# Supplementary material for: HDAC Inhibitors Correct Frataxin Deficiency in a Friedreich Ataxia Mouse Model
Source: PLoS One. 2008 Apr 9;3(4):e1958. doi: 10.1371/journal.pone.0001958 (PMC2373517; doi:10.1371/journal.pone.0001958)
Supplement: Table S1 — Microarray data (15.57 MB XLS) [file pone.0001958.s003.xls]

## Sheet: contrast_none_0.005
Target	Transcript	Symbol	Definition	KIKI_Brain	KIKI_CB	KIKI_Heart	KIKI_Muscle	KIKI_Liver	HDAC_KIKI_Brain	HDAC_KIKI_CB	HDAC_KIKI_Heart	HDAC_KIKI_Muscle	HDAC_KIKI_Liver	HDAC_WT_Brain	HDAC_WT_CB	HDAC_WT_Heart	HDAC_WT_Liver	HDAC_WT_Muscle	p.value.KIKI_Brain	p.value.KIKI_CB	p.value.KIKI_Heart	p.value.KIKI_Liver	p.value.KIKI_Muscle	p.value.HDAC_KIKI_Brain	p.value.HDAC_KIKI_CB	p.value.HDAC_KIKI_Heart	p.value.HDAC_KIKI_Liver	p.value.HDAC_KIKI_Muscle	p.value.HDAC_WT_Brain	p.value.HDAC_WT_CB	p.value.HDAC_WT_Heart	p.value.HDAC_WT_Liver	p.value.HDAC_WT_Muscle	F	F.p.value	Res.KIKI_Brain	Res.KIKI_CB	Res.KIKI_Heart	Res.KIKI_Liver	Res.KIKI_Muscle	Res.HDAC_KIKI_Brain	Res.HDAC_KIKI_CB	Res.HDAC_KIKI_Heart	Res.HDAC_KIKI_Liver	Res.HDAC_KIKI_Muscle	Res.HDAC_WT_Brain	Res.HDAC_WT_CB	Res.HDAC_WT_Heart	Res.HDAC_WT_Liver
scl00225339.2_67-S	NM_153515.2	E230022H04Rik	Mus musculus RIKEN cDNA E230022H04 gene (E230022H04Rik), mRNA.	0.05	1.2	0.03	-0.02	-0.05	-0.14	-0.13	-0.27	-0.08	-0.21	0.09	1.01	0.08	0.02	-0.02	0.8713	0.0007	0.9336	0.8755	0.9469	0.6731	0.7092	0.419	0.5429	0.8125	0.7855	0.0038	0.8216	0.9551	0.9627	1.2	0.276	0	1	0	0	0	0	0	0	0	0	0	1	0	0
scl19446.4_4-S	NM_008491.1	Lcn2	Mus musculus lipocalin 2 (Lcn2), mRNA.	0.26	0.41	0.65	0.73	-0.23	1.08	1.26	-0.08	-0.64	0.66	0.52	0.83	0.78	0.49	-0.7	0.4983	0.2833	0.0893	0.554	0.0587	0.0056	0.0014	0.8422	0.0852	0.0968	0.1745	0.0328	0.0436	0.2048	0.0697	4	0	0	0	0	0	0	0	1	0	0	0	0	0	0	0
scl36787.11_464-S	NM_178396	Car12	Mus musculus carbonic anyhydrase 12 (Car12), mRNA.	0.03	0.13	-0.05	-0.13	-0.02	0.02	0.44	0.1	-0.09	0.01	0.07	0.77	0.03	-0.11	-0.17	0.8142	0.3596	0.7098	0.8915	0.3677	0.9112	0.0032	0.4884	0.929	0.5512	0.6179	0	0.8314	0.4565	0.2339	2.8	0.0023	0	0	0	0	0	0	1	0	0	0	0	1	0	0
scl40986.1_44-S	NM_008268.1	Hoxb5	Mus musculus homeo box B5 (Hoxb5), mRNA.	-0.19	1.06	-0.11	0.15	0.27	-0.05	-0.42	0.09	-0.26	-0.36	-0.25	0.71	-0.24	-0.24	0	0.3817	0	0.6351	0.2241	0.4864	0.8382	0.0606	0.6969	0.1055	0.2367	0.2668	0.0019	0.2811	0.2847	0.9981	2.3	0.0113	0	1	0	0	0	0	0	0	0	0	0	1	0	0
scl45723.1.148_13-S	NM_011430.1	Sncg	Mus musculus synuclein, gamma (Sncg), mRNA.	0.14	1.16	-0.07	0.24	0.11	-0.1	-1.16	0.07	-0.06	-0.09	0	0.7	-0.19	0.07	-0.07	0.4744	0	0.7303	0.5964	0.232	0.6176	0	0.7372	0.6692	0.7505	0.9979	0.0008	0.3541	0.7348	0.74	3.6	0.0001	0	1	0	0	0	0	-1	0	0	0	0	1	0	0
scl0209195.6_234-S	NM_172469.1	Clic6	Mus musculus chloride intracellular channel 6 (Clic6), mRNA.	0.23	0.08	-0.18	0.23	-0.03	0.03	0.33	0.07	-0.15	-0.09	0.01	0.66	-0.36	-0.04	0.19	0.1726	0.6437	0.2978	0.8738	0.1869	0.8383	0.057	0.6613	0.6163	0.3935	0.934	0.0002	0.0377	0.8164	0.2745	2.1	0.0221	0	0	0	0	0	0	0	0	0	0	0	1	0	0
scl20236.5.1_61-S	NM_029530.1	6330527O06Rik	Mus musculus RIKEN cDNA 6330527O06 gene (6330527O06Rik), mRNA.	0.03	0.87	-0.05	0.01	-0.04	-0.06	-0.58	0.01	-0.15	-0.04	-0.08	0.66	0.04	-0.06	0.01	0.7903	0	0.6805	0.7104	0.8996	0.5832	0	0.9324	0.7154	0.1918	0.5	0	0.7437	0.6047	0.9542	5.1	0	0	1	0	0	0	0	-1	0	0	0	0	1	0	0
scl012919.2_18-S	NM_198408.1	Crhbp	Mus musculus corticotropin releasing hormone binding protein (Crhbp), mRNA.	-0.11	0.73	0.02	-0.11	-0.03	0.04	-0.51	-0.01	0.14	0	0	0.63	0.07	-0.1	-0.02	0.46	0	0.9067	0.823	0.4832	0.8102	0.0016	0.9455	0.9803	0.3524	0.9926	0.0001	0.6294	0.5154	0.9219	2.2	0.017	0	1	0	0	0	0	-1	0	0	0	0	1	0	0
scl018606.1_11-S	NM_015744	Enpp2	Mus musculus ectonucleotide pyrophosphatase/phosphodiesterase 2 (Enpp2), mRNA.	-0.04	0.51	-0.12	-0.09	0.05	-0.01	0.02	-0.05	0.04	-0.41	-0.12	0.62	-0.07	-0.13	0.06	0.8315	0.003	0.4618	0.7713	0.5973	0.947	0.9005	0.7578	0.0159	0.8259	0.4626	0.0004	0.663	0.4503	0.7383	1.8	0.0509	0	1	0	0	0	0	0	0	0	0	0	1	0	0
scl26921.6_55-S	NM_013823.1	Kl	Mus musculus klotho (Kl), mRNA.	0.03	0.38	0.15	-0.11	0.25	-0.1	0.2	-0.07	0.09	-0.06	-0.16	0.62	0.1	0.08	-0.02	0.8661	0.0334	0.4082	0.1554	0.5167	0.5667	0.264	0.691	0.7425	0.6114	0.3649	0.0007	0.5533	0.6603	0.9085	1.4	0.1785	0	0	0	0	0	0	0	0	0	0	0	1	0	0
scl37491.11.1_193-S	NM_173391.1	Tph2	Mus musculus tryptophan hydroxylase 2 (Tph2), mRNA.	-0.45	1.51	0.07	-0.21	0.13	0.18	-1.3	-0.13	0.08	-0.05	-0.21	0.57	0.06	0.03	-0.43	0.2697	0.0004	0.8702	0.7584	0.6079	0.661	0.0022	0.7476	0.8954	0.842	0.6118	0.1672	0.8803	0.944	0.2978	1.3	0.2569	0	1	0	0	0	0	-1	0	0	0	0	0	0	0
scl49773.2_28-S	NM_029796.2	Lrg1	Mus musculus leucine-rich alpha-2-glycoprotein 1 (Lrg1), mRNA.	0.36	-0.04	0.3	0.27	-0.06	0.74	1.02	0.01	-0.03	0.08	0.55	0.57	0.4	-0.12	0.08	0.0346	0.8011	0.0726	0.7052	0.1073	0	0	0.945	0.6271	0.8603	0.0015	0.0012	0.0197	0.4877	0.6161	7.2	0	0	0	0	0	0	1	1	0	0	0	1	1	0	0
scl28676.3_567-S	NM_009426.1	Trh	Mus musculus thyrotropin releasing hormone (Trh), mRNA.	0.18	1.28	0.04	0.12	0.27	0.02	-1.36	-0.04	-0.13	-0.24	0.62	0.53	-0.03	-0.01	0.06	0.4694	0	0.8659	0.2703	0.6291	0.9454	0	0.8608	0.3172	0.5948	0.0129	0.0336	0.8962	0.9808	0.8003	3.3	0.0004	0	1	0	0	0	0	-1	0	0	0	0	0	0	0
scl16511.19.1_7-S	NM_021306.2	Ecel1	Mus musculus endothelin converting enzyme-like 1 (Ecel1), mRNA.	-0.08	0.8	0.05	0.15	0.03	0.12	-0.6	0.03	-0.13	0	0.05	0.53	0.16	-0.05	-0.05	0.574	0	0.7156	0.8371	0.2836	0.4031	0.0001	0.847	0.9745	0.352	0.7283	0.0004	0.2557	0.7398	0.7313	2.9	0.0017	0	1	0	0	0	0	-1	0	0	0	0	1	0	0
scl0013386.2_11-S	NM_010052.1	Dlk1	Mus musculus delta-like 1 homolog (Drosophila) (Dlk1), mRNA.	0.09	0.68	-0.07	0.07	0.1	0.07	-0.4	-0.07	-0.09	-0.04	0.09	0.51	-0.15	0.19	-0.04	0.5292	0	0.6221	0.4495	0.6065	0.5915	0.0054	0.6286	0.7953	0.5183	0.5307	0.0004	0.2819	0.1713	0.7933	2.2	0.0145	0	1	0	0	0	0	0	0	0	0	0	1	0	0
scl0019132.2_208-S	NM_013639.1	Prph1	Mus musculus peripherin 1 (Prph1), mRNA.	-0.15	0.76	-0.25	-0.15	-0.09	0.08	-0.93	0.03	0.07	0.1	-0.14	0.5	-0.26	0.05	0.03	0.2629	0	0.0695	0.499	0.2569	0.5432	0	0.8408	0.4544	0.6064	0.3017	0.0004	0.0523	0.6869	0.8146	4.8	0	0	1	0	0	0	0	-1	0	0	0	0	1	0	0
scl49791.10_571-S	NM_022025.3	Slc5a7	Mus musculus solute carrier family 5 (choline transporter), member 7 (Slc5a7), mRNA.	-0.18	0.65	-0.04	-0.04	0.02	0.05	-0.42	0.13	-0.06	-0.09	-0.09	0.5	-0.03	0.02	-0.09	0.0931	0	0.7243	0.8324	0.6942	0.6543	0.0002	0.2187	0.4089	0.6064	0.4275	0	0.7473	0.8496	0.426	3.4	0.0003	0	1	0	0	0	0	-1	0	0	0	0	1	0	0
scl53420.6.1_113-S	NM_010253	Gal	Mus musculus galanin (Gal), mRNA.	-0.13	0.73	0.1	-0.05	0.05	-0.04	-0.38	-0.03	-0.02	0.11	0.07	0.5	0.12	0.05	0	0.3331	0	0.4498	0.7206	0.7301	0.7484	0.0064	0.8299	0.4037	0.8812	0.5936	0.0004	0.3909	0.7393	0.9902	2.5	0.0052	0	1	0	0	0	0	0	0	0	0	0	1	0	0
scl18005.4.1_0-S	NM_024283.1	1500015O10Rik	Mus musculus RIKEN cDNA 1500015O10 gene (1500015O10Rik), mRNA.	0.05	0.27	-0.64	-0.53	0.01	0.09	0.14	0.07	-0.52	-0.09	-0.08	0.49	-0.8	0.03	-0.13	0.8529	0.3215	0.0198	0.9835	0.0514	0.7367	0.6002	0.7914	0.7389	0.0555	0.7596	0.0728	0.004	0.9152	0.6387	2.2	0.0127	0	0	0	0	0	0	0	0	0	0	0	0	-1	0
scl29006.2.1_119-S	NM_010453.2	Hoxa5	Mus musculus homeo box A5 (Hoxa5), mRNA.	-0.06	0.79	-0.04	0.03	0.02	0.02	-0.12	-0.23	-0.15	-0.1	-0.12	0.47	-0.33	-0.06	-0.05	0.7607	0.0002	0.8512	0.9338	0.8954	0.9059	0.5389	0.2562	0.6073	0.4753	0.5486	0.022	0.1089	0.7777	0.8047	1.5	0.1157	0	1	0	0	0	0	0	0	0	0	0	0	0	0
scl016019.1_4-S	XM_354710.1	Igh-6		-0.07	0.65	0.26	0.63	0.58	-0.21	-0.81	-0.11	-0.56	1.46	0.12	0.47	0.8	0.44	0.35	0.7553	0.004	0.2326	0.01	0.0057	0.3311	0.0005	0.6149	0	0.0132	0.5986	0.035	0.0005	0.0465	0.1158	9.7	0	0	1	0	0	0	0	-1	0	1	0	0	0	1	0
scl0066039.2_47-S	NM_025311.1	D14Ertd449e	Mus musculus DNA segment, Chr 14, ERATO Doi 449, expressed (D14Ertd449e), mRNA.	-0.29	-0.08	-0.33	-0.26	-0.9	-0.03	-0.07	0.11	-0.07	0.84	0.21	0.46	-0.13	0.02	-0.01	0.1896	0.713	0.1442	0.0001	0.2373	0.8768	0.7539	0.6331	0.0003	0.7651	0.3512	0.0418	0.5475	0.9437	0.9709	3.2	0.0006	0	0	0	-1	0	0	0	0	1	0	0	0	0	0
scl19931.7.1_28-S	NM_026323.1	1600023A02Rik		0.2	0.11	0.02	-0.68	0.38	0.03	0.16	0.46	0.02	0.01	0.22	0.46	0.03	0.17	-0.63	0.3835	0.6125	0.9352	0.0948	0.0035	0.8844	0.4778	0.046	0.9762	0.9184	0.3382	0.0439	0.9015	0.4622	0.0067	2	0.0319	0	0	0	0	-1	0	0	0	0	0	0	0	0	0
scl16491.2.1_166-S	NM_010262.2	Gbx2	Mus musculus gastrulation brain homeobox 2 (Gbx2), mRNA.	0.18	0.41	0.1	0.13	0.17	-0.2	-0.2	-0.04	-0.11	-0.15	-0.34	0.46	0.13	0.1	0.04	0.1979	0.0038	0.4622	0.2274	0.3492	0.1463	0.1504	0.7519	0.2707	0.4082	0.0149	0.0013	0.3485	0.4733	0.7674	2.2	0.0144	0	1	0	0	0	0	0	0	0	0	0	1	0	0
scl34571.2.1_122-S	NM_173184.1	Rln3	Mus musculus relaxin 3 (Rln3), mRNA.	0.06	0.59	0.02	0.07	-0.1	0.13	-0.59	-0.11	0.04	0.07	-0.01	0.45	-0.02	-0.11	-0.02	0.6284	0	0.8469	0.4047	0.5644	0.2744	0	0.3605	0.5794	0.7069	0.9575	0.0003	0.8683	0.3717	0.8356	3.2	0.0005	0	1	0	0	0	0	-1	0	0	0	0	1	0	0
GI_85702000-S	NM_001033476.1	AI450948	Mus musculus expressed sequence AI450948 (AI450948), mRNA.	-0.07	0.52	-0.13	0.23	0	0	-0.51	-0.09	-0.32	0.27	-0.07	0.44	-0.23	0.25	-0.15	0.6246	0.0003	0.3488	0.972	0.1019	0.9753	0.0003	0.5333	0.0523	0.0229	0.6048	0.0019	0.0899	0.0745	0.2741	3	0.0011	0	1	0	0	0	0	-1	0	0	0	0	1	0	0
scl0019116.1_207-S	NM_011169.3	Prlr	Mus musculus prolactin receptor (Prlr), mRNA.	0.08	0.25	-0.01	-0.59	0.02	0.1	0	-0.11	-0.16	-0.19	0.02	0.43	0.07	-0.28	-0.79	0.7194	0.2574	0.9653	0.9461	0.0091	0.6391	0.9859	0.6191	0.383	0.4678	0.9287	0.0579	0.7535	0.2181	0.0007	1.6	0.0938	0	0	0	0	0	0	0	0	0	0	0	0	0	0
scl30959.7.1_15-S	NM_008034.2	Folr1	Mus musculus folate receptor 1 (adult) (Folr1), mRNA.	0.09	0.3	-0.09	-0.07	0.05	0	0.13	0.12	0.09	-0.05	0.08	0.41	0.04	0	-0.06	0.3399	0.0024	0.346	0.5927	0.4644	0.961	0.1846	0.2134	0.5857	0.3421	0.4289	0.0001	0.676	0.9769	0.5206	2.1	0.0212	0	1	0	0	0	0	0	0	0	0	0	1	0	0
scl0018040.1_183-S	NM_008691.1	Nef3	Mus musculus neurofilament 3, medium (Nef3), mRNA.	-0.15	0.8	0.05	0.02	0.03	0.05	-0.5	-0.05	0.09	-0.01	-0.18	0.41	0.09	0.05	0.03	0.1919	0	0.6619	0.8087	0.8786	0.6371	0	0.6425	0.9259	0.4091	0.1219	0.0005	0.4174	0.642	0.8093	3.8	0.0001	0	1	0	0	0	0	-1	0	0	0	0	1	0	0
scl022146.5_240-S	XM_147357.1	Tuba6	Mus musculus tubulin, alpha 6 (Tuba6), mRNA.	0	0.11	-0.09	0.2	-0.06	0.06	0.23	0.16	-0.42	0.17	0	0.4	-0.15	-0.49	-0.25	0.9965	0.3424	0.4548	0.606	0.0857	0.6269	0.0462	0.1656	0.1389	0.0005	0.9724	0.0009	0.2099	0.0001	0.0306	4.9	0	0	0	0	0	0	0	0	0	0	-1	0	1	0	-1
scl0026908.1_233-S	NM_012011.1	Eif2s3y	Mus musculus eukaryotic translation initiation factor 2, subunit 3, structural gene Y-linked (Eif2s3y), mRNA.	-0.05	0.05	-0.23	-0.02	-0.22	0.45	0.64	1.14	0.83	1.21	0.61	0.39	0.4	0.71	0.9	0.9067	0.9021	0.5733	0.603	0.964	0.2769	0.1257	0.0076	0.0046	0.0497	0.1416	0.3543	0.3333	0.089	0.0321	2.4	0.0071	0	0	0	0	0	0	0	0	1	0	0	0	0	0
scl55061.19.1_283-S	NM_172479.1	Slc38a5		-0.4	-0.39	-0.14	0.74	-0.04	0.83	0.91	-0.03	-0.83	-0.17	0.22	0.38	0.13	-0.13	-0.26	0.0351	0.0382	0.4567	0.8319	0.0002	0	0	0.8541	0.3584	0	0.2359	0.0439	0.4873	0.4805	0.1641	6	0	0	0	0	0	1	1	1	0	0	-1	0	0	0	0
scl45744.1.427_89-S	NM_021712.1	Slc18a3	Mus musculus solute carrier family 18 (vesicular monoamine), member 3 (Slc18a3), mRNA.	0.09	0.48	0.02	0.11	0.23	0.03	-0.54	-0.04	-0.03	-0.21	0.09	0.37	-0.07	-0.02	0.12	0.3284	0	0.7939	0.0132	0.2281	0.7437	0	0.6497	0.0231	0.7627	0.3313	0.0001	0.4563	0.8252	0.2007	4.4	0	0	1	0	0	0	0	-1	0	0	0	0	1	0	0
scl52473.16_34-S	NM_145123.2	Crtac1	Mus musculus cartilage acidic protein 1 (Crtac1), mRNA.	-0.11	0.64	0.05	0.03	-0.01	-0.06	-0.49	0	-0.08	-0.03	0.04	0.37	-0.04	0	-0.11	0.3429	0	0.6368	0.8999	0.7781	0.5815	0.0001	0.9684	0.7943	0.4887	0.7333	0.002	0.705	0.9823	0.3441	2.9	0.0014	0	1	0	0	0	0	-1	0	0	0	0	1	0	0
scl074754.9_24-S	NM_053272.1	Dhcr24	Mus musculus 24-dehydrocholesterol reductase (Dhcr24), mRNA.	-0.11	0.44	0.01	-0.3	0.15	-0.06	-0.35	0.01	0.12	-0.15	-0.04	0.36	0.18	-0.04	-0.33	0.4393	0.0037	0.9365	0.3164	0.0407	0.702	0.0189	0.9498	0.3156	0.4052	0.7932	0.0153	0.2087	0.801	0.0282	1.6	0.0864	0	1	0	0	0	0	0	0	0	0	0	0	0	0
scl16367.3.1_212-S	NM_010483.2	Htr5b	Mus musculus 5-hydroxytryptamine (serotonin) receptor 5B (Htr5b), mRNA.	-0.21	1.04	0.11	-0.08	-0.15	0.06	-1.02	0.05	-0.05	0.12	-0.08	0.36	-0.01	-0.01	0.02	0.1616	0	0.4625	0.3138	0.5989	0.6623	0	0.7344	0.4051	0.7293	0.5818	0.0183	0.9631	0.929	0.9005	4.8	0	0	1	0	0	0	0	-1	0	0	0	0	0	0	0
scl50081.7.1_21-S	NM_025290.2	Tsga2	Mus musculus testis specific gene A2 (Tsga2), mRNA.	0.03	0.16	-0.11	-0.5	0.16	-0.02	0.07	-0.11	-0.63	0.22	-0.01	0.35	-0.2	0.02	-0.45	0.829	0.3134	0.4937	0.3078	0.0018	0.9108	0.6441	0.4714	0.1551	0.0001	0.9336	0.0271	0.1904	0.8997	0.0051	4.7	0	0	0	0	0	-1	0	0	0	0	-1	0	0	0	0
scl0013195.2_156-S	NM_016672.1	Ddc	Mus musculus dopa decarboxylase (Ddc), mRNA.	0.09	0.75	0.01	-0.13	-0.37	-0.04	-0.67	-0.01	0.06	0.56	-0.16	0.35	0.63	0.58	-0.06	0.7245	0.0038	0.9802	0.1378	0.5992	0.8643	0.009	0.9717	0.028	0.8263	0.5249	0.1711	0.0139	0.0221	0.7983	2.5	0.0058	0	1	0	0	0	0	0	0	0	0	0	0	0	0
scl28971.3_6-S	NM_009349	Temt	Mus musculus thioether S-methyltransferase (Temt), mRNA.	0.13	0.18	0.37	0.46	0.07	-0.14	0.07	0.05	-0.25	-0.64	0.01	0.35	0.71	-0.05	-0.03	0.4499	0.2907	0.0305	0.6976	0.0077	0.4198	0.6703	0.7885	0.0004	0.1367	0.9698	0.04	0.0001	0.7872	0.8418	3.5	0.0002	0	0	0	0	0	0	0	0	-1	0	0	0	1	0
scl50150.4.1_163-S	NM_008113.2	Arhgdig	Mus musculus Rho GDP dissociation inhibitor (GDI) gamma (Arhgdig), mRNA.	0.05	0.6	-0.01	0.18	0.26	0.02	-0.55	-0.02	-0.2	-0.21	-0.01	0.34	0.08	0.1	0.02	0.7139	0	0.9585	0.0369	0.1466	0.8749	0	0.844	0.0961	0.1108	0.9536	0.0086	0.5111	0.4094	0.8826	2.7	0.0031	0	1	0	0	0	0	-1	0	0	0	0	0	0	0
GI_38570126-A	NM_198725.1	Egfl7	Mus musculus EGF-like domain 7 (Egfl7), transcript variant c, mRNA.	0.29	0.25	0.09	0.13	0.47	0	-0.08	-0.08	-0.16	-0.29	0.19	0.34	0.19	-0.22	0.05	0.0144	0.0324	0.4416	0.0001	0.2567	0.981	0.5057	0.4835	0.0123	0.1541	0.0992	0.0037	0.1066	0.0529	0.6692	4.2	0	0	0	0	1	0	0	0	0	0	0	0	1	0	0
scl0226025.7_51-S	NM_177341.2	Trpm3	Mus musculus transient receptor potential cation channel, subfamily M, member 3 (Trpm3), mRNA.	0.21	0.18	0.15	-0.13	0.07	-0.08	-0.05	0.05	0.1	-0.04	0.03	0.34	0.12	0.06	-0.13	0.0244	0.0513	0.0981	0.4671	0.1551	0.3707	0.621	0.6185	0.6738	0.303	0.7524	0.0004	0.2076	0.5117	0.1595	2	0.0277	0	0	0	0	0	0	0	0	0	0	0	1	0	0
scl48613.5_237-S	NM_016674.2	Cldn1	Mus musculus claudin 1 (Cldn1), mRNA.	-0.03	0.17	-0.18	0.01	0.01	0.14	0.17	-0.04	-0.11	0.68	0	0.33	-0.17	0.79	-0.09	0.78	0.1684	0.1506	0.922	0.9549	0.2644	0.1718	0.7403	0	0.3512	0.9943	0.0078	0.1574	0	0.4662	6.1	0	0	0	0	0	0	0	0	0	1	0	0	0	0	1
scl30455.5_27-S	NM_009876.2	Cdkn1c	Mus musculus cyclin-dependent kinase inhibitor 1C (P57) (Cdkn1c), mRNA.	0.27	0.18	0.09	-0.07	0.45	-0.01	-0.15	-0.31	-0.04	-0.83	0.2	0.32	0.18	-0.26	0.05	0.1004	0.2757	0.5971	0.0074	0.6799	0.9326	0.3415	0.0595	0	0.7911	0.2262	0.0517	0.2639	0.1176	0.7626	3.2	0.0006	0	0	0	0	0	0	0	0	-1	0	0	0	0	0
scl0103889.1_67-S	NM_134032.1	Hoxb2	Mus musculus homeo box B2 (Hoxb2), mRNA.	0.17	0.52	0.13	0.17	0.22	-0.08	-0.4	-0.08	-0.08	-0.17	0.12	0.32	0.07	-0.02	-0.03	0.1784	0.0001	0.3138	0.0839	0.1768	0.5038	0.0019	0.5242	0.1812	0.5322	0.3581	0.0122	0.6004	0.9031	0.8308	2.1	0.0229	0	1	0	0	0	0	-1	0	0	0	0	0	0	0
scl41241.14.1_17-S	NM_010484.1	Slc6a4	Mus musculus solute carrier family 6 (neurotransmitter transporter, serotonin), member 4 (Slc6a4), mRNA.	-0.01	1.02	-0.03	0.02	-0.13	0.05	-1.03	0.07	-0.01	-0.03	0.03	0.31	0.43	0.06	0.05	0.9694	0.0005	0.9114	0.6334	0.9334	0.8468	0.0005	0.8076	0.9127	0.9762	0.9132	0.2704	0.128	0.8339	0.8595	1.5	0.1318	0	1	0	0	0	0	-1	0	0	0	0	0	0	0
scl0353156.8_65-S	NM_198724.1	Egfl7	Mus musculus EGF-like domain 7 (Egfl7), transcript variant b, mRNA.	0.16	0.31	-0.06	-0.01	0.34	-0.03	-0.12	0.06	-0.01	-0.35	0.03	0.3	0.18	-0.27	0.01	0.1105	0.0026	0.5696	0.001	0.8895	0.7362	0.224	0.5348	0.0007	0.914	0.7555	0.0031	0.0807	0.0092	0.9272	4	0	0	1	0	1	0	0	0	0	-1	0	0	1	0	0
scl016691.2_87-S	NM_031170.1	Krt2-8	Mus musculus keratin complex 2, basic, gene 8 (Krt2-8), mRNA.	0.01	0.1	-0.26	-0.79	-0.12	-0.12	0.22	0.11	-0.03	0.77	-0.04	0.29	-0.28	0.28	-0.71	0.9289	0.5103	0.0868	0.4083	0	0.4281	0.1343	0.4605	0	0.8454	0.8003	0.0557	0.0626	0.0567	0	5.7	0	0	0	0	0	-1	0	0	0	1	0	0	0	0	0
scl28330.6.1_242-S	NM_177155.2	A530090P03Rik	Mus musculus RIKEN cDNA A530090P03 gene (A530090P03Rik), mRNA.	0.05	0.13	-0.01	0.03	0.05	-0.01	-0.1	0.1	0.16	-0.06	0.03	0.29	-0.06	0.08	0.07	0.5294	0.0731	0.9203	0.5009	0.7264	0.9325	0.1718	0.194	0.3903	0.0289	0.6586	0.0001	0.4336	0.2699	0.3668	2.3	0.0111	0	0	0	0	0	0	0	0	0	0	0	1	0	0
scl24151.12.434_2-S	NM_007408.2	Adfp	Mus musculus adipose differentiation related protein (Adfp), mRNA.	-0.02	0.2	0.01	-0.08	-0.13	0.08	-0.06	0.03	-0.07	0.02	0.03	0.29	0.07	0.5	-0.21	0.9032	0.1528	0.9516	0.3367	0.5744	0.5627	0.6539	0.8454	0.8989	0.6276	0.8154	0.0377	0.6002	0.0004	0.1276	2.5	0.0059	0	0	0	0	0	0	0	0	0	0	0	0	0	1
scl37236.8_286-S	NM_010493.2	Icam1	Mus musculus intercellular adhesion molecule (Icam1), mRNA.	0.22	0.08	0.04	0.35	-0.03	0.06	0.19	0.08	-0.25	0.28	0.3	0.29	-0.02	0	-0.12	0.0334	0.4509	0.7113	0.7766	0.0007	0.5474	0.0592	0.4149	0.0062	0.0134	0.0034	0.0051	0.8432	0.9908	0.2158	4.1	0	0	0	0	0	1	0	0	0	0	0	1	0	0	0
scl00237221.1_81-S	NM_146238.2	BC023488	Mus musculus cDNA sequence BC023488 (BC023488), mRNA.	0.01	0.13	0.04	-0.05	0.2	0.1	-0.01	-0.09	-0.01	-0.23	0	0.29	0.11	0.01	-0.04	0.8625	0.0649	0.5986	0.0063	0.5288	0.1819	0.9267	0.1975	0.0018	0.9008	0.9906	0.0002	0.1199	0.9283	0.5832	2.6	0.0038	0	0	0	0	0	0	0	0	-1	0	0	1	0	0
scl29005.2_93-S	NM_008265.2	Hoxa4	Mus musculus homeo box A4 (Hoxa4), mRNA.	-0.01	0.52	0.05	0.01	0.08	-0.04	-0.31	-0.2	-0.02	0.02	-0.1	0.29	-0.01	0.12	0.07	0.9116	0	0.6191	0.4258	0.9294	0.6952	0.0038	0.0658	0.8329	0.8691	0.3295	0.0073	0.9473	0.2755	0.5224	2.2	0.0165	0	1	0	0	0	0	-1	0	0	0	0	0	0	0
scl35030.3.1_41-S	NM_139221.1	Defb11	Mus musculus defensin beta 11 (Defb11), mRNA.	-0.01	0.25	0.05	-0.1	0.02	0.06	0.06	-0.03	0.06	0.01	-0.04	0.29	0.08	-0.02	0.09	0.9211	0.01	0.5876	0.7972	0.304	0.5229	0.514	0.7573	0.8954	0.4966	0.6495	0.0029	0.3754	0.8512	0.3528	1.4	0.1912	0	0	0	0	0	0	0	0	0	0	0	1	0	0
scl0012738.2_49-S	NM_016675.2	Cldn2	Mus musculus claudin 2 (Cldn2), mRNA.	0.06	0.17	0.12	-0.12	-0.38	-0.09	0.13	-0.04	0.08	0.59	-0.04	0.29	0.12	0.05	-0.15	0.6394	0.2024	0.3699	0.0049	0.372	0.5131	0.312	0.7827	0	0.5409	0.7624	0.0263	0.3409	0.6908	0.2662	2.2	0.0155	0	0	0	-1	0	0	0	0	1	0	0	0	0	0
scl0056722.2_11-S	NM_019980.1	Litaf	Mus musculus LPS-induced TN factor (Litaf), mRNA.	-0.04	0.32	-0.17	0.06	-0.02	0.05	-0.04	0.14	-0.03	0.59	-0.07	0.28	-0.07	0.29	-0.04	0.6936	0.0019	0.0845	0.8692	0.5288	0.5963	0.679	0.1557	0	0.7571	0.4824	0.0061	0.4497	0.0038	0.7081	4.5	0	0	1	0	0	0	0	0	0	1	0	0	0	0	1
scl0239827.3_270-S	NM_172822.1	F630022B06Rik	Mus musculus RIKEN cDNA F630022B06 gene (F630022B06Rik), mRNA.	0.25	0.34	-0.01	0.14	0.38	-0.09	-0.14	0.06	-0.19	0.13	0.24	0.28	0.03	0.04	0.08	0.0415	0.0053	0.9133	0.0024	0.2316	0.4507	0.2482	0.6453	0.2846	0.117	0.051	0.0198	0.7762	0.716	0.4832	3	0.0012	0	0	0	1	0	0	0	0	0	0	0	0	0	0
scl0021961.1_190-S	XM_355214.1	Tns	Mus musculus tensin (Tns), mRNA.	0.06	0.22	0.02	-0.09	0.27	-0.04	-0.11	0.05	0.25	-0.71	0.11	0.28	0.06	0.03	0.2	0.59	0.0577	0.8862	0.0209	0.4148	0.6933	0.3372	0.6774	0	0.0301	0.35	0.0139	0.6169	0.7716	0.0835	3.9	0.0001	0	0	0	0	0	0	0	0	-1	0	0	0	0	0
scl0012837.1_129-S	NM_007739.1	Col8a1	Mus musculus procollagen, type VIII, alpha 1 (Col8a1), mRNA.	-0.02	0.11	-0.48	-0.2	0.12	-0.03	0.13	-0.1	-0.08	-0.13	-0.04	0.27	-0.71	0.08	-0.26	0.8793	0.3647	0.0003	0.342	0.108	0.8289	0.2973	0.4154	0.2958	0.5219	0.7642	0.0348	0	0.516	0.0421	3.4	0.0003	0	0	-1	0	0	0	0	0	0	0	0	0	-1	0
scl35242.18_241-S	NM_178660.2	Rbms3		-0.14	0.49	-0.36	-0.43	0.08	0	-0.17	0.29	0.14	0.2	-0.07	0.27	-0.42	0.07	-0.21	0.3319	0.0014	0.0164	0.5714	0.0041	0.9752	0.2438	0.0473	0.1837	0.3484	0.6194	0.0642	0.0058	0.6333	0.1547	2.5	0.0048	0	1	0	0	-1	0	0	0	0	0	0	0	0	0
scl0001139.1_0-S	NM_011216.1	Ptpro	Mus musculus protein tyrosine phosphatase, receptor type, O (Ptpro), mRNA.	-0.16	0.06	-0.21	-0.11	-0.15	0.31	-0.02	0.07	0.08	0.18	-0.05	0.27	-0.07	0.13	0.02	0.1055	0.5337	0.0285	0.118	0.2442	0.0018	0.8306	0.4616	0.0661	0.4355	0.6368	0.0068	0.4818	0.1754	0.8331	2.5	0.006	0	0	0	0	0	1	0	0	0	0	0	0	0	0
scl16121.8.1_163-S	XM_148974.3	BC034090	Mus musculus cDNA sequence BC034090 (BC034090), mRNA.	0.08	0.08	-0.17	0.11	0.52	-0.06	0.07	0.14	-0.14	-0.57	0.28	0.27	-0.2	0.14	0	0.4889	0.4729	0.1581	0	0.3362	0.5861	0.5644	0.2238	0	0.2325	0.0182	0.0224	0.096	0.2284	0.9945	3.3	0.0004	0	0	0	1	0	0	0	0	-1	0	0	0	0	0
IGKV6-14_Y15975_Ig_kappa_variable_6-14_11-S	XM_144849.1	LOC243467	PREDICTED: Mus musculus similar to immunoglobulin light chain (LOC243467), mRNA.	-0.07	0.11	-0.16	-0.07	-0.34	0.08	0.12	-0.02	0.13	0.71	-0.04	0.27	0.12	-0.48	0.08	0.6358	0.4876	0.2958	0.0346	0.647	0.5923	0.4402	0.9182	0	0.3996	0.8164	0.087	0.4434	0.0027	0.6302	3.1	0.0008	0	0	0	0	0	0	0	0	1	0	0	0	0	-1
scl41295.13.702_28-S	NM_033321	P2rx5	Mus musculus purinergic receptor P2X, ligand-gated ion channel, 5 (P2rx5), mRNA.	0.01	0.39	-0.13	0.08	0.28	-0.05	-0.33	0.03	-0.11	-0.08	0.02	0.27	-0.21	0.07	-0.05	0.9541	0.0038	0.3224	0.0315	0.5571	0.6795	0.0121	0.8303	0.5452	0.3986	0.8697	0.0421	0.1084	0.613	0.6933	1.5	0.1434	0	1	0	0	0	0	0	0	0	0	0	0	0	0
scl25939.18_265-S	NM_010717.1	Limk1	Mus musculus LIM-domain containing, protein kinase (Limk1), mRNA.	0.01	0.54	-0.09	0.01	0.2	-0.02	-0.4	-0.04	-0.11	0.02	0.07	0.27	-0.13	-0.1	-0.08	0.9203	0	0.3942	0.071	0.8949	0.8245	0.0006	0.7202	0.8303	0.314	0.5191	0.0155	0.2383	0.3466	0.4729	2.9	0.0016	0	1	0	0	0	0	-1	0	0	0	0	0	0	0
scl46231.15_279-S	NM_026908.2	Cab39l		-0.02	0.27	-0.06	-0.06	-0.03	0.06	-0.01	-0.03	0.13	-0.01	0.03	0.27	-0.09	-0.08	0.07	0.7796	0.0012	0.4199	0.6651	0.482	0.4783	0.9099	0.7205	0.9296	0.0919	0.7318	0.0011	0.2322	0.3364	0.3665	1.6	0.0911	0	1	0	0	0	0	0	0	0	0	0	1	0	0
scl0022350.2_262-S	NM_009510.1	Vil2	Mus musculus villin 2 (Vil2), mRNA.	-0.19	0.04	-0.04	-0.11	0.48	-0.03	0.19	0.13	-0.25	0.06	-0.03	0.27	0.05	-0.02	-0.38	0.2183	0.7785	0.795	0.0028	0.4616	0.8701	0.2333	0.4106	0.7111	0.1156	0.8245	0.0895	0.7565	0.8973	0.0153	2.7	0.0034	0	0	0	1	0	0	0	0	0	0	0	0	0	0
scl25475.13_629-S	XM_204152.2	Frmpd1		-0.11	0.02	0.01	0.04	-0.07	0.02	0.1	-0.17	0	-0.02	-0.2	0.27	-0.06	-0.09	0.01	0.2379	0.8264	0.8928	0.4117	0.6898	0.8184	0.2616	0.0592	0.8397	0.9617	0.0301	0.0038	0.4733	0.3429	0.8789	1.5	0.1293	0	0	0	0	0	0	0	0	0	0	0	1	0	0
scl23674.9_251-S	NM_145555	A330049M08Rik	Mus musculus RIKEN cDNA A330049M08 gene (A330049M08Rik), mRNA.	-0.11	0.27	0.05	0.04	0.19	0	-0.15	-0.05	0.09	-0.62	0.03	0.27	-0.01	-0.13	-0.15	0.4744	0.0932	0.7423	0.2318	0.7782	0.9842	0.3325	0.736	0.0002	0.5546	0.8717	0.0934	0.9566	0.408	0.3625	1.7	0.0807	0	0	0	0	0	0	0	0	-1	0	0	0	0	0
scl24899.72.1_88-S	NM_028266.3	Col16a1	Mus musculus procollagen, type XVI, alpha 1 (Col16a1), mRNA.	-0.06	0.3	-0.61	-0.36	0.08	-0.11	-0.03	0.26	-0.39	0.29	-0.19	0.26	-0.76	0.03	-0.46	0.7543	0.1271	0.0023	0.6608	0.0638	0.5531	0.8659	0.1764	0.1373	0.0465	0.3276	0.1787	0.0002	0.8932	0.0204	2.8	0.0018	0	0	-1	0	0	0	0	0	0	0	0	0	-1	0
scl0003325.1_73-S	NM_017368.2	Cugbp1	Mus musculus CUG triplet repeat, RNA binding protein 1 (Cugbp1), transcript variant 2, mRNA.	0.05	0.15	-0.09	-0.06	-0.08	-0.09	0.01	0.1	0.13	-0.05	-0.02	0.26	-0.06	-0.14	-0.08	0.5736	0.0811	0.2952	0.3539	0.4992	0.3179	0.8998	0.2577	0.5507	0.1241	0.7823	0.0032	0.466	0.113	0.37	1.3	0.2171	0	0	0	0	0	0	0	0	0	0	0	1	0	0
scl44342.6.5_4-S	NM_013826.1	Mocs2	Mus musculus molybdenum cofactor synthesis 2 (Mocs2), mRNA.	-0.08	0.34	-0.04	0.07	-0.12	-0.01	-0.02	0.13	-0.04	0.49	0.05	0.26	-0.32	-0.1	0.06	0.638	0.0469	0.8309	0.4643	0.6644	0.9581	0.908	0.4304	0.0048	0.821	0.7431	0.1248	0.062	0.5448	0.7279	1.6	0.0923	0	0	0	0	0	0	0	0	1	0	0	0	0	0
scl34487.14.1_100-S	NM_021456.1	Ces1	Mus musculus carboxylesterase 1 (Ces1), mRNA.	0.05	0.16	0	-0.18	-0.55	-0.09	-0.02	-0.12	0.01	-0.11	0.03	0.26	-0.18	-0.03	-0.12	0.6942	0.2196	0.9967	0.0001	0.1583	0.4607	0.8914	0.347	0.3871	0.9298	0.8075	0.0427	0.162	0.826	0.3404	3.6	0.0001	0	0	0	-1	0	0	0	0	0	0	0	0	0	0
scl21988.12.1_0-S	NM_007529.1	Bcan	Mus musculus brevican (Bcan), mRNA.	0	0.46	0.02	0.06	0	0.06	-0.34	-0.06	-0.04	-0.13	0.19	0.26	-0.07	0.06	0.08	0.9759	0.0006	0.8497	0.9714	0.6574	0.6589	0.0108	0.6624	0.3288	0.7456	0.1536	0.0462	0.605	0.6247	0.5595	1.3	0.2036	0	1	0	0	0	0	0	0	0	0	0	0	0	0
scl0012097.1_11-S	NM_031368	Bglap2	Mus musculus bone gamma-carboxyglutamate protein 2 (Bglap2), mRNA.	0.04	0.29	0.08	-0.03	0.01	-0.11	-0.41	0.02	-2.28	-0.06	0.03	0.26	0.03	0.13	-1.49	0.9437	0.5678	0.8785	0.9783	0.9539	0.824	0.4215	0.9765	0.9144	0	0.9485	0.6145	0.947	0.7952	0.0049	2.1	0.0224	0	0	0	0	0	0	0	0	0	-1	0	0	0	0
scl52553.25_587-S	NM_018830.1	Asah2	Mus musculus N-acylsphingosine amidohydrolase 2 (Asah2), mRNA.	0.06	0.3	0.13	-0.05	-0.07	0.04	-0.17	-0.2	-0.09	-0.2	-0.01	0.26	0.02	-0.05	-0.03	0.4917	0.001	0.1425	0.4479	0.5394	0.6311	0.0604	0.0245	0.0249	0.3287	0.9286	0.0046	0.8199	0.5354	0.726	2.4	0.0086	0	1	0	0	0	0	0	0	0	0	0	1	0	0
scl0020563.2_90-S	NM_178804.2	Slit2	Mus musculus slit homolog 2 (Drosophila) (Slit2), mRNA.	-0.35	0.4	0.16	-0.24	0.05	-0.01	-0.06	-0.06	-0.15	-0.1	-0.17	0.26	0.06	-0.02	-0.46	0.0329	0.0147	0.3241	0.7343	0.1413	0.9668	0.7285	0.7079	0.5116	0.3422	0.2827	0.1126	0.6966	0.8904	0.0049	1.7	0.0729	0	0	0	0	0	0	0	0	0	0	0	0	0	0
scl35102.50_84-S	NM_009931.1	Col4a1	Mus musculus procollagen, type IV, alpha 1 (Col4a1), mRNA.	-0.03	0.07	-0.19	-0.27	0.5	0.09	0.21	-0.14	-0.13	0.24	0.08	0.25	-0.08	0.49	-0.22	0.8303	0.5696	0.139	0.0002	0.0362	0.4921	0.0923	0.252	0.0559	0.3099	0.5036	0.047	0.5192	0.0002	0.0778	4.3	0	0	0	0	1	0	0	0	0	0	0	0	0	0	1
scl34402.5.1_27-S	NM_026481.2	2700055K07Rik	Mus musculus RIKEN cDNA 2700055K07 gene (2700055K07Rik), mRNA.	0.21	0.51	-0.14	0.2	0.29	-0.15	-0.46	0.02	-0.22	0.01	0.15	0.25	-0.32	0.15	0.38	0.1529	0.0008	0.3327	0.0487	0.1712	0.2916	0.0023	0.9107	0.9464	0.1362	0.2954	0.0866	0.0279	0.3093	0.0112	2.6	0.0042	0	1	0	0	0	0	-1	0	0	0	0	0	0	0
scl33253.6.1_77-S	NM_146219.1	BC025816	Mus musculus cDNA sequence BC025816 (BC025816), mRNA.	-0.06	0.04	-0.14	-0.2	-0.35	0.13	-0.03	0.1	0.08	0.11	0.04	0.25	0	-0.04	-0.09	0.579	0.6934	0.2275	0.0026	0.0874	0.2515	0.7661	0.376	0.3464	0.4607	0.7404	0.0302	0.9728	0.7177	0.4321	1.8	0.0602	0	0	0	-1	0	0	0	0	0	0	0	0	0	0
scl33412.11.1_99-S	XM_194421.2	BC036564	Mus musculus cDNA sequence BC036564 (BC036564), mRNA.	-0.09	0.13	-0.1	-0.01	0.12	0	0.13	-0.07	-0.01	-0.19	-0.15	0.25	-0.06	-0.1	0.02	0.2361	0.101	0.2243	0.1358	0.8735	0.9515	0.0972	0.4009	0.0174	0.854	0.0588	0.0017	0.4316	0.2144	0.832	2.2	0.0152	0	0	0	0	0	0	0	0	0	0	0	1	0	0
scl31908.3.1_72-S	XM_355976.1	Ryd5		-0.01	0.16	-0.03	0.16	0.35	0.27	0.6	0.27	-0.08	-0.36	0.41	0.25	0.43	0	0.86	0.9851	0.5743	0.9147	0.2097	0.5599	0.3434	0.0346	0.3397	0.1963	0.7644	0.1487	0.3666	0.1244	0.99	0.0029	2	0.0295	0	0	0	0	0	0	0	0	0	0	0	0	0	0
scl0380684.1_67-S	NM_010904.2	Nefh	Mus musculus neurofilament, heavy polypeptide (Nefh), mRNA.	-0.09	0.57	0.01	-0.02	0.08	-0.05	-0.35	-0.08	0.02	0	-0.22	0.25	0.12	0	-0.05	0.4139	0	0.9578	0.5035	0.8866	0.6635	0.0029	0.506	0.9694	0.8677	0.0564	0.033	0.2848	0.9672	0.6862	2.3	0.0111	0	1	0	0	0	0	-1	0	0	0	0	0	0	0
scl21207.2_565-S	NM_008752.1	Nxph2	Mus musculus neurexophilin 2 (Nxph2), mRNA.	-0.14	0.41	0.02	0.1	-0.06	0.02	-0.2	-0.14	-0.02	0.18	0	0.25	-0.08	0.06	0.01	0.1591	0.0001	0.8781	0.541	0.3205	0.8071	0.0473	0.1737	0.0774	0.8532	0.9621	0.0148	0.4503	0.5468	0.9143	1.9	0.0392	0	1	0	0	0	0	0	0	0	0	0	0	0	0
scl16596.6.1_82-S	NM_009049.1	Resp18	Mus musculus regulated endocrine-specific protein 18 (Resp18), mRNA.	-0.02	0.36	0.05	0.09	-0.04	0	-0.16	-0.06	-0.19	-0.01	-0.12	0.25	0.02	-0.08	-0.08	0.8381	0.0027	0.6567	0.7372	0.4447	0.9951	0.1558	0.589	0.9599	0.1107	0.2808	0.0318	0.8903	0.4705	0.4719	1.1	0.4103	0	1	0	0	0	0	0	0	0	0	0	0	0	0
scl47450.4_93-S	NM_010465.1	Hoxc6	Mus musculus homeo box C6 (Hoxc6), mRNA.	0.03	0.68	0.05	-0.1	0	0.03	-0.42	-0.03	-0.05	0.07	-0.02	0.25	-0.01	-0.01	-0.21	0.838	0	0.7259	0.996	0.4873	0.8355	0.0065	0.8257	0.6366	0.7185	0.9071	0.1057	0.9672	0.9521	0.1713	1.6	0.0973	0	1	0	0	0	0	0	0	0	0	0	0	0	0
scl30489.3_121-S	NM_021316.2	1500001H12Rik	Mus musculus RIKEN cDNA 1500001H12 gene (1500001H12Rik), mRNA.	0.38	0.45	0.07	-0.07	0.13	0.01	-0.31	0.06	0.05	-0.1	0.19	0.25	-0.03	-0.02	-0.02	0.0003	0	0.4564	0.1834	0.4776	0.9301	0.0026	0.5381	0.3134	0.6441	0.0585	0.0161	0.7973	0.8139	0.8724	3.3	0.0005	1	1	0	0	0	0	-1	0	0	0	0	0	0	0
scl0057875.2_106-S	NM_020581.1	Angptl4	Mus musculus angiopoietin-like 4 (Angptl4), mRNA.	0.03	0.22	0.65	0.66	0.27	-0.04	-0.04	0.32	-0.18	-1.06	0.13	0.25	1.56	0.94	0.88	0.9149	0.4151	0.0192	0.3124	0.0175	0.8968	0.8753	0.2379	0.0002	0.5052	0.6336	0.3512	0	0.0009	0.0017	6	0	0	0	0	0	0	0	0	0	-1	0	0	0	1	1
scl0224065.4_10-S	NM_198166.2	Urp	Mus musculus urotensin II-related peptide (Urp), mRNA.	-0.04	0.14	-0.25	-0.02	0.07	0.04	-0.06	0.28	-0.02	-0.18	-0.06	0.24	-0.21	-0.16	0	0.6679	0.1299	0.0086	0.4402	0.8453	0.6346	0.5484	0.0032	0.0573	0.8322	0.533	0.0121	0.023	0.0911	0.9972	2	0.0267	0	0	0	0	0	0	0	1	0	0	0	0	0	0
scl36582.7.1_25-S	NM_011254.2	Rbp1	Mus musculus retinol binding protein 1, cellular (Rbp1), mRNA.	0	0.04	-0.18	0.16	0.14	0.07	-0.07	-0.04	-0.25	-0.02	-0.12	0.24	-0.6	-0.33	-0.17	0.9981	0.7842	0.1853	0.308	0.2517	0.6156	0.5866	0.7588	0.8854	0.0704	0.3791	0.0853	0	0.0162	0.2221	3.3	0.0004	0	0	0	0	0	0	0	0	0	0	0	0	-1	0
scl36335.20.967_4-S	NM_178676.2	Entpd3	Mus musculus ectonucleoside triphosphate diphosphohydrolase 3 (Entpd3), mRNA.	-0.04	0.41	-0.12	-0.01	0.05	0.1	-0.22	0.04	-0.38	-0.03	0.08	0.24	-0.11	-0.04	-0.46	0.7857	0.0054	0.4247	0.7252	0.9271	0.4713	0.1231	0.7719	0.821	0.0093	0.6008	0.0994	0.4418	0.795	0.002	1.9	0.0426	0	0	0	0	0	0	0	0	0	0	0	0	0	0
IGHM_V00818_Ig_heavy_constant_mu_941-S	XM_354710.1	Igh-6		-0.23	0.38	-0.1	0.17	0	-0.05	-0.41	0.26	-0.29	1.67	-0.28	0.24	0.26	0.19	-0.01	0.2165	0.0469	0.5984	0.9975	0.3686	0.8095	0.0291	0.1626	0	0.1285	0.1332	0.1965	0.1745	0.3075	0.9693	8.6	0	0	0	0	0	0	0	0	0	1	0	0	0	0	0
scl49845.6.190_23-S	NM_008189.2	Guca1a	Mus musculus guanylate cyclase activator 1a (retina) (Guca1a), mRNA.	0.03	0	-0.1	-0.16	-0.13	0.02	-0.01	0.06	0.14	0.56	0.18	0.24	0.01	0	0.02	0.8198	0.9993	0.5012	0.3743	0.2767	0.9149	0.9301	0.6982	0.0002	0.3493	0.214	0.0955	0.9181	0.9866	0.8838	1.8	0.0616	0	0	0	0	0	0	0	0	1	0	0	0	0	0
scl42973.5_201-S	NM_007701.2	Chx10	Mus musculus C. elegans ceh-10 homeo domain containing homolog (Chx10), mRNA.	-0.05	0.31	-0.04	-0.03	0.02	-0.04	-0.32	-0.03	0.31	-0.05	-0.11	0.24	-0.05	0.05	0.09	0.6142	0.001	0.6586	0.8675	0.7268	0.6503	0.0008	0.7648	0.6242	0.0011	0.2431	0.0111	0.5712	0.5847	0.3076	2.4	0.007	0	1	0	0	0	0	-1	0	0	1	0	0	0	0
scl0074498.2_136-S	NM_028976.1	Gorasp1	Mus musculus golgi reassembly stacking protein 1 (Gorasp1), mRNA.	-0.01	0.16	-0.04	-0.05	-0.13	-0.11	0.07	0.11	0.09	-0.13	-0.08	0.24	0.11	-0.06	-0.04	0.8898	0.0449	0.6256	0.0866	0.5152	0.1712	0.3916	0.163	0.1005	0.2278	0.2877	0.0027	0.164	0.4319	0.5988	2.3	0.0106	0	0	0	0	0	0	0	0	0	0	0	1	0	0
scl0230678.1_155-S	NM_172383.1	6330530A05Rik	Mus musculus RIKEN cDNA 6330530A05 gene (6330530A05Rik), mRNA.	-0.02	0.38	-0.02	-0.25	0.14	0.03	-0.17	-0.05	0.12	0.32	-0.01	0.24	-0.05	0.02	-0.17	0.9009	0.0038	0.8512	0.2604	0.0516	0.8352	0.1723	0.6701	0.0128	0.3468	0.9481	0.0613	0.6705	0.8722	0.1791	2.1	0.0215	0	1	0	0	0	0	0	0	0	0	0	0	0	0
scl21012.1.1_11-S	NM_146945.1	Olfr345	Mus musculus olfactory receptor 345 (Olfr345), mRNA.	-0.01	0.11	0.11	0	0	0.02	-0.05	0.01	0	0.01	-0.05	0.24	0.07	-0.02	0	0.9145	0.1984	0.1939	0.9883	0.9684	0.8363	0.5796	0.8598	0.9046	0.9669	0.5382	0.0046	0.3628	0.8386	0.956	0.8	0.6227	0	0	0	0	0	0	0	0	0	0	0	1	0	0
scl015434.2_98-S	NM_010468.1	Hoxd3	Mus musculus homeo box D3 (Hoxd3), mRNA.	-0.01	0.15	0.12	0.14	0	0.07	-0.01	-0.1	-0.04	0.08	0.09	0.24	0	0.13	0.1	0.9153	0.0688	0.1629	0.9944	0.0975	0.3974	0.8792	0.2334	0.3445	0.6105	0.2713	0.0048	0.9891	0.1149	0.2278	1.4	0.1963	0	0	0	0	0	0	0	0	0	0	0	1	0	0
scl27752.9.1_0-S	NM_011670.1	Uchl1	Mus musculus ubiquitin carboxy-terminal hydrolase L1 (Uchl1), mRNA.	0.03	0.47	0.14	0.26	0.24	0.1	-0.35	-0.15	-0.23	-0.32	-0.16	0.24	0.01	0.02	0.02	0.819	0.0008	0.3003	0.0785	0.054	0.4657	0.0096	0.2527	0.0186	0.0831	0.244	0.0772	0.9412	0.8701	0.8744	2.1	0.0205	0	1	0	0	0	0	0	0	0	0	0	0	0	0
scl0329252.1_122-S	XM_283647.1	Lgr6		-0.18	0.13	0.25	-0.02	0.18	0.13	0.12	-0.35	0.07	0.02	-0.01	0.24	0.18	0.11	0.11	0.097	0.2247	0.0249	0.1073	0.8532	0.2261	0.2822	0.0021	0.8733	0.4997	0.9113	0.0318	0.1109	0.3247	0.3086	1.9	0.0344	0	0	0	0	0	0	0	-1	0	0	0	0	0	0
scl37815.13.4_0-S	NM_027890.3	Susd2	Mus musculus sushi domain containing 2 (Susd2), mRNA.	-0.03	0.35	-0.09	0.06	0.11	0.02	-0.27	-0.04	-0.05	-0.02	0.03	0.23	-0.13	-0.08	0.07	0.7901	0.0005	0.3292	0.2524	0.5206	0.8526	0.0056	0.6813	0.8477	0.5719	0.7444	0.0165	0.1884	0.4271	0.4918	1.7	0.0833	0	1	0	0	0	0	0	0	0	0	0	0	0	0
scl0002416.1_27-S	NM_026037.2	2810049G06Rik	Mus musculus RIKEN cDNA 2810049G06 gene (2810049G06Rik), mRNA.	-0.04	0.34	-0.08	-0.12	0.03	0.01	-0.17	0.16	-0.06	0.01	-0.03	0.23	-0.06	0.1	-0.16	0.6346	0.0003	0.3698	0.7367	0.18	0.8984	0.053	0.0788	0.9273	0.5033	0.77	0.0132	0.5204	0.2859	0.0729	1.7	0.0726	0	1	0	0	0	0	0	0	0	0	0	0	0	0
scl31469.3.28_7-S	NM_033080.1	D7Rp2e	Mus musculus DNA segment, Chr 7, Roswell Park 2 complex, expressed (D7Rp2e), mRNA.	-0.01	0.17	-0.08	-0.23	-0.45	0.08	0.03	0.21	0.38	0.43	-0.12	0.23	-0.1	-0.24	0.14	0.9361	0.1238	0.4695	0.0001	0.0404	0.4822	0.7865	0.0612	0.0002	0.0011	0.2834	0.041	0.3506	0.0308	0.2129	3.4	0.0003	0	0	0	-1	0	0	0	0	1	1	0	0	0	0
scl0002467.1_77-S	NM_009775.2	Bzrp	Mus musculus benzodiazepine receptor, peripheral (Bzrp), mRNA.	0.05	0.05	-0.06	0.5	-0.22	0.07	0.15	0.06	-0.22	0.43	-0.07	0.23	-0.11	-0.04	0.16	0.7675	0.7548	0.7345	0.1885	0.0034	0.686	0.3686	0.7293	0.0113	0.1901	0.6602	0.1745	0.4972	0.8205	0.3317	1.4	0.1587	0	0	0	0	1	0	0	0	0	0	0	0	0	0
scl29619.14.1344_171-S	NM_172890.1	Gabt4	Mus musculus gamma-aminobutyric acid (GABA-A) transporter 4 (Gabt4), mRNA.	0.19	0.57	-0.03	0.13	0.22	-0.07	-0.5	-0.01	-0.07	-0.26	0.42	0.23	-0.02	0.1	0.02	0.2932	0.0023	0.8775	0.2269	0.4848	0.7087	0.0068	0.9332	0.1432	0.7061	0.0213	0.2048	0.9027	0.5931	0.9076	1.4	0.17	0	1	0	0	0	0	0	0	0	0	0	0	0	0
scl37380.2.1_47-S	NM_183297.1	Nxph4	Mus musculus neurexophilin 4 (Nxph4), mRNA.	-0.04	0.4	-0.02	0.11	0.01	-0.01	-0.23	0.07	-0.02	-0.1	0.07	0.23	-0.09	-0.07	0.1	0.7304	0.0003	0.8305	0.9274	0.3081	0.9195	0.0305	0.4815	0.3212	0.8135	0.5364	0.0331	0.3745	0.5151	0.3199	1.4	0.1731	0	1	0	0	0	0	0	0	0	0	0	0	0	0
scl067604.1_6-S	NM_026269.1	1110007L15Rik	Mus musculus RIKEN cDNA 1110007L15 gene (1110007L15Rik), mRNA.	0.08	0.15	0	0.13	0.24	0.02	-0.02	-0.01	-0.07	-0.11	0	0.23	0	-0.02	0.05	0.2908	0.0603	0.9526	0.003	0.1067	0.8206	0.7525	0.9488	0.1699	0.3969	0.9904	0.0053	0.9932	0.8432	0.5071	1.9	0.0388	0	0	0	1	0	0	0	0	0	0	0	0	0	0
scl49747.21_79-S	NM_153551.1	4432409M07Rik	Mus musculus RIKEN cDNA 4432409M07 gene (4432409M07Rik), mRNA.	-0.08	0.02	0	0.04	0.43	-0.09	0.09	0.11	-0.07	-0.14	-0.15	0.23	0.17	-0.23	-0.05	0.5475	0.8992	0.9691	0.0009	0.7563	0.4559	0.4888	0.3786	0.2611	0.6023	0.2198	0.0681	0.1847	0.0672	0.6827	2.9	0.0014	0	0	0	1	0	0	0	0	0	0	0	0	0	0
scl39460.6_144-S	NM_007805.2	Cyb561	Mus musculus cytochrome b-561 (Cyb561), mRNA.	0.22	0.39	0.01	0.21	-0.35	-0.05	-0.13	-0.39	-0.2	0.79	0.29	0.23	-0.28	0.39	0.07	0.1574	0.0113	0.9553	0.0225	0.172	0.7604	0.3828	0.0121	0	0.1928	0.0548	0.1264	0.07	0.0124	0.6404	4	0	0	0	0	0	0	0	0	0	1	0	0	0	0	0
scl074008.10_42-S	NM_028710.1	6330406P08Rik	Mus musculus RIKEN cDNA 6330406P08 gene (6330406P08Rik), mRNA.	0.1	0.25	0.04	0.01	0.42	-0.04	-0.29	-0.05	-0.07	0.06	0.1	0.23	0.15	0.3	-0.04	0.3685	0.0313	0.7013	0.0005	0.957	0.7245	0.0136	0.6423	0.5828	0.5315	0.3897	0.0459	0.2028	0.0105	0.7335	2.3	0.0092	0	0	0	1	0	0	0	0	0	0	0	0	0	0
scl098496.1_28-S	XM_129912.3	AL024069	Mus musculus expressed sequence AL024069 (AL024069), mRNA.	0.01	0.27	0.06	0.07	0.02	0.03	-0.08	-0.05	-0.15	0.32	0.14	0.23	0.02	0.25	-0.04	0.9475	0.0044	0.5337	0.8063	0.4731	0.7518	0.3808	0.5651	0.001	0.0995	0.1189	0.0155	0.8442	0.0093	0.635	2.4	0.0066	0	1	0	0	0	0	0	0	1	0	0	0	0	0
scl48903.1.1_63-S	NM_054100.1	2310034C09Rik	Mus musculus RIKEN cDNA 2310034C09 gene (2310034C09Rik), mRNA.	-0.05	0.06	0.12	0.12	-0.01	0	0.03	0.08	-0.18	0.02	0.07	0.23	0.07	0	-0.13	0.4983	0.4055	0.1082	0.8529	0.1371	0.9947	0.6962	0.2892	0.8423	0.0211	0.3409	0.0036	0.3798	0.9884	0.0866	2.2	0.0158	0	0	0	0	0	0	0	0	0	0	0	1	0	0
scl0002163.1_25-S	NM_177470	Acaa2	Mus musculus acetyl-Coenzyme A acyltransferase 2 (mitochondrial 3-oxoacyl-Coenzyme A thiolase) (Acaa2), mRNA.	0.15	0.18	0.2	-0.05	-0.95	0.04	-0.07	-0.02	-0.1	-0.17	0.11	0.23	0.11	-0.13	0.1	0.3966	0.2948	0.249	0	0.7714	0.8324	0.6708	0.9102	0.3419	0.5682	0.5394	0.1898	0.5451	0.4486	0.5566	4.7	0	0	0	0	-1	0	0	0	0	0	0	0	0	0	0
scl0015530.1_184-S	NM_008305.2	Hspg2	Mus musculus perlecan (heparan sulfate proteoglycan 2) (Hspg2), mRNA.	-0.05	0.04	-0.13	-0.03	0.53	0.11	-0.03	-0.18	-0.25	-0.48	-0.07	0.22	-0.09	0.01	-0.12	0.692	0.7548	0.2912	0	0.7916	0.3724	0.8109	0.1422	0.0002	0.0421	0.5558	0.071	0.4404	0.9591	0.3114	3.1	0.0007	0	0	0	1	0	0	0	0	-1	0	0	0	0	0
scl40242.14_64-S	NM_009331.2	Tcf7	Mus musculus transcription factor 7, T-cell specific (Tcf7), mRNA.	-0.1	0.1	-0.12	0	-0.25	0.05	-0.07	0.08	0.1	0.24	-0.11	0.22	-0.08	0.02	0.07	0.2395	0.2515	0.1686	0.0035	0.992	0.5246	0.384	0.319	0.0057	0.2207	0.1763	0.0111	0.3649	0.8022	0.3814	2	0.0323	0	0	0	-1	0	0	0	0	0	0	0	0	0	0
scl30391.3_48-S	NM_008751.2	Nxph1	Mus musculus neurexophilin 1 (Nxph1), mRNA.	0	0.36	-0.05	0.21	0.2	-0.04	-0.26	0.04	-0.11	-0.06	0.05	0.22	0.02	0.08	0.02	0.9674	0.0007	0.6457	0.0484	0.036	0.7177	0.013	0.7229	0.5337	0.2712	0.586	0.0345	0.8683	0.4306	0.8432	1.7	0.0725	0	1	0	0	0	0	0	0	0	0	0	0	0	0
scl40931.7.1_20-S	NM_029727.1	2210006M16Rik	Mus musculus RIKEN cDNA 2210006M16 gene (2210006M16Rik), mRNA.	0.17	0.16	-0.04	-0.09	0.09	-0.18	-0.06	0.08	0.03	-0.1	0.01	0.22	-0.02	0.01	-0.03	0.0245	0.0356	0.605	0.2303	0.2464	0.0187	0.394	0.3066	0.2003	0.7023	0.8575	0.0044	0.7482	0.8998	0.6422	1.5	0.1358	0	0	0	0	0	0	0	0	0	0	0	1	0	0
scl073075.8_3-S		Ppil6		-0.09	0.24	-0.01	-0.03	-0.04	0.03	0.13	0.05	0.13	-0.03	-0.12	0.22	-0.2	0	0.05	0.2987	0.0046	0.9184	0.6582	0.7508	0.7284	0.1226	0.5651	0.6977	0.1301	0.1454	0.0115	0.0206	0.9987	0.5797	2.4	0.0068	0	1	0	0	0	0	0	0	0	0	0	0	0	0
scl0001153.1_10-S	XM_132642.4	C330016K18Rik	Mus musculus RIKEN cDNA C330016K18 gene (C330016K18Rik), mRNA.	0.06	0.16	0.02	0.06	0.05	-0.01	-0.02	0.08	0.03	-0.04	0.07	0.22	0.03	-0.04	0.01	0.3997	0.0177	0.7752	0.4653	0.3843	0.8808	0.7749	0.2393	0.5916	0.6249	0.3285	0.0019	0.6879	0.5852	0.9139	1.3	0.2353	0	0	0	0	0	0	0	0	0	0	0	1	0	0
scl27525.13.1_50-S	NM_146161.1	Arhgap24	Mus musculus Rho GTPase activating protein 24 (Arhgap24), mRNA.	0.09	0.26	0.1	0.19	-0.17	-0.02	-0.21	0.21	0.34	0.28	-0.01	0.22	-0.12	0.11	0.58	0.5542	0.0905	0.5233	0.2687	0.2092	0.8952	0.1789	0.1764	0.0728	0.0268	0.9598	0.1494	0.4391	0.4729	0.0003	2.5	0.0051	0	0	0	0	0	0	0	0	0	0	0	0	0	0
scl44989.1_487-S	NM_015786	Hist1h1c	Mus musculus histone 1, H1c (Hist1h1c), mRNA.	0.09	0.17	0.22	0.1	-0.02	-0.13	-0.09	-0.26	-0.01	0.49	0.24	0.22	0.01	0.21	0.21	0.3973	0.1379	0.0528	0.8837	0.3893	0.2386	0.4427	0.0224	0	0.9602	0.0326	0.0475	0.9429	0.0638	0.059	3.2	0.0005	0	0	0	0	0	0	0	0	1	0	0	0	0	0
scl22833.10_29-S	NM_008256.2	Hmgcs2	Mus musculus 3-hydroxy-3-methylglutaryl-Coenzyme A synthase 2 (Hmgcs2), mRNA.	0.04	-0.09	0.22	-0.26	0.01	-0.07	0.2	0.08	-0.15	-1.33	0.17	0.22	0.52	0.09	-0.35	0.8649	0.7106	0.3681	0.9666	0.289	0.7836	0.4124	0.7403	0	0.5303	0.495	0.3699	0.0367	0.7193	0.1594	3.8	0.0001	0	0	0	0	0	0	0	0	-1	0	0	0	0	0
scl30798.9_425-S	NM_015814.2	Dkk3	Mus musculus dickkopf homolog 3 (Xenopus laevis) (Dkk3), mRNA.	-0.29	0.32	-0.96	-0.21	0.48	0.06	-0.12	0.65	-0.31	0.54	-0.1	0.21	-2.11	-0.11	-0.16	0.2629	0.2204	0.0004	0.0676	0.4279	0.8193	0.6445	0.0142	0.0393	0.2333	0.7136	0.4191	0	0.6853	0.5485	7.3	0	0	0	-1	0	0	0	0	0	0	0	0	0	-1	0
scl014104.1_1-S	NM_007988.1	Fasn	Mus musculus fatty acid synthase (Fasn), mRNA.	-0.11	0.14	-0.68	0.15	-0.44	-0.17	0.04	-0.38	-0.41	1.13	-0.22	0.21	-1.59	-0.49	-0.54	0.8048	0.7464	0.1291	0.3239	0.7269	0.7056	0.9265	0.3912	0.0129	0.3596	0.6158	0.6332	0.0006	0.2721	0.2263	1.8	0.0584	0	0	0	0	0	0	0	0	0	0	0	0	-1	0
scl0319679.1_12-S	NM_023680	Tnfrsf22	Mus musculus tumor necrosis factor receptor superfamily, member 22 (Tnfrsf22), mRNA.	-0.08	0.22	-0.21	0.11	-0.44	0.05	-0.2	0.05	0.22	0.44	0	0.21	-0.15	-0.3	0.12	0.5485	0.1125	0.1261	0.0017	0.3964	0.7029	0.1523	0.6915	0.0018	0.1119	0.9978	0.1275	0.275	0.0285	0.3913	2	0.0274	0	0	0	-1	0	0	0	0	1	0	0	0	0	0
scl20002.16.7_10-S	NM_008489	Lbp	Mus musculus lipopolysaccharide binding protein (Lbp), mRNA.	-0.06	0.14	-0.17	0.03	0	0.13	0.17	-0.01	-0.29	0.9	-0.04	0.21	-0.22	0.14	-0.29	0.6899	0.3602	0.2493	0.9808	0.8353	0.398	0.2679	0.9721	0	0.0531	0.8105	0.1736	0.1535	0.3656	0.0597	4.4	0	0	0	0	0	0	0	0	0	1	0	0	0	0	0
scl018194.8_27-S	NM_010941.3	Nsdhl	Mus musculus NAD(P) dependent steroid dehydrogenase-like (Nsdhl), mRNA.	-0.09	0.3	-0.16	0.02	-0.11	-0.02	-0.21	0.01	-0.09	0.43	-0.04	0.21	-0.39	0.15	-0.22	0.5142	0.0274	0.2302	0.3899	0.8651	0.8703	0.1221	0.9641	0.0016	0.4778	0.748	0.1236	0.0041	0.2639	0.106	2.1	0.019	0	0	0	0	0	0	0	0	1	0	0	0	-1	0
scl21190.1.266_56-S	NM_025980.1	Nrarp	Mus musculus Notch-regulated ankyrin repeat protein (Nrarp), mRNA.	0.06	0.32	-0.14	0.23	0.41	-0.01	-0.39	0.01	-0.18	-0.39	0.1	0.21	0.23	0.16	0.21	0.6422	0.0243	0.325	0.0038	0.1002	0.9425	0.0065	0.9598	0.0066	0.2054	0.4585	0.1264	0.1035	0.2369	0.1415	2.4	0.0089	0	0	0	1	0	0	0	0	0	0	0	0	0	0
scl43468.7_336-S	NM_021459.2	Isl1	Mus musculus ISL1 transcription factor, LIM/homeodomain (islet 1) (Isl1), mRNA.	-0.06	0.28	-0.13	-0.02	0.04	0.05	-0.45	-0.04	0.06	-0.12	0	0.21	-0.25	-0.01	0.1	0.6329	0.0378	0.3084	0.7615	0.901	0.7299	0.001	0.7681	0.3613	0.6477	0.9862	0.12	0.0661	0.9483	0.4344	1.4	0.1902	0	0	0	0	0	0	-1	0	0	0	0	0	0	0
scl0194237.1_178-S	NM_177572.3	BC057371		-0.11	0.34	-0.03	-0.01	0.16	0	-0.2	-0.04	0.04	-0.09	-0.05	0.21	-0.05	0.08	0.03	0.334	0.0039	0.8211	0.152	0.9227	0.9662	0.0741	0.7407	0.4477	0.6962	0.6594	0.0711	0.6623	0.4886	0.8209	0.9	0.5809	0	1	0	0	0	0	0	0	0	0	0	0	0	0
scl00231070.1_184-S	NM_153526.2	Insig1	Mus musculus insulin induced gene 1 (Insig1), mRNA.	0.04	0.14	-0.03	-0.12	-0.92	-0.01	-0.05	0.1	0.05	0.78	-0.09	0.21	-0.1	-0.61	-0.16	0.7696	0.2843	0.8093	0	0.3812	0.9396	0.708	0.441	0	0.7147	0.4752	0.1203	0.4331	0	0.2338	4.7	0	0	0	0	-1	0	0	0	0	1	0	0	0	0	-1
scl35377.11.1_104-S	NM_133984.1	Hemk1		0.06	0.16	-0.01	0.09	0.2	-0.02	-0.08	-0.13	-0.07	-0.47	-0.06	0.21	0	-0.2	0.03	0.538	0.0767	0.8752	0.0273	0.3331	0.7814	0.3774	0.1363	0	0.4236	0.5008	0.0226	0.9577	0.0267	0.7747	3.2	0.0006	0	0	0	0	0	0	0	0	-1	0	0	0	0	0
scl00235312.1_98-S	NM_145613	C1qtnf5	Mus musculus C1q and tumor necrosis factor related protein 5 (C1qtnf5), mRNA.	0.06	0.12	0	0.13	0.29	-0.03	-0.11	-0.28	-0.36	-0.27	0.01	0.21	-0.17	-0.24	-0.03	0.6053	0.3245	0.9874	0.0187	0.2751	0.8051	0.3727	0.0228	0.0303	0.0046	0.9652	0.0909	0.1656	0.047	0.8197	2.7	0.0028	0	0	0	0	0	0	0	0	0	-1	0	0	0	0
scl23756.5.1_305-S	NM_198959.1	Hcrtr1	Mus musculus hypocretin (orexin) receptor 1 (Hcrtr1), mRNA.	0	0.37	0.05	0.1	-0.09	-0.01	-0.25	-0.1	-0.11	-0.05	0	0.21	0.02	-0.15	0.04	0.9943	0.0021	0.6716	0.4352	0.3758	0.9102	0.0307	0.4009	0.6891	0.3451	0.9888	0.0765	0.8849	0.1996	0.7608	1	0.4704	0	1	0	0	0	0	0	0	0	0	0	0	0	0
scl0321021.1_63-S	NM_177317.1	Fpr-rs7	Mus musculus formyl peptide receptor, related sequence 7 (Fpr-rs7), mRNA.	-0.04	0.24	0.08	0.03	0.06	-0.05	-0.13	-0.02	0.01	-0.04	-0.03	0.21	0.06	0.09	-0.01	0.5825	0.0013	0.2838	0.4234	0.7016	0.4556	0.0862	0.7679	0.6282	0.9201	0.6463	0.0048	0.3822	0.2329	0.8449	1.3	0.2458	0	1	0	0	0	0	0	0	0	0	0	1	0	0
scl0002506.1_35-S	NM_012025	Racgap1	Mus musculus Rac GTPase-activating protein 1 (Racgap1), mRNA.	-0.02	0.06	0.11	-0.06	-0.04	0.07	0.02	0.07	0.21	-0.17	-0.03	0.21	0.2	-0.12	0.1	0.8286	0.418	0.1343	0.5555	0.3968	0.3282	0.7403	0.3337	0.0221	0.0044	0.6575	0.0043	0.0052	0.1063	0.1507	2.8	0.0022	0	0	0	0	0	0	0	0	0	1	0	1	0	0
scl26445.6.1_1-S	NM_008048.1	Igfbp7	Mus musculus insulin-like growth factor binding protein 7 (Igfbp7), mRNA.	-0.21	0.18	-0.63	-0.44	0.02	0.13	0.34	0.19	0.21	0.45	-0.2	0.2	-0.94	-0.38	-0.11	0.3394	0.4127	0.0057	0.9202	0.0532	0.5445	0.1331	0.3921	0.0468	0.353	0.3609	0.3724	0.0001	0.0919	0.6072	3	0.0011	0	0	0	0	0	0	0	0	0	0	0	0	-1	0
scl49164.12_81-S	NM_008047.2	Fstl1	Mus musculus follistatin-like 1 (Fstl1), mRNA.	0	0.51	-0.38	-0.18	0.14	-0.03	-0.44	0.11	-0.23	-0.02	-0.05	0.2	-0.65	-0.14	-0.17	0.9901	0.0005	0.0091	0.3256	0.2127	0.8539	0.0026	0.4287	0.8903	0.1025	0.7332	0.1555	0	0.3372	0.239	3.4	0.0003	0	1	0	0	0	0	-1	0	0	0	0	0	-1	0
scl0003675.1_16-S	NM_008634.1	Mtap1b	Mus musculus microtubule-associated protein 1 B (Mtap1b), mRNA.	-0.09	0.39	-0.33	-0.16	0.07	0.11	-0.16	0.17	0.17	0.06	-0.42	0.2	-0.29	-0.01	-0.04	0.4864	0.0027	0.0098	0.5509	0.2025	0.3593	0.2148	0.1855	0.608	0.1886	0.0013	0.1172	0.021	0.9641	0.7392	2.6	0.004	0	1	0	0	0	0	0	0	0	0	-1	0	0	0
scl38971.14_0-S	NM_172938.2	Scml4	Mus musculus sex comb on midleg-like 4 (Drosophila) (Scml4), mRNA.	-0.14	0.17	-0.26	-0.08	0.03	-0.03	-0.03	-0.01	-0.03	0.04	-0.13	0.2	-0.33	0.04	-0.06	0.0743	0.0352	0.0014	0.7091	0.3124	0.7021	0.7271	0.8551	0.6191	0.7206	0.1067	0.0118	0.0001	0.5825	0.4217	2.5	0.0054	0	0	-1	0	0	0	0	0	0	0	0	0	-1	0
scl0020750.1_112-S	NM_009263.1	Spp1	Mus musculus secreted phosphoprotein 1 (Spp1), mRNA.	-0.23	0.64	-0.26	-0.41	0.4	-0.09	-0.31	0.12	-0.37	0.87	-0.15	0.2	-0.32	0.08	-0.93	0.4446	0.038	0.3994	0.1849	0.1725	0.7601	0.3051	0.6823	0.0053	0.2244	0.6254	0.5057	0.291	0.798	0.003	2.7	0.0025	0	0	0	0	0	0	0	0	0	0	0	0	0	0
scl020849.21_14-S	NM_011487.1	Stat4	Mus musculus signal transducer and activator of transcription 4 (Stat4), mRNA.	0	0.14	-0.24	0.08	0.12	0.06	-0.1	0.14	-0.05	0.02	0.01	0.2	-0.17	-0.14	-0.06	0.9703	0.0838	0.0038	0.1292	0.3017	0.4691	0.2247	0.0985	0.769	0.5028	0.942	0.0189	0.0392	0.0908	0.4539	2.5	0.0062	0	0	-1	0	0	0	0	0	0	0	0	0	0	0
scl43314.2_288-S	NM_027828.2	9030611O19Rik		-0.07	-0.02	-0.13	0.15	-0.43	-0.02	0.11	0.16	-0.07	0.25	-0.17	0.2	0.02	0.01	0.18	0.5802	0.9043	0.3033	0.001	0.2373	0.8666	0.3993	0.2061	0.0552	0.5766	0.1721	0.1123	0.897	0.9435	0.1522	1.8	0.0556	0	0	0	-1	0	0	0	0	0	0	0	0	0	0
scl21658.2_367-S	NM_175470.2	Gpr61	Mus musculus G protein-coupled receptor 61 (Gpr61), mRNA.	0.07	0.18	-0.07	0.07	-0.49	-0.08	-0.05	0.08	0.04	0.2	-0.08	0.2	-0.06	-0.15	0.07	0.663	0.2394	0.64	0.0023	0.6586	0.6281	0.7368	0.6257	0.2009	0.7731	0.6213	0.1951	0.7132	0.3473	0.639	1	0.4741	0	0	0	-1	0	0	0	0	0	0	0	0	0	0
scl29044.3_57-S	NM_153175.2	Ian6	Mus musculus immune associated nucleotide 6 (Ian6), mRNA.	0.17	-0.04	-0.05	0.21	0.62	0.04	0.04	0.04	-0.11	-0.36	0.05	0.2	0.11	-0.07	0.04	0.1624	0.7549	0.7063	0	0.0939	0.7545	0.7376	0.7633	0.0041	0.358	0.6687	0.1152	0.373	0.5865	0.7326	3.5	0.0002	0	0	0	1	0	0	0	0	-1	0	0	0	0	0
scl48628.2.9_30-S	NM_009215.1	Sst	Mus musculus somatostatin (Sst), mRNA.	-0.22	0.6	0	0.02	0.08	0.02	-0.08	0.06	-0.09	-0.13	-0.14	0.2	0.12	-0.2	0	0.136	0.0001	0.9974	0.5938	0.8883	0.885	0.5783	0.6924	0.3838	0.5221	0.3399	0.1736	0.4282	0.1708	0.9852	2	0.0267	0	1	0	0	0	0	0	0	0	0	0	0	0	0
scl53305.8.1_17-S	NM_145497.1	BC016495	Mus musculus cDNA sequence BC016495 (BC016495), mRNA.	-0.21	0	0	-0.11	-0.11	0.1	0.09	-0.07	0.16	-0.84	-0.1	0.2	-0.07	-0.87	0.12	0.0169	0.9763	0.995	0.2048	0.1987	0.2597	0.2969	0.3862	0	0.0654	0.2435	0.022	0.409	0	0.1515	14.9	0	0	0	0	0	0	0	0	0	-1	0	0	0	0	-1
scl36149.3_215-S	NM_053190.1	Edg8	Mus musculus endothelial differentiation, sphingolipid G-protein-coupled receptor, 8 (Edg8), mRNA.	0.09	0.32	0.01	0.07	-0.42	-0.01	-0.25	0.1	-0.04	-0.35	0.14	0.2	0.14	-0.16	0.03	0.3942	0.0037	0.924	0.0002	0.4889	0.9479	0.0236	0.3372	0.0017	0.7419	0.1857	0.0675	0.1921	0.1424	0.7459	5.1	0	0	1	0	-1	0	0	0	0	-1	0	0	0	0	0
scl27718.20_150-S	NM_178896.2	AI836376	Mus musculus expressed sequence AI836376 (AI836376), mRNA.	0.02	0.02	0.02	0.08	-0.75	-0.11	0.06	-0.04	0.2	0.04	-0.17	0.2	-0.05	-0.02	0.21	0.8427	0.8777	0.8721	0	0.5033	0.3787	0.5988	0.724	0.749	0.1013	0.1779	0.1021	0.6694	0.8925	0.095	5.6	0	0	0	0	-1	0	0	0	0	0	0	0	0	0	0
scl0001143.1_15-S	NM_175079.1	A730016F12Rik	Mus musculus RIKEN cDNA A730016F12 gene (A730016F12Rik), transcript variant 1, mRNA.	-0.02	0.07	0.05	0.11	0.03	-0.01	0.11	-0.01	-0.06	0.14	0	0.2	-0.01	0.09	0.03	0.7197	0.3235	0.5013	0.6779	0.1088	0.8323	0.1144	0.8888	0.0414	0.4204	0.966	0.0039	0.9074	0.1847	0.6679	1.6	0.113	0	0	0	0	0	0	0	0	0	0	0	1	0	0
scl21852.5_6-S	NM_008951.1	Psmd4	Mus musculus proteasome (prosome, macropain) 26S subunit, non-ATPase, 4 (Psmd4), mRNA.	0.14	0.1	0.05	0.06	0.28	-0.05	-0.06	-0.05	-0.1	-0.1	-0.02	0.2	0.05	0.18	-0.13	0.0988	0.2035	0.5074	0.001	0.4636	0.5033	0.4425	0.5446	0.2276	0.2147	0.7589	0.0165	0.5749	0.0278	0.1067	2.1	0.0229	0	0	0	1	0	0	0	0	0	0	0	0	0	0
scl17826.1.31_58-S	NM_008342.2	Igfbp2	Mus musculus insulin-like growth factor binding protein 2 (Igfbp2), mRNA.	0.09	0.01	0.06	-0.12	-0.97	0.03	-0.08	-0.12	-0.1	-0.86	-0.04	0.2	-0.02	-0.56	-0.16	0.5804	0.9358	0.7021	0	0.4576	0.8674	0.6128	0.4693	0	0.548	0.8114	0.233	0.9184	0.0012	0.3375	9.1	0	0	0	0	-1	0	0	0	0	-1	0	0	0	0	-1
scl0022778.1_244-S	NM_009578.1	Zfpn1a1	Mus musculus zinc finger protein, subfamily 1A, 1 (Ikaros) (Zfpn1a1), mRNA.	0	0.06	0.09	-0.07	-0.09	-0.1	0.07	0.02	0.11	0.17	-0.08	0.2	0.12	-0.04	-0.03	0.9534	0.3992	0.2076	0.191	0.2736	0.1337	0.319	0.7912	0.0124	0.0973	0.243	0.0036	0.0721	0.529	0.6607	1.9	0.0435	0	0	0	0	0	0	0	0	0	0	0	1	0	0
scl0011438.1_248-S	NM_015730.4	Chrna4	Mus musculus cholinergic receptor, nicotinic, alpha polypeptide 4 (Chrna4), mRNA.	0.01	0.51	0.13	-0.01	-0.18	-0.13	-0.25	0.01	-0.02	2.45	-0.14	0.2	0.11	0	0	0.9472	0.0158	0.5285	0.3849	0.9421	0.5267	0.2245	0.965	0	0.9173	0.5002	0.3236	0.5927	0.9851	0.9836	13.5	0	0	0	0	0	0	0	0	0	1	0	0	0	0	0
scl071562.11_5-S	NM_027827.2	Afmid	Mus musculus arylformamidase (Afmid), mRNA.	0.04	0.09	0.21	0.05	0.06	0.06	0	-0.07	0.16	-0.41	0.17	0.2	0.22	0.02	0.22	0.6682	0.367	0.0438	0.5751	0.6539	0.5712	0.9858	0.5124	0.0002	0.1218	0.1025	0.0644	0.0379	0.8467	0.0415	2.6	0.0039	0	0	0	0	0	0	0	0	-1	0	0	0	0	0
scl0017294.1_5-S	NM_008590.1	Mest	Mus musculus mesoderm specific transcript (Mest), mRNA.	-0.02	0.04	-0.39	-0.31	0.01	-0.14	0.01	-0.3	-0.08	-0.05	0.04	0.19	-0.41	-0.21	-0.18	0.8384	0.737	0.0016	0.9348	0.0108	0.2263	0.9655	0.0116	0.6446	0.4847	0.7176	0.1024	0.0008	0.0842	0.1235	3.9	0.0001	0	0	-1	0	0	0	0	0	0	0	0	0	-1	0
scl0003424.1_2300-S	NM_009371.2	Tgfbr2	Mus musculus transforming growth factor, beta receptor II (Tgfbr2), transcript variant 1, mRNA.	-0.08	0.07	-0.18	-0.24	-0.62	0.19	0.15	-0.05	-0.06	0.51	-0.02	0.19	-0.4	0.12	-0.25	0.6064	0.6552	0.2449	0.0002	0.1298	0.2303	0.354	0.7683	0.0018	0.7185	0.8842	0.2394	0.0119	0.4467	0.1093	2.7	0.0026	0	0	0	-1	0	0	0	0	1	0	0	0	0	0
scl0059308.2_162-S	NM_016885.1	Emcn	Mus musculus endomucin (Emcn), mRNA.	-0.06	0.08	-0.16	-0.07	0.35	0.13	-0.04	0.15	0.05	-0.42	0.04	0.19	-0.12	-0.19	-0.09	0.6441	0.5321	0.2192	0.0102	0.5847	0.3406	0.755	0.2547	0.0025	0.6824	0.7457	0.1638	0.3672	0.151	0.5045	1.6	0.0872	0	0	0	0	0	0	0	0	-1	0	0	0	0	0
scl24114.14_484-S	NM_207686.1	Elavl2	Mus musculus ELAV (embryonic lethal, abnormal vision, Drosophila)-like 2 (Hu antigen B) (Elavl2), transcript variant 2, mRNA.	-0.36	0.61	-0.13	0.02	0.06	-0.08	-0.11	0.01	-0.16	0.07	-0.32	0.19	-0.18	0.05	-0.13	0.0461	0.0012	0.4582	0.7293	0.9274	0.6654	0.5283	0.944	0.7045	0.3756	0.0808	0.2956	0.3187	0.7893	0.4706	1.6	0.0883	0	1	0	0	0	0	0	0	0	0	0	0	0	0
scl31379.5.1_34-S	NM_011698.1	Lin7b	Mus musculus lin 7 homolog b (C. elegans) (Lin7b), mRNA.	0.03	0.34	-0.13	-0.04	0.08	-0.08	-0.2	0.14	-0.16	-0.1	-0.11	0.19	-0.1	0.22	-0.2	0.8124	0.0023	0.2321	0.4628	0.6861	0.482	0.0627	0.183	0.3336	0.1457	0.2896	0.0813	0.3303	0.0445	0.0689	1.8	0.052	0	1	0	0	0	0	0	0	0	0	0	0	0	0
scl020535.23_4-S	NM_009207.1	Slc4a2	Mus musculus solute carrier family 4 (anion exchanger), member 2 (Slc4a2), mRNA.	0.13	0.31	-0.11	0.05	0.3	-0.1	-0.23	-0.09	-0.1	-0.2	0.05	0.19	-0.14	0.03	-0.07	0.1437	0.0006	0.2251	0.001	0.5455	0.2614	0.009	0.2959	0.0253	0.2747	0.5336	0.0313	0.1017	0.6925	0.4252	2.6	0.0038	0	1	0	1	0	0	0	0	0	0	0	0	0	0
scl016668.7_96-S	NM_010664.1	Krt1-18	Mus musculus keratin complex 1, acidic, gene 18 (Krt1-18), mRNA.	0.04	0.02	-0.11	-0.52	-0.02	0	0.09	-0.02	0.05	0.82	0.05	0.19	-0.16	0.33	-0.53	0.7346	0.8575	0.3727	0.8782	0.0001	0.9738	0.466	0.887	0	0.7161	0.6885	0.1318	0.2067	0.0104	0.0001	5.8	0	0	0	0	0	-1	0	0	0	1	0	0	0	0	0
scl000928.1_86-S	NM_010477.2	Hspd1	Mus musculus heat shock protein 1 (chaperonin) (Hspd1), mRNA.	0.1	-0.05	-0.1	-0.08	-1.44	0	0.14	0.15	0.1	0.46	-0.15	0.19	-0.14	-0.29	0.14	0.5708	0.7894	0.5852	0	0.6467	0.9911	0.4278	0.3938	0.0099	0.5569	0.4015	0.2768	0.4402	0.1066	0.4332	6.1	0	0	0	0	-1	0	0	0	0	0	0	0	0	0	0
scl073754.1_118-S	NM_199042.1	Thap1	Mus musculus THAP domain containing, apoptosis associated protein 1 (Thap1), mRNA.	-0.02	-0.05	-0.09	0.01	-0.29	0.01	0.1	0.09	0.12	0.3	0.02	0.19	-0.07	0.15	0.01	0.7675	0.552	0.2515	0.0003	0.8538	0.9458	0.2172	0.2436	0.0002	0.1336	0.8426	0.0143	0.3565	0.051	0.9046	3.5	0.0002	0	0	0	-1	0	0	0	0	1	0	0	0	0	0
scl32784.15.1_26-S	NM_021291.1	Slc7a9	Mus musculus solute carrier family 7 (cationic amino acid transporter, y+ system), member 9 (Slc7a9), mRNA.	0.09	0.05	-0.08	0.01	0.37	-0.03	0.1	-0.07	0.09	0.34	0.1	0.19	-0.11	0	-0.06	0.4956	0.7074	0.5457	0.0047	0.9294	0.7997	0.4154	0.569	0.009	0.4984	0.4125	0.1393	0.3879	0.996	0.62	3.4	0.0003	0	0	0	1	0	0	0	0	0	0	0	0	0	0
scl33440.8_211-S	NM_024217.2	Cklfsf3	Mus musculus chemokine-like factor super family 3 (Cklfsf3), mRNA.	0.17	-0.1	-0.08	0	0.39	0.03	0.09	-0.02	-0.31	0.15	0.1	0.19	0.03	-0.14	-0.22	0.1948	0.4141	0.5382	0.0032	0.9734	0.8331	0.4885	0.895	0.2416	0.0177	0.415	0.1515	0.8349	0.2933	0.091	3.7	0.0001	0	0	0	1	0	0	0	0	0	0	0	0	0	0
scl19851.8.1_32-S	NM_029761.2	Dok5	Mus musculus downstream of tyrosine kinase 5 (Dok5), mRNA.	-0.08	0.31	-0.07	0.07	0.08	0.14	-0.2	0.09	-0.15	-0.02	-0.1	0.19	-0.07	-0.02	0.17	0.3762	0.0013	0.4696	0.3994	0.4419	0.1449	0.0348	0.3175	0.8113	0.1073	0.2924	0.0398	0.4279	0.8211	0.0674	1.8	0.0545	0	1	0	0	0	0	0	0	0	0	0	0	0	0
scl0226359.3_308-S	NM_207233	BC040774		0.01	0.73	-0.05	-0.12	0.03	0.14	-0.55	0.06	-0.02	-0.01	-0.06	0.19	0.06	0.03	-0.24	0.957	0.0013	0.8267	0.9032	0.5908	0.5297	0.014	0.7798	0.9651	0.9214	0.7786	0.3963	0.7732	0.8829	0.2775	1	0.4561	0	1	0	0	0	0	0	0	0	0	0	0	0	0
scl50311.6.1_173-S	XM_128418.1	Pacrg	Mus musculus Park2 co-regulated (Pacrg), mRNA.	-0.05	0.13	-0.03	0.13	-0.05	0.05	-0.12	-0.06	0.22	-0.19	-0.06	0.19	-0.26	-0.1	0.5	0.5778	0.1573	0.7695	0.5574	0.1567	0.5957	0.1851	0.5303	0.0376	0.017	0.5416	0.0413	0.0056	0.247	0	4.1	0	0	0	0	0	0	0	0	0	0	0	0	0	0	0
scl0001816.1_0-S	XM_147230.1	Eif4a2	Mus musculus eukaryotic translation initiation factor 4A2 (Eif4a2), mRNA.	0.1	0.08	-0.03	-0.21	-1.12	0.08	0.04	0.16	0.26	0.24	-0.21	0.19	-0.21	-0.51	0.26	0.6302	0.7107	0.8731	0	0.3073	0.6981	0.847	0.4336	0.2503	0.223	0.3181	0.3711	0.3103	0.0169	0.2209	3.1	0.0009	0	0	0	-1	0	0	0	0	0	0	0	0	0	0
scl0001581.1_72-S	NM_145439.1	Tmc6	Mus musculus transmembrane channel-like gene family 6 (Tmc6), mRNA.	0.09	0.23	-0.02	0.11	0.39	-0.02	-0.2	-0.14	-0.17	0.13	0.07	0.19	-0.08	0.08	-0.15	0.3363	0.0183	0.8469	0.0001	0.2516	0.8114	0.0437	0.1488	0.181	0.0843	0.4785	0.0477	0.4266	0.3967	0.1135	4.2	0	0	0	0	1	0	0	0	0	0	0	0	0	0	0
scl000689.1_50-S	NM_018771.3	Rgs19ip1	Mus musculus regulator of G-protein signaling 19 interacting protein 1 (Rgs19ip1), mRNA.	0.11	0.15	-0.02	0.03	-0.39	0.02	-0.18	-0.01	0.16	0.25	-0.02	0.19	0.05	-0.13	0.13	0.331	0.2142	0.8934	0.0013	0.802	0.856	0.1241	0.9179	0.0348	0.1689	0.881	0.1116	0.6916	0.2528	0.2836	1.6	0.1046	0	0	0	-1	0	0	0	0	0	0	0	0	0	0
scl48883.1.23_254-S	NM_016968.2	Olig1	Mus musculus oligodendrocyte transcription factor 1 (Olig1), mRNA.	-0.16	0.36	-0.01	0.12	0.19	0.05	-0.14	-0.08	-0.21	-1.08	-0.17	0.19	-0.15	0.15	-0.13	0.3505	0.0395	0.9415	0.2708	0.5044	0.7604	0.4156	0.6457	0	0.2293	0.3185	0.2777	0.4018	0.4007	0.4475	4	0	0	0	0	0	0	0	0	0	-1	0	0	0	0	0
scl0001765.1_1509-S	NM_008555	Masp1	Mus musculus mannan-binding lectin serine protease 1 (Masp1), mRNA.	-0.03	0.02	0.01	-0.05	-0.63	0.09	0.07	-0.04	0.09	0.31	0.12	0.19	-0.04	-0.04	-0.14	0.7918	0.8704	0.901	0	0.7044	0.4679	0.5681	0.7617	0.0108	0.4423	0.3144	0.1205	0.7163	0.7221	0.259	2.9	0.0014	0	0	0	-1	0	0	0	0	0	0	0	0	0	0
scl0058239.1_184-S	NM_021428.3	Dexi	Mus musculus dexamethasone-induced transcript (Dexi), mRNA.	0.05	0.1	0.01	-0.2	-0.43	-0.19	0.01	0.06	0.2	-0.13	0	0.19	-0.01	-0.27	-0.01	0.707	0.4209	0.9352	0.0008	0.0999	0.127	0.9472	0.6127	0.2799	0.1027	0.9767	0.1285	0.9095	0.0329	0.9517	2.2	0.0144	0	0	0	-1	0	0	0	0	0	0	0	0	0	0
scl21987.6.1_11-S	NM_022031.1	Hapln2	Mus musculus hyaluronan and proteoglycan link protein 2 (Hapln2), mRNA.	0.26	0.29	0.02	0.09	0.08	-0.23	-0.26	-0.12	0	-0.13	0.08	0.19	0	-0.06	0.05	0.0131	0.0047	0.8305	0.4033	0.3863	0.0254	0.0116	0.2499	0.2161	0.9865	0.4275	0.0694	0.9836	0.5334	0.6541	1.6	0.0935	0	1	0	0	0	0	0	0	0	0	0	0	0	0
scl0105440.12_47-S	NM_134073.1	Kctd9	Mus musculus potassium channel tetramerisation domain containing 9 (Kctd9), mRNA.	-0.08	0.42	0.02	-0.27	0.13	-0.09	-0.18	0.17	0.01	0.05	-0.05	0.19	0.03	0.16	-0.21	0.41	0.0001	0.8313	0.1766	0.0083	0.3368	0.072	0.0942	0.6293	0.9328	0.5764	0.0573	0.7555	0.1131	0.0388	2.7	0.0026	0	1	0	0	0	0	0	0	0	0	0	0	0	0
GI_7549780-I	NM_011858.1	Odz4	Mus musculus odd Oz/ten-m homolog 4 (Drosophila) (Odz4), mRNA.	0.13	0.02	0.05	0.26	0.08	0	0.05	-0.05	-0.45	0.08	0.19	0.19	0.01	0	-0.01	0.3311	0.9013	0.7156	0.5394	0.0632	0.9961	0.7301	0.7096	0.5611	0.0016	0.166	0.1731	0.9673	0.9899	0.95	1.2	0.3104	0	0	0	0	0	0	0	0	0	-1	0	0	0	0
scl39235.7_89-S	NM_133796.3	Arhgdia	Mus musculus Rho GDP dissociation inhibitor (GDI) alpha (Arhgdia), mRNA.	-0.17	-0.09	0.06	0.01	-0.37	0.21	0.1	0.03	0.1	0.08	-0.16	0.19	0.22	-0.03	0.11	0.1608	0.4659	0.5885	0.0023	0.9257	0.0775	0.4142	0.7807	0.4717	0.3765	0.1768	0.1143	0.0604	0.8229	0.3419	2.1	0.0204	0	0	0	-1	0	0	0	0	0	0	0	0	0	0
scl0001753.1_34-S	NM_010814.1	Mog	Mus musculus myelin oligodendrocyte glycoprotein (Mog), mRNA.	0.08	0.37	0.08	-0.06	0.09	0.02	-0.46	-0.03	0.03	-0.01	-0.19	0.19	0.07	0.12	0.04	0.445	0.0006	0.4109	0.3997	0.5447	0.8452	0	0.7952	0.9462	0.8023	0.0662	0.0629	0.493	0.2648	0.7016	2.5	0.0056	0	1	0	0	0	0	-1	0	0	0	0	0	0	0
scl022284.48_308-S	NM_009481.1	Usp9x	Mus musculus ubiquitin specific protease 9, X chromosome (Usp9x), mRNA.	0.07	0.16	0.09	-0.1	0.26	-0.04	-0.03	-0.07	0.03	-0.26	0.05	0.19	0	0.15	-0.08	0.3856	0.0401	0.2585	0.001	0.1757	0.6297	0.706	0.3805	0.0011	0.7195	0.5309	0.0169	0.9964	0.0472	0.3108	1.9	0.0381	0	0	0	1	0	0	0	0	-1	0	0	0	0	0
scl0011832.2_50-S	NM_007473.3	Aqp7	Mus musculus aquaporin 7 (Aqp7), mRNA.	0.13	0.1	0.1	0.17	0.02	0	-0.06	-0.09	0.09	0.02	0.11	0.19	0.28	0.02	0.21	0.1532	0.2724	0.2368	0.8434	0.0602	0.9674	0.5109	0.2938	0.7915	0.3031	0.2166	0.0325	0.0025	0.8275	0.0176	2.1	0.0225	0	0	0	0	0	0	0	0	0	0	0	0	1	0
scl068918.1_173-S	NM_197988.1	1190005I06Rik	Mus musculus RIKEN cDNA 1190005I06 gene (1190005I06Rik), mRNA.	0.12	0.14	0.11	0.03	0.34	0.04	-0.08	-0.08	-0.12	-0.83	0.16	0.19	0.26	0.34	-0.14	0.2324	0.1534	0.2507	0.001	0.7502	0.6911	0.4131	0.4246	0	0.2361	0.119	0.0649	0.0096	0.001	0.1733	7.7	0	0	0	0	1	0	0	0	0	-1	0	0	0	0	1
scl0013629.1_11-S	NM_007907.1	Eef2	Mus musculus eukaryotic translation elongation factor 2 (Eef2), mRNA.	0.19	0.26	0.13	0.08	-1.03	0.12	-0.34	-0.06	0.04	0.6	-0.04	0.19	0.33	-0.02	0.31	0.31	0.1712	0.4753	0	0.6705	0.5253	0.0702	0.7556	0.0021	0.8179	0.8509	0.3062	0.0841	0.9178	0.1062	3.7	0.0001	0	0	0	-1	0	0	0	0	1	0	0	0	0	0
scl22547.4.5_11-S	NM_007409.2	Adh1	Mus musculus alcohol dehydrogenase 1 (class I) (Adh1), mRNA.	0.04	0.09	0.15	0.13	-1.22	-0.1	0	-0.33	-0.46	0.11	0.03	0.19	0.17	-0.15	-0.24	0.8152	0.6293	0.4142	0	0.4707	0.5874	0.9901	0.0786	0.5648	0.0149	0.8575	0.3131	0.3717	0.411	0.1906	5.7	0	0	0	0	-1	0	0	0	0	0	0	0	0	0	0
scl21825.13.80_16-S	NM_011797.1	Car14	Mus musculus carbonic anhydrase 14 (Car14), mRNA.	0.21	0.43	0.19	0.33	0.47	-0.04	-0.41	0.07	0.09	0.12	0.14	0.19	0.22	0.2	0.3	0.1778	0.008	0.2251	0.0042	0.0382	0.7907	0.0113	0.6562	0.4613	0.5596	0.3652	0.2217	0.1662	0.2156	0.0578	2.7	0.0032	0	0	0	1	0	0	0	0	0	0	0	0	0	0
scl18705.7.9_1-S	NM_026568.1	B430104H02Rik	Mus musculus RIKEN cDNA B430104H02 gene (B430104H02Rik), mRNA.	0.21	0.13	0.26	0.22	0.44	-0.08	-0.09	-0.18	-0.29	-0.65	0.26	0.19	0.4	0.04	-0.01	0.244	0.4585	0.1458	0.015	0.2151	0.6527	0.6079	0.3099	0.0005	0.1109	0.1466	0.28	0.0281	0.8158	0.9708	1.8	0.0517	0	0	0	0	0	0	0	0	-1	0	0	0	0	0
scl068501.1_4-S	NM_026746.1	1110014D18Rik	Mus musculus RIKEN cDNA 1110014D18 gene (1110014D18Rik), mRNA.	0.15	0.03	0.29	0.1	-0.5	0.11	0.03	-0.17	0.02	0.23	0.07	0.19	0.12	0.01	0.18	0.3684	0.8551	0.0823	0.0038	0.5483	0.5029	0.8681	0.319	0.1734	0.9211	0.6755	0.2696	0.4683	0.9535	0.2788	1.4	0.1611	0	0	0	-1	0	0	0	0	0	0	0	0	0	0
scl011492.26_194-S	NM_009616	Adam19	Mus musculus a disintegrin and metalloproteinase domain 19 (meltrin beta) (Adam19), mRNA.	-0.11	0.03	-0.53	-0.1	0.16	0.1	0.04	1.03	0.12	-0.03	-0.1	0.18	0.04	0.03	-0.09	0.4912	0.8328	0.0012	0.312	0.5338	0.5423	0.8142	0	0.8653	0.444	0.5442	0.2676	0.8083	0.8279	0.5729	3.1	0.0007	0	0	-1	0	0	0	0	1	0	0	0	0	0	0
scl27602.3.1_69-S	NM_019932.1	Cxcl4	Mus musculus chemokine (C-X-C motif) ligand 4 (Cxcl4), mRNA.	-0.13	0.16	-0.42	-0.05	-0.12	0.08	0.1	0.55	0.02	0.08	-0.03	0.18	-0.17	-0.09	-0.16	0.3757	0.2818	0.0059	0.41	0.7209	0.579	0.5148	0.0004	0.5777	0.8663	0.8615	0.2218	0.2498	0.5429	0.27	1.4	0.1516	0	0	0	0	0	0	0	1	0	0	0	0	0	0
scl36760.13.1_118-S	NM_007585.2	Anxa2	Mus musculus annexin A2 (Anxa2), mRNA.	-0.08	0.29	-0.27	0.05	0.58	0.26	-0.27	-0.01	-0.21	0.04	-0.08	0.18	-0.34	0.03	-0.19	0.5791	0.0383	0.0568	0.0001	0.7092	0.0605	0.059	0.9592	0.7875	0.1328	0.5586	0.194	0.0179	0.8187	0.1809	3.8	0.0001	0	0	0	1	0	0	0	0	0	0	0	0	0	0
scl0016949.2_233-S	NM_010729.2	Loxl1	Mus musculus lysyl oxidase-like 1 (Loxl1), mRNA.	-0.05	0.05	-0.27	0.05	0.61	-0.05	0.05	0.1	-0.27	-0.34	0.06	0.18	-0.22	0.21	-0.19	0.6938	0.6945	0.0298	0	0.7118	0.6645	0.703	0.4158	0.0075	0.0345	0.6026	0.1456	0.0801	0.0986	0.1293	2.8	0.0018	0	0	0	1	0	0	0	0	0	0	0	0	0	0
scl44552.6_124-S	NM_013500.3	Hapln1	Mus musculus hyaluronan and proteoglycan link protein 1 (Hapln1), mRNA.	-0.06	0.25	-0.24	-0.17	0.05	-0.06	-0.01	0.25	-0.02	0.09	-0.02	0.18	0	-0.1	-0.14	0.4212	0.0022	0.0041	0.4947	0.0423	0.4218	0.9319	0.0029	0.257	0.764	0.7711	0.0259	0.9765	0.2366	0.081	3.1	0.0008	0	1	-1	0	0	0	0	1	0	0	0	0	0	0
scl17503.7.1_197-S	XM_129390.2	1810037B05Rik	Mus musculus RIKEN cDNA 1810037B05 gene (1810037B05Rik), mRNA.	-0.15	0.23	-0.15	0.05	0.84	0.09	-0.38	0.15	-0.07	-0.09	0.04	0.18	1.13	0.01	-0.01	0.418	0.2344	0.4172	0	0.7756	0.6429	0.046	0.4173	0.6312	0.7059	0.8342	0.3337	0	0.9655	0.9391	6.8	0	0	0	0	1	0	0	0	0	0	0	0	0	1	0
scl000968.1_12-S	NM_019562.1	Uchl5	Mus musculus ubiquitin carboxyl-terminal esterase L5 (Uchl5), mRNA.	-0.06	0.09	-0.15	-0.36	-0.59	0.06	0.08	0.08	0.3	0.3	-0.05	0.18	-0.21	-0.33	-0.08	0.6585	0.5007	0.2778	0.0001	0.0101	0.6761	0.5317	0.5331	0.0307	0.0273	0.7024	0.197	0.131	0.0185	0.5593	2.2	0.0157	0	0	0	-1	0	0	0	0	0	0	0	0	0	0
scl39161.6.1_317-S	NM_172785.1	D730019B10Rik		-0.06	0.13	-0.13	-0.04	0.23	0.1	-0.07	0.11	-0.03	0.4	0.06	0.18	0.03	0.56	-0.1	0.6733	0.3664	0.3624	0.1112	0.802	0.5042	0.6111	0.4544	0.0069	0.8135	0.6643	0.2059	0.8409	0.0002	0.481	2	0.0282	0	0	0	0	0	0	0	0	0	0	0	0	0	1
scl0109154.1_152-S	NM_175403.2	2410014A08Rik	Mus musculus RIKEN cDNA 2410014A08 gene (2410014A08Rik), mRNA.	-0.14	0.12	-0.11	-0.26	-0.3	0.06	-0.1	0.01	-0.05	0.11	-0.05	0.18	0.06	-0.07	-0.11	0.1768	0.2493	0.2648	0.0043	0.0122	0.5309	0.3267	0.9096	0.2977	0.6102	0.5943	0.0726	0.5561	0.5005	0.2766	2.2	0.016	0	0	0	-1	0	0	0	0	0	0	0	0	0	0
scl31502.9_323-S	NM_008761.2	Fxyd5	Mus musculus FXYD domain-containing ion transport regulator 5 (Fxyd5), mRNA.	-0.07	0	-0.09	0.17	0.54	0.13	0.32	0.1	-0.18	0.39	0.2	0.18	-0.21	-0.11	-0.14	0.5208	0.9938	0.4184	0	0.1536	0.2485	0.0073	0.4049	0.0011	0.1236	0.0913	0.1205	0.0786	0.3403	0.2267	9.1	0	0	0	0	1	0	0	0	0	1	0	0	0	0	0
scl0003871.1_18-S	NM_133995.1	Upb1	Mus musculus ureidopropionase, beta (Upb1), mRNA.	0.06	0.08	-0.08	-0.09	-0.84	-0.07	0.07	-0.03	0	0.07	0.03	0.18	0.01	-0.32	0.06	0.5889	0.5191	0.4919	0	0.4592	0.5554	0.5357	0.8293	0.5399	0.9841	0.8026	0.1191	0.9217	0.0074	0.5773	5.1	0	0	0	0	-1	0	0	0	0	0	0	0	0	0	0
scl31867.15.2675_48-S	NM_019391.1	Lsp1	Mus musculus lymphocyte specific 1 (Lsp1), mRNA.	0.02	0.04	-0.05	-0.02	0.72	0.05	0.2	-0.02	-0.14	0.13	0.07	0.18	-0.09	-0.03	-0.01	0.8967	0.7451	0.6742	0	0.8637	0.6727	0.1027	0.8969	0.286	0.2465	0.5526	0.1464	0.4843	0.7969	0.9036	6.4	0	0	0	0	1	0	0	0	0	0	0	0	0	0	0
scl18174.5_252-S	NM_178399.2	3110035E14Rik	Mus musculus RIKEN cDNA 3110035E14 gene (3110035E14Rik), mRNA.	-0.03	0.34	-0.02	-0.09	-0.05	0.01	-0.17	0.04	-0.07	0.2	0.07	0.18	-0.06	-0.12	-0.13	0.7546	0.0025	0.883	0.6324	0.3978	0.9559	0.1155	0.6838	0.0707	0.5013	0.5421	0.0903	0.5727	0.2832	0.2259	1.4	0.1798	0	1	0	0	0	0	0	0	0	0	0	0	0	0
scl0001554.1_4-S	NM_009387	Tk1	Mus musculus thymidine kinase 1 (Tk1), mRNA.	-0.04	0.01	0	0.16	-0.58	-0.01	0.06	-0.17	-0.21	0.14	-0.11	0.18	-0.07	-0.3	-0.32	0.7876	0.9316	0.9858	0.0001	0.2695	0.9721	0.6613	0.2389	0.342	0.153	0.4323	0.2038	0.6308	0.0378	0.0281	2.3	0.0103	0	0	0	-1	0	0	0	0	0	0	0	0	0	0
scl15810.7.1_1-S	XM_129663.1	1300013F15Rik	Mus musculus RIKEN cDNA 1300013F15 gene (1300013F15Rik), mRNA.	-0.06	0.04	0	-0.07	-0.21	-0.02	0.05	-0.05	-0.32	0.14	-0.04	0.18	0.01	-0.05	-0.45	0.7076	0.7936	0.9783	0.1766	0.6342	0.9103	0.7577	0.7561	0.3687	0.0399	0.8013	0.2471	0.957	0.7529	0.0048	1.1	0.3517	0	0	0	0	0	0	0	0	0	0	0	0	0	0
scl0003855.1_25-S	NM_008054.1	Fyn	Mus musculus Fyn proto-oncogene (Fyn), mRNA.	-0.2	0.02	0	-0.17	-0.24	0.13	0.09	0.21	0.14	0.45	-0.12	0.18	0.11	0.19	-0.09	0.1613	0.9089	0.9753	0.09	0.2216	0.3703	0.5376	0.1365	0.0021	0.3169	0.4172	0.217	0.4224	0.1879	0.5213	1.5	0.1357	0	0	0	0	0	0	0	0	1	0	0	0	0	0
scl0233824.2_3-S	XM_133861.3	Cog7		0.04	0.17	0.01	0.09	-0.56	0.01	-0.05	0.08	-0.04	0.06	-0.09	0.18	0.21	-0.18	-0.01	0.7329	0.1212	0.9495	0	0.4183	0.9145	0.6417	0.4617	0.567	0.708	0.4231	0.0953	0.0537	0.0995	0.8962	3.3	0.0004	0	0	0	-1	0	0	0	0	0	0	0	0	0	0
scl067072.6_68-S	NM_025950.1	Cdc37l		0.16	0.24	0.02	0.1	-0.16	0.04	-0.18	0.05	0.13	-0.21	0.04	0.18	0.08	-0.23	0.36	0.137	0.0321	0.8418	0.1557	0.3738	0.6988	0.1046	0.621	0.0613	0.2508	0.719	0.1123	0.4558	0.0369	0.0013	2.4	0.0078	0	0	0	0	0	0	0	0	0	0	0	0	0	0
GI_87299620-S	NM_177815.3	Rft1	Mus musculus RFT1 homolog (S. cerevisiae) (Rft1), mRNA.	0.08	0.13	0.02	-0.02	0.37	-0.1	0.11	0.02	-0.02	-0.17	0.07	0.18	-0.08	0.05	0.05	0.3406	0.1018	0.8348	0	0.7872	0.2063	0.1594	0.7787	0.0386	0.8032	0.363	0.0296	0.2995	0.5037	0.5681	2.9	0.0014	0	0	0	1	0	0	0	0	0	0	0	0	0	0
scl00319887.1_120-S	XM_286230.2	E030030I06Rik	Mus musculus RIKEN cDNA E030030I06 gene (E030030I06Rik), mRNA.	-0.02	0.03	0.03	0.01	0	0.01	0.04	0.07	-0.01	0.13	-0.07	0.18	-0.1	0.33	0.07	0.7582	0.6809	0.6668	0.9442	0.9122	0.8835	0.6027	0.3041	0.0676	0.8869	0.3204	0.013	0.1668	0	0.3178	3.2	0.0006	0	0	0	0	0	0	0	0	0	0	0	0	0	1
scl0110460.1_24-S	NM_009338.1	Acat2	Mus musculus acetyl-Coenzyme A acetyltransferase 2 (Acat2), mRNA.	0	0.32	0.04	0.06	-0.05	0.05	-0.33	-0.31	-0.4	0.63	-0.01	0.18	-0.09	0.06	-0.53	0.9875	0.0471	0.8089	0.7314	0.6842	0.7659	0.0441	0.0525	0.0002	0.014	0.94	0.2607	0.5788	0.6942	0.0013	3.3	0.0004	0	0	0	0	0	0	0	0	1	0	0	0	0	0
scl19173.28.1_24-S	NM_021022.2	Abcb11	Mus musculus ATP-binding cassette, sub-family B (MDR/TAP), member 11 (Abcb11), mRNA.	0.06	0.02	0.04	-0.11	-0.6	0.03	0.06	0.04	0.01	0.49	-0.01	0.18	-0.04	-0.06	-0.14	0.5645	0.8237	0.7027	0	0.3095	0.8012	0.5678	0.6915	0	0.9298	0.9004	0.0889	0.7349	0.5481	0.189	3.2	0.0006	0	0	0	-1	0	0	0	0	1	0	0	0	0	0
IGKV15-103_AJ231269_Ig_kappa_variable_15-103_262-S				0	0.11	0.05	0.51	0.78	-0.05	0.03	-0.1	-0.31	0.03	0.11	0.18	0.05	0.16	0.18	0.9975	0.3959	0.7125	0	0.0001	0.6881	0.787	0.409	0.7982	0.0168	0.3757	0.1604	0.6777	0.1946	0.1647	5.9	0	0	0	0	1	1	0	0	0	0	0	0	0	0	0
scl0002999.1_1356-S	NM_009373.2	Tgm2	Mus musculus transglutaminase 2, C polypeptide (Tgm2), mRNA.	-0.01	-0.04	0.08	0.01	-0.16	0.32	0.48	-0.03	0.28	0.51	-0.01	0.18	-0.15	0.02	0.15	0.9417	0.7242	0.4865	0.1836	0.909	0.0073	0.0001	0.7743	0	0.0213	0.9206	0.1289	0.2034	0.869	0.2197	4.3	0	0	0	0	0	0	0	1	0	1	0	0	0	0	0
scl32869.6.1_0-S	NM_022024.1	Gmfg	Mus musculus glia maturation factor, gamma (Gmfg), mRNA.	-0.23	0.07	0.11	0.38	0.54	0.21	0.12	-0.06	-0.45	0.17	0.04	0.18	0.37	0	-0.09	0.0676	0.5976	0.4	0.0001	0.0033	0.1053	0.3469	0.6495	0.1814	0.0006	0.7534	0.1588	0.0052	0.9969	0.4908	5.8	0	0	0	0	1	1	0	0	0	0	-1	0	0	0	0
scl48834.5_262-S	NM_033149.2	B3galt5	Mus musculus UDP-Gal:betaGlcNAc beta 1,3-galactosyltransferase, polypeptide 5 (B3galt5), mRNA.	0.09	0.39	0.12	-0.15	0.11	-0.03	-0.26	-0.02	-0.01	-0.08	0.05	0.18	0.07	-0.03	-0.03	0.2399	0	0.132	0.171	0.0664	0.7165	0.0015	0.8005	0.2945	0.9229	0.5655	0.0291	0.3975	0.7394	0.7513	2.6	0.0047	0	1	0	0	0	0	-1	0	0	0	0	0	0	0
scl46124.8.1_10-S	NM_145219.2	Lgi3	Mus musculus leucine-rich repeat LGI family, member 3 (Lgi3), mRNA.	0.09	0.18	0.13	0	0.1	-0.06	-0.25	-0.07	-0.27	-0.12	0.07	0.18	0.12	0.1	0	0.2766	0.0304	0.1175	0.2302	0.965	0.4803	0.0036	0.3717	0.1507	0.0017	0.4148	0.0333	0.1602	0.2093	0.9942	2.6	0.0046	0	0	0	0	0	0	-1	0	0	-1	0	0	0	0
scl48804.7.78_52-S	NM_026393.1	1110025F24Rik	Mus musculus RIKEN cDNA 1110025F24 gene (1110025F24Rik), mRNA.	-0.02	0.05	0.16	0.07	0.18	-0.06	-0.12	-0.03	-0.11	0.02	0.15	0.18	0.19	0.42	0.14	0.8754	0.7021	0.2434	0.192	0.6254	0.675	0.3946	0.844	0.8753	0.4443	0.2672	0.1876	0.1725	0.0037	0.332	1.3	0.2137	0	0	0	0	0	0	0	0	0	0	0	0	0	1
scl33678.12.1_84-S	NM_007456	Ap1m1	Mus musculus adaptor-related protein complex AP-1, mu subunit 1 (Ap1m1), mRNA.	0.14	0.25	0.19	0.22	-0.14	0	-0.22	-0.03	-0.18	0.06	-0.06	0.18	0.33	0.01	0.11	0.0986	0.0038	0.026	0.1047	0.011	0.9693	0.0089	0.7609	0.4901	0.0294	0.4971	0.0326	0.0002	0.9228	0.2091	3.3	0.0004	0	1	0	0	0	0	0	0	0	0	0	0	1	0
scl068097.1_32-S	NM_026556.2	6720463E02Rik	Mus musculus RIKEN cDNA 6720463E02 gene (6720463E02Rik), mRNA.	0.35	-0.02	0.2	0.12	-0.44	-0.17	-0.04	-0.12	0.12	0.26	0.13	0.18	0.48	0.07	0.3	0.0235	0.8833	0.1982	0.0049	0.434	0.2622	0.8077	0.4366	0.0923	0.441	0.4016	0.2448	0.0024	0.6542	0.0507	2.5	0.0049	0	0	0	-1	0	0	0	0	0	0	0	0	1	0
scl41019.1.34_86-S	NM_018792.1	Hils1	Mus musculus histone H1-like protein in spermatids 1 (Hils1), mRNA.	-0.2	-0.08	-0.37	0	-0.07	0.12	0.1	0.43	0.06	-0.1	0.05	0.17	-0.2	-0.15	-0.06	0.0759	0.4854	0.0013	0.5283	0.9847	0.2806	0.37	0.0002	0.3769	0.5829	0.6799	0.119	0.0678	0.192	0.6022	2.3	0.0117	0	0	-1	0	0	0	0	1	0	0	0	0	0	0
scl0067374.1_279-S	NM_023844.2	Jam2	Mus musculus junction adhesion molecule 2 (Jam2), mRNA.	-0.25	0.18	-0.28	-0.17	-0.02	-0.09	0.17	0.5	0.14	0.04	-0.46	0.17	-0.24	0.05	0	0.1258	0.2708	0.0834	0.8988	0.2957	0.5649	0.2957	0.0026	0.8203	0.3631	0.0046	0.2744	0.1294	0.7472	0.9759	1.9	0.0391	0	0	0	0	0	0	0	1	0	0	-1	0	0	0
scl53221.10_351-S	NM_133775.1	9230117N10Rik	Mus musculus RIKEN cDNA 9230117N10 gene (9230117N10Rik), mRNA.	-0.22	0.28	-0.26	-0.25	0.07	-0.12	-0.2	0.14	0.03	-0.05	-0.07	0.17	-0.56	-0.37	-0.29	0.1287	0.059	0.0742	0.6363	0.0833	0.3944	0.1796	0.3501	0.7138	0.8359	0.6255	0.253	0.0003	0.012	0.0501	2.9	0.0013	0	0	0	0	0	0	0	0	0	0	0	0	-1	0
scl012843.30_10-S	NM_007743.1	Col1a2	Mus musculus procollagen, type I, alpha 2 (Col1a2), mRNA.	0.01	0.02	-0.18	-0.24	-0.01	-0.04	0.02	-0.12	-0.76	-0.04	-0.01	0.17	-0.24	-0.09	-0.31	0.9365	0.9176	0.2293	0.9347	0.1048	0.7774	0.8945	0.4047	0.7976	0	0.9322	0.2663	0.109	0.539	0.038	3.9	0.0001	0	0	0	0	0	0	0	0	0	-1	0	0	0	0
scl023833.2_2-S	NM_013706	Cd52	Mus musculus CD52 antigen (Cd52), mRNA.	-0.02	0.12	-0.15	-0.1	-0.18	0.08	0.06	0.21	0.13	1.03	-0.01	0.17	0.14	-0.34	-0.21	0.9161	0.4882	0.3889	0.3216	0.5535	0.6369	0.7506	0.2479	0	0.4634	0.9635	0.3395	0.4397	0.0567	0.2437	4.1	0	0	0	0	0	0	0	0	0	1	0	0	0	0	0
scl068581.2_286-S	NM_026775.2	1110014C03Rik	Mus musculus RIKEN cDNA 1110014C03 gene (1110014C03Rik), mRNA.	-0.13	0.21	-0.15	-0.15	-0.39	-0.01	0.17	0.19	0.15	0.61	-0.22	0.17	-0.32	-0.14	-0.12	0.4863	0.2536	0.4083	0.0359	0.3994	0.9593	0.359	0.2947	0.0012	0.4035	0.2164	0.3414	0.082	0.4349	0.5061	1.6	0.0972	0	0	0	0	0	0	0	0	1	0	0	0	0	0
scl073341.1_128-S	NM_152801.1	Arhgef6	Mus musculus Rac/Cdc42 guanine nucleotide exchange factor (GEF) 6 (Arhgef6), mRNA.	-0.01	0.21	-0.14	0.07	0.51	-0.07	-0.19	0.21	-0.05	0	0.11	0.17	-0.06	0.03	0.17	0.9422	0.0289	0.1441	0	0.4802	0.4789	0.0487	0.0265	0.976	0.6248	0.2349	0.0754	0.552	0.7235	0.0697	5.2	0	0	0	0	1	0	0	0	0	0	0	0	0	0	0
scl0229320.1_30-S	NM_153386.1	Ush3a	Mus musculus Usher syndrome 3A homolog (human) (Ush3a), mRNA.	-0.23	-0.17	-0.14	-0.08	-0.41	-0.03	-0.01	0	0.04	0.62	-0.14	0.17	-0.17	0.19	-0.11	0.091	0.2256	0.311	0.0032	0.5721	0.8272	0.9276	0.9824	0	0.7532	0.2915	0.2202	0.2074	0.1561	0.412	2.9	0.0016	0	0	0	-1	0	0	0	0	1	0	0	0	0	0
scl45839.23_390-S	NM_178597.2	Camk2g	Mus musculus calcium/calmodulin -dependent protein kinase II gamma (Camk2g), mRNA.	-0.07	0.42	-0.12	-0.22	-0.21	-0.03	-0.26	0.11	0.15	0.02	-0.13	0.17	-0.13	0.15	-0.14	0.5546	0.0004	0.279	0.0703	0.0615	0.8128	0.0239	0.3465	0.8856	0.206	0.2764	0.1362	0.2458	0.1951	0.22	2.3	0.0095	0	1	0	0	0	0	0	0	0	0	0	0	0	0
scl0246154.2_131-S	NM_139307	Slitl2	Mus musculus Slit-like 2 (Drosophila) (Slitl2), mRNA.	-0.03	0.05	-0.11	0.18	-0.11	0.01	0.08	-0.08	-0.18	-0.33	-0.12	0.17	-0.22	-0.19	0.07	0.766	0.67	0.3139	0.3257	0.0943	0.9119	0.456	0.4636	0.0033	0.1015	0.2538	0.109	0.0455	0.0889	0.4937	2.1	0.0216	0	0	0	0	0	0	0	0	-1	0	0	0	0	0
scl19273.11.127_68-S	NM_018785.1	Fnbp3	Mus musculus formin binding protein 3 (Fnbp3), mRNA.	-0.1	0.06	-0.11	-0.35	-0.2	0.03	0.08	0.12	0.24	0.22	-0.21	0.17	-0.04	-0.08	-0.19	0.2641	0.5042	0.2047	0.0315	0.0002	0.7459	0.3972	0.1935	0.0153	0.0098	0.0225	0.0681	0.6913	0.3736	0.0407	2.4	0.0074	0	0	0	0	-1	0	0	0	0	0	0	0	0	0
scl35482.3.1_198-S	NM_145134.2	Ssb4	Mus musculus SPRY domain-containing SOCS box 4 (Ssb4), mRNA.	0.04	0.14	-0.1	0.18	-0.08	0.06	-0.08	0.08	0.23	-0.28	0.23	0.17	-0.32	-0.06	0.47	0.8214	0.3642	0.52	0.6034	0.2526	0.6827	0.5915	0.6341	0.0825	0.1516	0.1538	0.2771	0.0446	0.7038	0.0039	1.8	0.0572	0	0	0	0	0	0	0	0	0	0	0	0	0	0
scl0001833.1_35-S	NM_009441.1	Ttc3	Mus musculus tetratricopeptide repeat domain 3 (Ttc3), mRNA.	-0.05	0.02	-0.08	-0.13	-0.14	-0.01	0.06	0	0.24	0.03	-0.1	0.17	-0.01	0.07	0.05	0.5619	0.8465	0.3175	0.086	0.1187	0.9193	0.4631	0.9611	0.73	0.0047	0.2327	0.0453	0.9261	0.3891	0.5875	1.8	0.0579	0	0	0	0	0	0	0	0	0	1	0	0	0	0
scl42093.16.1_39-S	NM_053155.1	Clmn	Mus musculus calmin (Clmn), mRNA.	0.05	0.18	-0.07	0.15	0.01	-0.01	-0.22	0.08	-0.28	-0.55	0.2	0.17	-0.02	0.04	-0.21	0.6082	0.094	0.5173	0.9608	0.1574	0.9241	0.0371	0.4488	0	0.0099	0.0592	0.1157	0.8534	0.7333	0.0452	4.5	0	0	0	0	0	0	0	0	0	-1	0	0	0	0	0
scl0018810.1_283-S	NM_011117	Plec1	Mus musculus plectin 1 (Plec1), transcript variant 1, mRNA.	0.12	-0.07	-0.07	0.01	0.01	-0.03	0.12	0	-0.08	-0.2	0.12	0.17	-0.11	0.26	-0.07	0.1654	0.417	0.4127	0.9069	0.8768	0.753	0.1676	0.9598	0.0284	0.3449	0.1697	0.065	0.2264	0.0042	0.4062	2.6	0.0034	0	0	0	0	0	0	0	0	0	0	0	0	0	1
scl011480.11_306-S	NM_007396.2	Acvr2	Mus musculus activin receptor IIA (Acvr2), mRNA.	-0.19	0.15	-0.06	-0.29	-0.06	0.11	0.05	-0.04	0.39	0.01	-0.17	0.17	-0.12	-0.14	-0.03	0.0781	0.1494	0.5462	0.5673	0.0089	0.3101	0.6181	0.7177	0.9555	0.0004	0.1195	0.116	0.2807	0.1816	0.7784	1.8	0.0579	0	0	0	0	0	0	0	0	0	1	0	0	0	0
scl45743.17.1_0-S	NM_009891.1	Chat	Mus musculus choline acetyltransferase (Chat), mRNA.	-0.09	0.32	-0.03	0.04	-0.05	0.05	-0.31	0.01	-0.02	0.03	-0.07	0.17	-0.05	-0.09	-0.01	0.3231	0.0005	0.7155	0.5658	0.6885	0.6001	0.0009	0.8702	0.7662	0.8146	0.4514	0.057	0.5386	0.292	0.8672	1.4	0.1762	0	1	0	0	0	0	-1	0	0	0	0	0	0	0
scl0002315.1_12-S	XM_358429.1		Mus musculus LOC380788 (LOC380788), mRNA.	0.12	0.09	-0.02	0.02	-0.58	0.17	0.14	-0.02	0.51	0.21	0.02	0.17	0.21	0.16	0.19	0.3869	0.5075	0.8668	0.0001	0.8873	0.2128	0.3041	0.91	0.1231	0.0004	0.9096	0.226	0.1381	0.253	0.1715	4.6	0	0	0	0	-1	0	0	0	0	0	1	0	0	0	0
scl000497.1_21-S	NM_029839.1	2610009I02Rik	Mus musculus RIKEN cDNA 2610009I02 gene (2610009I02Rik), mRNA.	-0.04	0.11	-0.02	-0.2	-0.41	0.07	-0.02	0.11	0.15	0.14	-0.03	0.17	0	-0.16	-0.11	0.5986	0.1941	0.7838	0	0.016	0.3625	0.8005	0.1688	0.0819	0.0669	0.6883	0.0405	0.9776	0.0533	0.1814	2.8	0.0019	0	0	0	-1	0	0	0	0	0	0	0	0	0	0
scl52796.6.1_4-S	NM_027857.2	Acy3		-0.17	0.1	0.01	0.07	-0.31	0.1	0.08	-0.09	0	-0.51	0.13	0.17	-0.03	-0.18	-0.15	0.1812	0.4265	0.948	0.0137	0.566	0.4055	0.5396	0.4684	0.0001	0.9947	0.2932	0.1765	0.8201	0.1532	0.2192	4.2	0	0	0	0	0	0	0	0	0	-1	0	0	0	0	0
scl0002554.1_3-S	XM_128172.4	2010001J22Rik	Mus musculus RIKEN cDNA 2010001J22 gene (2010001J22Rik), mRNA.	0.06	0.04	0.07	0.01	0.04	-0.06	0.03	0.01	0	-0.68	0	0.17	0.07	0.27	0.02	0.5853	0.7334	0.5439	0.7395	0.9399	0.6003	0.7701	0.9329	0	0.965	0.9969	0.1343	0.5039	0.0174	0.8368	5.3	0	0	0	0	0	0	0	0	0	-1	0	0	0	0	0
scl055943.5_30-S	NM_018768.1	Stx8	Mus musculus syntaxin 8 (Stx8), mRNA.	-0.12	0.13	0.07	0	-0.33	0.17	-0.01	-0.01	0.26	0.29	-0.01	0.17	0.03	-0.16	0.13	0.1822	0.1549	0.4624	0.0006	0.9632	0.0696	0.8912	0.8713	0.0023	0.0064	0.8898	0.068	0.7493	0.0789	0.1667	2.3	0.01	0	0	0	-1	0	0	0	0	1	0	0	0	0	0
scl0227292.12_53-S	NM_153088.1	Ctdsp1	Mus musculus CTD (carboxy-terminal domain, RNA polymerase II, polypeptide A) small phosphatase 1 (Ctdsp1), mRNA.	0.09	0.22	0.08	-0.06	-0.18	-0.02	-0.19	-0.14	0.04	0.19	0.02	0.17	0.36	-0.02	-0.06	0.3296	0.0249	0.3953	0.065	0.5399	0.8299	0.0504	0.1342	0.049	0.6589	0.7946	0.0833	0.0003	0.7996	0.5189	2.5	0.005	0	0	0	0	0	0	0	0	0	0	0	0	1	0
scl16476.4_568-S	NM_019479.2	Hes6	Mus musculus hairy and enhancer of split 6 (Drosophila) (Hes6), mRNA.	0.11	-0.12	0.09	-0.02	-0.42	0.02	0.17	-0.08	-0.04	-0.16	0.08	0.17	0.07	-0.55	-0.13	0.1699	0.1526	0.2545	0	0.8236	0.8045	0.0459	0.3566	0.0529	0.6325	0.3533	0.0397	0.3824	0	0.1064	5.7	0	0	0	0	-1	0	0	0	0	0	0	0	0	0	-1
scl0016196.1_211-S	NM_008371.2	Il7	Mus musculus interleukin 7 (Il7), mRNA.	0.02	0.04	0.1	-0.02	-0.12	-0.08	0.03	-0.1	-0.06	0.38	0.01	0.17	-0.1	-0.28	0.03	0.8602	0.7626	0.4106	0.3301	0.8823	0.517	0.8162	0.405	0.0025	0.5926	0.9265	0.1574	0.4324	0.0211	0.8025	1.9	0.0422	0	0	0	0	0	0	0	0	1	0	0	0	0	0
scl28793.10_326-S	NM_024239.1	Stambp	Mus musculus Stam binding protein (Stambp), mRNA.	0.06	0.07	0.21	0.23	0.37	0	0.09	-0.27	-0.28	-0.2	0.21	0.17	0.02	0.18	0.03	0.6363	0.5855	0.0848	0.0029	0.0605	0.9854	0.4621	0.0266	0.111	0.0245	0.0936	0.1575	0.8583	0.1373	0.7906	1.8	0.0502	0	0	0	1	0	0	0	0	0	0	0	0	0	0
scl18420.2_47-S	NM_016916.2	Blcap	Mus musculus bladder cancer associated protein homolog (human) (Blcap), mRNA.	0.18	0.23	0.21	0.07	0.31	0.03	-0.06	-0.17	0	0.08	0.25	0.17	0.32	0.39	-0.01	0.1302	0.0504	0.0854	0.0099	0.5736	0.7931	0.5886	0.1426	0.5113	0.9775	0.0386	0.1447	0.009	0.0016	0.9294	2.3	0.0097	0	0	0	0	0	0	0	0	0	0	0	0	0	1
scl000603.1_82-S	NM_138668.1	1810047C23Rik	Mus musculus RIKEN cDNA 1810047C23 gene (1810047C23Rik), mRNA.	0.11	0.13	0.22	-0.06	-0.88	0.09	-0.02	-0.14	0.31	0.2	-0.01	0.17	0.02	-0.18	0.26	0.4641	0.3828	0.1342	0	0.6663	0.5618	0.8658	0.3606	0.173	0.0377	0.9595	0.2401	0.8957	0.237	0.0827	4.1	0	0	0	0	-1	0	0	0	0	0	0	0	0	0	0
scl0003678.1_3-S	NM_025935.1	Tbc1d7	Mus musculus TBC1 domain family, member 7 (Tbc1d7), mRNA.	0.24	0.03	0.25	0.08	-0.5	0.06	0	-0.05	0.18	0.12	0.17	0.17	0.18	-0.07	0.27	0.0542	0.8298	0.0484	0.0002	0.5382	0.6066	0.9819	0.6977	0.3424	0.1494	0.1807	0.1741	0.1514	0.5723	0.033	2.9	0.0017	0	0	0	-1	0	0	0	0	0	0	0	0	0	0
scl15816.17.1_28-S	NM_009794.1	Capn2	Mus musculus calpain 2 (Capn2), mRNA.	-0.18	0.22	-0.38	-0.06	-0.4	0.04	0	0.3	0.38	0.56	-0.21	0.16	-0.43	-0.09	0.01	0.247	0.1432	0.0131	0.0096	0.6919	0.7826	0.9935	0.0518	0.0004	0.0141	0.1697	0.2835	0.0053	0.5466	0.9501	2.7	0.0034	0	0	0	0	0	0	0	0	1	0	0	0	0	0
scl40760.4_18-S	NM_011448	Sox9	Mus musculus SRY-box containing gene 9 (Sox9), mRNA.	0.01	-0.16	-0.31	-0.38	0.12	0.09	0.15	0.09	-0.04	0.55	0.09	0.16	-0.19	0.74	-0.31	0.9274	0.1955	0.0141	0.3223	0.0027	0.4885	0.2332	0.4785	0	0.7625	0.4506	0.1981	0.1185	0	0.0141	5.7	0	0	0	0	0	-1	0	0	0	1	0	0	0	0	1
scl020317.1_68-S	NM_011340.2	Serpinf1	Mus musculus serine (or cysteine) proteinase inhibitor, clade F, member 1 (Serpinf1), mRNA.	0.15	0.05	-0.21	-0.03	-0.19	-0.11	-0.1	-0.12	-0.48	-0.58	0.16	0.16	-0.26	0.03	-0.08	0.3379	0.7609	0.1849	0.2208	0.8297	0.4952	0.5311	0.4209	0.0003	0.0025	0.2861	0.2914	0.09	0.8219	0.5871	3.9	0.0001	0	0	0	0	0	0	0	0	-1	-1	0	0	0	0
scl0068743.1_43-S	NM_028390.1	Anln	Mus musculus anillin, actin binding protein (scraps homolog, Drosophila) (Anln), mRNA.	0.1	0.32	-0.19	0.24	-0.05	0.06	-0.08	-0.22	-0.17	0.57	-0.18	0.16	-0.46	0.04	0.1	0.5192	0.0412	0.223	0.7559	0.13	0.6875	0.5895	0.1679	0.0004	0.2774	0.2484	0.2944	0.0038	0.8192	0.502	2.8	0.002	0	0	0	0	0	0	0	0	1	0	0	0	-1	0
scl25892.5.96_2-S	NM_007457.1	Ap1s1	Mus musculus adaptor protein complex AP-1, sigma 1 (Ap1s1), mRNA.	-0.1	0.16	-0.19	0.09	-0.42	0.04	-0.1	0.23	0.15	0.49	-0.22	0.16	-0.28	-0.22	0.24	0.4894	0.2519	0.1697	0.0037	0.5267	0.7736	0.4582	0.104	0.0008	0.3016	0.1194	0.2622	0.0523	0.1145	0.0934	2.1	0.0228	0	0	0	-1	0	0	0	0	1	0	0	0	0	0
scl0013117.1_24-S	NM_010011	Cyp4a10	Mus musculus cytochrome P450, family 4, subfamily a, polypeptide 10 (Cyp4a10), mRNA.	0.35	-0.18	-0.18	-0.06	0.13	-0.05	0.06	0.34	0.22	-3.04	0.36	0.16	-0.08	-0.25	0.03	0.2291	0.5358	0.5305	0.6476	0.8309	0.8613	0.8371	0.2537	0	0.4441	0.2261	0.5944	0.7771	0.3857	0.9297	10.2	0	0	0	0	0	0	0	0	0	-1	0	0	0	0	0
scl41544.8_269-S	NM_008161.1	Gpx3	Mus musculus glutathione peroxidase 3 (Gpx3), mRNA.	0.14	0.42	-0.16	0.46	1.13	-0.1	-0.43	-0.07	-0.08	-0.26	-0.03	0.16	-0.65	0.4	0.1	0.5024	0.0531	0.4401	0	0.032	0.6354	0.0486	0.729	0.2284	0.708	0.8966	0.4459	0.0029	0.0651	0.6314	3.8	0.0001	0	0	0	1	0	0	0	0	0	0	0	0	-1	0
scl000155.1_43-S	NM_011698.1	Lin7b	Mus musculus lin 7 homolog b (C. elegans) (Lin7b), mRNA.	-0.15	0.24	-0.15	0.03	-0.05	0.08	-0.22	0.07	-0.08	0.04	-0.29	0.16	-0.09	0.1	-0.07	0.1058	0.0136	0.1059	0.6282	0.7463	0.3833	0.0215	0.4312	0.6383	0.3979	0.0035	0.0918	0.326	0.2808	0.4429	1.7	0.0658	0	0	0	0	0	0	0	0	0	0	-1	0	0	0
scl0002400.1_38-S	NM_007693.1	Chga	Mus musculus chromogranin A (Chga), mRNA.	-0.02	0.3	-0.14	0.1	0	0	-0.39	0.08	-0.15	0.1	-0.14	0.16	-0.06	-0.05	0.12	0.8428	0.0021	0.1226	0.989	0.297	0.9903	0.0001	0.3963	0.3005	0.1109	0.1244	0.0826	0.5271	0.62	0.1941	2.3	0.0114	0	1	0	0	0	0	-1	0	0	0	0	0	0	0
scl43661.2_29-S	NM_010169.2	F2r	Mus musculus coagulation factor II (thrombin) receptor (F2r), mRNA.	0.13	0.19	-0.13	0.12	0.03	0.02	-0.13	0.08	-0.21	0.36	0.15	0.16	-0.28	0.94	0.04	0.4643	0.2789	0.4554	0.8449	0.5045	0.9213	0.451	0.661	0.0428	0.2412	0.4135	0.3532	0.1214	0	0.8036	2.9	0.0015	0	0	0	0	0	0	0	0	0	0	0	0	0	1
scl0001307.1_2-S	NM_016961.2	Mapk9	Mus musculus mitogen activated protein kinase 9 (Mapk9), transcript variant 2, mRNA.	-0.15	0.17	-0.13	-0.06	-0.19	0.11	-0.1	0.05	0.23	0.12	-0.14	0.16	0.07	-0.1	0.06	0.0499	0.0264	0.0844	0.0147	0.3973	0.1573	0.184	0.4897	0.1276	0.0031	0.0666	0.0339	0.3613	0.1889	0.41	2.5	0.0053	0	0	0	0	0	0	0	0	0	1	0	0	0	0
scl16981.7_129-S	NM_145381.1	Lactb2	Mus musculus lactamase, beta 2 (Lactb2), mRNA.	0.12	0.07	-0.12	0.13	0.1	-0.12	0.1	0.05	-0.15	-0.23	0.11	0.16	-0.07	0.02	0.09	0.1187	0.3742	0.1141	0.2252	0.0907	0.1357	0.2259	0.525	0.0041	0.063	0.147	0.0489	0.3812	0.7786	0.2368	1.8	0.0489	0	0	0	0	0	0	0	0	-1	0	0	0	0	0
scl016647.2_13-S	XM_130821.1	Kpna2	Mus musculus karyopherin (importin) alpha 2 (Kpna2), mRNA.	-0.17	0.17	-0.12	-0.04	-0.44	-0.01	-0.01	0	-0.07	0.28	-0.2	0.16	-0.34	-0.35	-0.07	0.1148	0.1214	0.2581	0.0001	0.6986	0.9058	0.9104	0.9856	0.0105	0.4951	0.0692	0.1393	0.0027	0.0021	0.515	2.6	0.0039	0	0	0	-1	0	0	0	0	0	0	0	0	-1	-1
scl23461.27_162-S	NM_010598.2	Kcnab2	Mus musculus potassium voltage-gated channel, shaker-related subfamily, beta member 2 (Kcnab2), mRNA.	0.11	0.11	-0.11	0.38	0.45	-0.02	-0.21	0.13	-0.52	0.08	0.03	0.16	-0.05	0.15	-0.11	0.4214	0.4397	0.417	0.002	0.0094	0.8815	0.1472	0.3749	0.5886	0.0005	0.8133	0.2561	0.7066	0.2824	0.4533	2.8	0.0022	0	0	0	1	0	0	0	0	0	-1	0	0	0	0
scl44974.26.1_30-S	NM_008156.1	Gpld1	Mus musculus glycosylphosphatidylinositol specific phospholipase D1 (Gpld1), mRNA.	-0.08	0.15	-0.11	-0.17	-0.45	0.08	0	0.16	0.12	-0.21	0.02	0.16	0.12	-0.3	-0.09	0.4572	0.1455	0.2823	0	0.1042	0.4335	0.9869	0.129	0.0443	0.2488	0.8373	0.12	0.259	0.0041	0.3966	3.8	0.0001	0	0	0	-1	0	0	0	0	0	0	0	0	0	-1
scl0003088.1_8-S	NM_008969.1	Ptgs1	Mus musculus prostaglandin-endoperoxide synthase 1 (Ptgs1), mRNA.	-0.09	0.14	-0.06	0.01	0.07	0.12	-0.03	0.03	-0.03	0.3	-0.03	0.16	-0.15	-0.02	0.1	0.3149	0.1127	0.5006	0.4145	0.8849	0.1756	0.7008	0.7288	0.0011	0.7042	0.7358	0.0657	0.1002	0.8141	0.2502	2.5	0.0057	0	0	0	0	0	0	0	0	1	0	0	0	0	0
scl28507.5_55-S	NM_178768.3	C230095G01Rik	Mus musculus RIKEN cDNA C230095G01 gene (C230095G01Rik), mRNA.	0.16	0.16	-0.05	0.11	0.25	-0.1	0	0.08	-0.11	-0.09	0.12	0.16	-0.03	0.19	-0.1	0.0272	0.0251	0.5238	0.0008	0.1443	0.1567	0.9687	0.271	0.2005	0.1212	0.0986	0.0284	0.6395	0.009	0.1693	2.5	0.0064	0	0	0	1	0	0	0	0	0	0	0	0	0	0
scl0098878.2_247-S	NM_133838.2	Ehd4	Mus musculus EH-domain containing 4 (Ehd4), mRNA.	0.06	0.02	-0.05	0.03	0.64	0.05	0.04	-0.07	-0.32	0.01	0.12	0.16	-0.13	-0.15	-0.15	0.6117	0.8412	0.6624	0	0.8358	0.6652	0.7656	0.5628	0.9346	0.0121	0.3262	0.2011	0.2949	0.2428	0.2306	5.4	0	0	0	0	1	0	0	0	0	0	0	0	0	0	0
scl21141.20.1_28-S	XM_130065.4	A930008K15Rik	Mus musculus RIKEN cDNA A930008K15 gene (A930008K15Rik), mRNA.	-0.11	0.11	-0.05	0.02	0.52	0.15	-0.04	-0.16	0.02	-0.16	0.04	0.16	-0.34	0.18	-0.07	0.306	0.3339	0.6372	0	0.8345	0.1719	0.7481	0.1563	0.1399	0.8651	0.6836	0.149	0.003	0.0999	0.5298	2.9	0.0017	0	0	0	1	0	0	0	0	0	0	0	0	-1	0
scl0027632.2_240-S	NM_138580.1	Rdbp	Mus musculus RD RNA-binding protein (Rdbp), mRNA.	0.02	0.24	-0.05	-0.01	-0.18	-0.05	-0.17	0.04	0.08	0.45	-0.01	0.16	-0.11	0.09	-0.06	0.8556	0.0106	0.5806	0.0549	0.8832	0.5757	0.0737	0.6772	0	0.398	0.8931	0.0866	0.2358	0.338	0.5116	2.5	0.0055	0	0	0	0	0	0	0	0	1	0	0	0	0	0
scl50591.13.1_153-S	NM_175350	4933402B14Rik	Mus musculus RIKEN cDNA 4933402B14 gene (4933402B14Rik), mRNA.	0.08	0.06	-0.05	-0.22	0.54	-0.01	0.05	-0.02	0.07	-0.58	0	0.16	0	0	-0.01	0.4663	0.569	0.6908	0	0.0499	0.9021	0.6623	0.8273	0	0.5651	0.9827	0.1683	0.9874	0.9709	0.9224	3	0.001	0	0	0	1	0	0	0	0	-1	0	0	0	0	0
scl026384.2_40-S	XM_124695.2	Gnpda1	Mus musculus glucosamine-6-phosphate deaminase 1 (Gnpda1), mRNA.	0	0.24	-0.04	0.11	0.09	-0.05	-0.02	0.05	-0.03	-0.37	-0.03	0.16	0.13	0.02	0.06	0.9544	0.0035	0.5867	0.2504	0.179	0.5554	0.7801	0.542	0	0.7322	0.675	0.0493	0.1042	0.8337	0.46	2.9	0.0013	0	1	0	0	0	0	0	0	-1	0	0	0	0	0
scl48659.8_377-S	NM_009379.2	Thpo	Mus musculus thrombopoietin (Thpo), mRNA.	0.08	0.09	-0.04	0.08	-0.09	-0.04	0	-0.01	-0.02	0.01	0.02	0.16	0.05	-0.03	0.29	0.3333	0.2831	0.598	0.3042	0.3141	0.6434	0.9877	0.8611	0.9024	0.835	0.7738	0.0525	0.5398	0.7048	0.0008	1.5	0.1376	0	0	0	0	0	0	0	0	0	0	0	0	0	0
scl0003764.1_13-S	NM_024435.2	Nts	Mus musculus neurotensin (Nts), mRNA.	-0.15	0.33	-0.04	-0.01	-0.04	0.02	-0.1	0	-0.1	0.08	0	0.16	-0.38	0.02	0.05	0.2489	0.0122	0.7819	0.757	0.9406	0.8544	0.4504	0.9771	0.5555	0.4527	0.9742	0.2111	0.0042	0.9005	0.6897	1.5	0.121	0	0	0	0	0	0	0	0	0	0	0	0	-1	0
scl46865.11.1_0-S	NM_145477.1	Alg12	Mus musculus asparagine-linked glycosylation 12 homolog (yeast, alpha-1,6-mannosyltransferase) (Alg12), mRNA.	-0.12	0.16	-0.04	-0.04	-0.49	0.01	-0.06	0	-0.02	-0.05	0.02	0.16	-0.07	-0.54	0	0.2384	0.1082	0.6618	0	0.6714	0.9133	0.5514	0.9786	0.5743	0.8755	0.8283	0.0969	0.4773	0	0.9648	3.5	0.0002	0	0	0	-1	0	0	0	0	0	0	0	0	0	-1
scl15964.10_1-S	NM_010476.2	Hsd17b7	Mus musculus hydroxysteroid (17-beta) dehydrogenase 7 (Hsd17b7), mRNA.	-0.1	0.31	-0.04	-0.06	-0.09	0.01	-0.19	-0.15	0.24	-0.14	-0.03	0.16	0.01	-0.36	-0.09	0.3894	0.0076	0.7114	0.4136	0.5675	0.9457	0.0941	0.1893	0.2279	0.035	0.8029	0.1598	0.9394	0.0017	0.4205	2.1	0.0181	0	0	0	0	0	0	0	0	0	0	0	0	0	-1
scl021371.3_17-S	NM_009321.1	Tbca	Mus musculus tubulin cofactor a (Tbca), mRNA.	-0.1	0.21	-0.03	0.01	0.02	0.05	-0.07	0.12	0.15	0.27	-0.07	0.16	0.07	-0.18	0.12	0.2301	0.0101	0.6796	0.8311	0.9329	0.4884	0.393	0.1409	0.0013	0.0562	0.3659	0.0485	0.4076	0.0232	0.1441	3.6	0.0002	0	0	0	0	0	0	0	0	1	0	0	0	0	0
scl0001096.1_118-S	NM_030687.1	Slco1a4	Mus musculus solute carrier organic anion transporter family, member 1a4 (Slco1a4), mRNA.	-0.06	0.05	-0.02	-0.11	-0.79	-0.03	0.12	0.08	0.02	-0.39	-0.24	0.16	0	-0.58	0.02	0.5966	0.637	0.8499	0	0.322	0.7555	0.2782	0.4388	0.0004	0.8489	0.0236	0.1306	0.9764	0	0.8654	9.5	0	0	0	0	-1	0	0	0	0	-1	0	0	0	0	-1
scl39970.10.1_46-S	NM_011569.1	Tekt1	Mus musculus tektin 1 (Tekt1), mRNA.	0.1	0.05	-0.01	0.11	0.03	0.01	0.09	-0.01	0.09	-0.11	0.07	0.16	0.04	0.01	0.29	0.2291	0.5349	0.8764	0.6907	0.1905	0.9112	0.3167	0.8842	0.1903	0.2844	0.4112	0.0714	0.6138	0.8731	0.0011	1.5	0.1349	0	0	0	0	0	0	0	0	0	0	0	0	0	0
scl21613.3_441-S	NM_022427.1	Gpr88	Mus musculus G-protein coupled receptor 88 (Gpr88), mRNA.	-0.21	0.79	-0.01	0.03	0.19	-0.07	-0.63	-0.01	-0.06	-0.24	0.12	0.16	-0.02	0.02	-0.02	0.1076	0	0.9481	0.1435	0.8031	0.5924	0	0.9429	0.0709	0.6481	0.3516	0.2298	0.8488	0.8584	0.8718	4.1	0	0	1	0	0	0	0	-1	0	0	0	0	0	0	0
scl30355.22.1_19-S	NM_008591.1	Met	Mus musculus met proto-oncogene (Met), mRNA.	0	0.02	-0.01	-0.01	-0.32	0.03	0.01	0.05	0.04	-0.05	-0.07	0.16	-0.02	-0.25	0.1	0.965	0.8073	0.9208	0.0002	0.9294	0.6781	0.876	0.5066	0.525	0.6125	0.3611	0.0558	0.7703	0.0026	0.2353	2.3	0.0112	0	0	0	-1	0	0	0	0	0	0	0	0	0	-1
scl32577.4.1_30-S	XM_133510.4	Mcee		-0.03	0	0	0.02	-0.07	0.12	0.02	0.01	-0.1	-0.21	0.04	0.16	0	-0.04	0.01	0.7219	0.9876	0.9466	0.3401	0.7403	0.0893	0.7718	0.8665	0.0046	0.1675	0.6031	0.0265	0.9927	0.5328	0.8892	2.1	0.023	0	0	0	0	0	0	0	0	-1	0	0	0	0	0
scl00192287.1_146-S	NM_138756.2	C330005L02Rik	Mus musculus RIKEN cDNA C330005L02 gene (C330005L02Rik), mRNA.	-0.03	-0.01	0.01	0	0.19	0.07	0.09	0.21	0.62	-0.12	-0.24	0.16	0.09	0.06	0.44	0.7074	0.8945	0.9043	0.0351	0.9686	0.3974	0.3321	0.0182	0.1743	0	0.0073	0.0809	0.3051	0.5049	0	7.2	0	0	0	0	0	0	0	0	0	0	1	0	0	0	0
scl0213409.5_183-S	XM_129400.1	Lemd1		0.06	0.12	0.01	-0.16	-0.25	-0.04	-0.1	-0.03	0.06	0.12	0.08	0.16	-0.09	0.01	-0.1	0.3489	0.0786	0.9247	0.0005	0.019	0.5892	0.1314	0.6643	0.0862	0.3984	0.2522	0.0242	0.1935	0.9312	0.1354	2.4	0.0068	0	0	0	-1	0	0	0	0	0	0	0	0	0	0
scl068180.6_62-S	XM_131537.4	6430559E15Rik	Mus musculus RIKEN cDNA 6430559E15 gene (6430559E15Rik), mRNA.	0.21	0.1	0.02	0.19	0.34	-0.03	-0.14	-0.12	-0.17	-0.35	0.07	0.16	0.01	0.05	0.01	0.0255	0.2696	0.806	0.0005	0.039	0.7277	0.1268	0.2088	0.0003	0.0657	0.4463	0.0916	0.8868	0.592	0.897	2.7	0.0033	0	0	0	1	0	0	0	0	-1	0	0	0	0	0
scl40540.3_48-S	NM_134020.1	1110014L17Rik	Mus musculus RIKEN cDNA 1110014L17 gene (1110014L17Rik), mRNA.	0.14	-0.04	0.02	0.16	-0.7	0.04	-0.08	0.15	0.15	0.13	-0.02	0.16	-0.02	-0.29	0.2	0.2737	0.7719	0.8815	0	0.2011	0.7261	0.513	0.2391	0.2927	0.2231	0.8433	0.193	0.8787	0.0247	0.1081	3.8	0.0001	0	0	0	-1	0	0	0	0	0	0	0	0	0	0
scl0003329.1_48-S	NM_030559.2	Vps16	Mus musculus vacuolar protein sorting 16 (yeast) (Vps16), mRNA.	-0.04	0.07	0.02	0.07	-0.36	0.04	-0.02	0.02	0.05	0.16	-0.07	0.16	-0.02	-0.15	-0.02	0.7178	0.5095	0.8499	0.0006	0.5084	0.7241	0.872	0.8184	0.1173	0.5958	0.5013	0.1178	0.8151	0.1384	0.8548	1.3	0.2355	0	0	0	-1	0	0	0	0	0	0	0	0	0	0
scl012268.18_2-S	NM_009780.1	C4	Mus musculus complement component 4 (within H-2S) (C4), mRNA.	0.09	0.2	0.03	0.13	-1.09	-0.02	-0.17	0.09	-0.03	0.63	-0.01	0.16	0.04	0.02	0.06	0.5785	0.1902	0.8302	0	0.4119	0.8885	0.2853	0.5442	0.0001	0.8688	0.9631	0.2907	0.8009	0.8837	0.678	4.8	0	0	0	0	-1	0	0	0	0	1	0	0	0	0	0
scl019736.1_86-S	NM_009062.2	Rgs4	Mus musculus regulator of G-protein signaling 4 (Rgs4), mRNA.	-0.09	0.54	0.03	0.02	0.25	0.01	-0.32	-0.17	0	0.02	-0.08	0.16	0.23	0.27	0.21	0.5206	0.0004	0.8162	0.0834	0.9085	0.9397	0.0301	0.2365	0.8677	0.9918	0.5633	0.2642	0.1216	0.0664	0.1551	2	0.0299	0	1	0	0	0	0	0	0	0	0	0	0	0	0
scl0227738.1_321-S	NM_199302.1	Lrsam1	Mus musculus leucine rich repeat and sterile alpha motif containing 1 (Lrsam1), mRNA.	0.06	0.13	0.03	-0.08	0.5	-0.07	-0.13	0.04	-0.02	-1.34	0	0.16	0	0.05	-0.01	0.6419	0.3376	0.8258	0.0005	0.565	0.5884	0.3413	0.7772	0	0.8833	0.9931	0.248	0.9813	0.6977	0.9319	6.8	0	0	0	0	1	0	0	0	0	-1	0	0	0	0	0
scl012260.3_14-S	NM_009777.1	C1qb	Mus musculus complement component 1, q subcomponent, beta polypeptide (C1qb), mRNA.	0.04	0.25	0.04	0.55	0.2	0.1	-0.23	0.05	-0.37	1.06	0.01	0.16	0.11	-0.11	-0.08	0.8609	0.2585	0.8592	0.3738	0.0154	0.6529	0.3053	0.8123	0	0.0997	0.975	0.4716	0.62	0.6251	0.7198	4	0	0	0	0	0	0	0	0	0	1	0	0	0	0	0
scl000976.1_79-S	XM_287054.2	1190002J23Rik	Mus musculus RIKEN cDNA 1190002J23 gene (1190002J23Rik), mRNA.	0.24	-0.04	0.04	0.05	0.1	-0.02	0.05	-0.01	0.06	-0.07	0.31	0.16	0.12	0	0.01	0.0057	0.6322	0.6596	0.2643	0.5422	0.7833	0.5685	0.9332	0.4122	0.4533	0.0005	0.0739	0.1608	0.9754	0.9429	1.8	0.05	0	0	0	0	0	0	0	0	0	0	1	0	0	0
scl17405.3_303-S	NM_177397.2	Atp6v1g3	Mus musculus ATPase, H+ transporting, V1 subunit G, isoform 3 (Atp6v1g3), mRNA.	0.06	0.11	0.05	0.12	0.24	-0.13	-0.07	-0.03	-0.06	-0.16	0	0.16	0.05	0.09	-0.02	0.5037	0.176	0.5769	0.0044	0.1467	0.1237	0.3969	0.6845	0.0523	0.4828	0.9662	0.0512	0.561	0.2898	0.8413	1.3	0.1995	0	0	0	1	0	0	0	0	0	0	0	0	0	0
scl27107.5.1_169-S	NM_009599.2	Ache	Mus musculus acetylcholinesterase (Ache), mRNA.	-0.02	0.35	0.05	-0.11	-0.12	-0.14	-0.31	0.02	-0.08	0.13	-0.05	0.16	-0.06	-0.02	-0.02	0.8527	0.0019	0.6187	0.2575	0.3038	0.2089	0.005	0.8741	0.2329	0.4483	0.6455	0.1466	0.5837	0.8768	0.8847	1.5	0.1143	0	1	0	0	0	0	0	0	0	0	0	0	0	0
scl35076.15.1_19-S	NM_019521.1	Gas6	Mus musculus growth arrest specific 6 (Gas6), mRNA.	0.07	0.31	0.06	0.16	0.06	0.02	-0.29	-0.01	0.06	0.9	0.18	0.16	0.16	0.07	0.08	0.544	0.01	0.5997	0.6194	0.1734	0.8835	0.0149	0.9506	0	0.5877	0.1349	0.1627	0.1718	0.5297	0.5031	7.5	0	0	0	0	0	0	0	0	0	1	0	0	0	0	0
scl0018194.1_157-S	NM_010941.3	Nsdhl	Mus musculus NAD(P) dependent steroid dehydrogenase-like (Nsdhl), mRNA.	0.11	0.11	0.06	0.14	-0.98	0	-0.04	-0.05	-0.14	0.53	-0.05	0.16	-0.09	-0.12	-0.01	0.4906	0.4941	0.7231	0	0.3986	0.9878	0.7912	0.7468	0.0016	0.3806	0.7602	0.3154	0.5864	0.4555	0.9291	3.3	0.0004	0	0	0	-1	0	0	0	0	1	0	0	0	0	0
scl24408.10_6-S	NM_023231.2	Stoml2	Mus musculus stomatin (Epb7.2)-like 2 (Stoml2), mRNA.	-0.36	-0.16	0.06	0.06	-0.32	0.25	0.4	0.07	-0.03	-0.03	-0.11	0.16	0.13	-0.17	0.06	0.0021	0.1552	0.5735	0.0064	0.5865	0.0294	0.0006	0.5375	0.7617	0.8203	0.3454	0.1655	0.2425	0.1242	0.5696	2.7	0.0028	-1	0	0	0	0	0	1	0	0	0	0	0	0	0
scl38989.5.1_64-S	NM_177793.2	9030224M15Rik		-0.14	0.01	0.06	0.06	0.05	0.1	0.03	-0.17	-0.27	0.08	-0.1	0.16	0.06	0.17	-0.16	0.0939	0.939	0.4618	0.5704	0.4507	0.2484	0.7347	0.04	0.3329	0.0019	0.211	0.0517	0.4418	0.046	0.0513	2.3	0.0117	0	0	0	0	0	0	0	0	0	-1	0	0	0	0
scl46617.10.1_4-S	NM_008369.1	Il3ra	Mus musculus interleukin 3 receptor, alpha chain (Il3ra), mRNA.	0.05	0.17	0.07	0.26	0.5	-0.06	-0.02	-0.07	-0.17	0.18	0.09	0.16	0.08	0.04	0.06	0.5496	0.0542	0.388	0	0.003	0.4882	0.7892	0.4469	0.0409	0.0448	0.2705	0.0633	0.3395	0.667	0.4751	7.6	0	0	0	0	1	1	0	0	0	0	0	0	0	0	0
scl0020019.1_252-S	NM_009088.2	Rpo1-4	Mus musculus RNA polymerase 1-4 (Rpo1-4), mRNA.	0.06	0.13	0.07	0.2	0.36	0.02	-0.07	-0.17	-0.13	-0.39	0.05	0.16	0.06	0.14	0.01	0.5665	0.2233	0.5298	0.0014	0.0689	0.84	0.5137	0.1188	0.0006	0.229	0.6344	0.1337	0.5849	0.1929	0.9143	1.8	0.051	0	0	0	1	0	0	0	0	-1	0	0	0	0	0
scl32660.11_337-S	NM_144801.1	2310076O21Rik	Mus musculus RIKEN cDNA 2310076O21 gene (2310076O21Rik), mRNA.	-0.04	-0.08	0.07	0.04	0.15	0.04	0.1	-0.05	-0.25	-0.46	0.02	0.16	0.09	0.06	-0.05	0.6626	0.4032	0.4412	0.104	0.6694	0.6698	0.2581	0.5821	0	0.0092	0.8115	0.0957	0.3286	0.5061	0.5834	3	0.001	0	0	0	0	0	0	0	0	-1	0	0	0	0	0
scl29467.5.1_148-S	NM_053109.1	Ocil	Mus musculus osteoclast inhibitory lectin (Ocil), mRNA.	0.11	0.12	0.09	0.04	0.16	-0.05	0.09	0.05	0.02	0.13	0.01	0.16	0.16	-0.39	0.17	0.3705	0.3266	0.4663	0.206	0.7268	0.6665	0.4856	0.6704	0.3096	0.8789	0.9321	0.2114	0.2211	0.0028	0.1697	2.7	0.0025	0	0	0	0	0	0	0	0	0	0	0	0	0	-1
scl00231290.1_1831-S	NM_173403.1	E130304D01	Mus musculus hypothetical protein E130304D01 (E130304D01), mRNA.	-0.05	0.49	0.09	-0.04	0.01	-0.07	-0.31	-0.06	0.07	0.01	-0.1	0.16	0.05	-0.03	0.12	0.7306	0.0006	0.4862	0.9641	0.7666	0.6243	0.0242	0.6442	0.932	0.6289	0.4788	0.2487	0.7199	0.8491	0.3727	1.1	0.3593	0	1	0	0	0	0	0	0	0	0	0	0	0	0
scl25052.6.1_35-S	NM_026837.1	1110038M16Rik	Mus musculus RIKEN cDNA 1110038M16 gene (1110038M16Rik), mRNA.	0.07	0.01	0.11	0.02	-0.09	-0.05	0.06	-0.11	0.06	-0.09	0.07	0.16	0.06	-0.32	0.01	0.4211	0.8968	0.2287	0.3254	0.8337	0.5873	0.5072	0.1965	0.2954	0.4947	0.4124	0.0754	0.5183	0.0005	0.9037	1.5	0.1139	0	0	0	0	0	0	0	0	0	0	0	0	0	-1
scl000669.1_31-S	NM_134118.1	Gpsn2	Mus musculus glycoprotein, synaptic 2 (Gpsn2), mRNA.	-0.11	0.09	0.12	0.11	-0.48	0.24	-0.09	0.03	-0.13	0.27	-0.24	0.16	0.22	0.01	-0.13	0.3275	0.4349	0.2743	0.0001	0.3195	0.0317	0.4408	0.7551	0.0159	0.2493	0.0337	0.1598	0.0533	0.9002	0.2422	3.3	0.0004	0	0	0	-1	0	0	0	0	0	0	0	0	0	0
scl011723.1_3-S	NM_009669	Amy2	Mus musculus amylase 2, pancreatic (Amy2), mRNA.	-0.06	0.29	0.15	0.19	-0.2	-0.15	-0.05	0.08	-0.16	-0.57	-0.2	0.16	-0.09	-0.3	-0.18	0.685	0.0708	0.3446	0.2129	0.2409	0.3463	0.7542	0.6297	0.0005	0.3095	0.21	0.3224	0.556	0.0602	0.2457	2.9	0.0017	0	0	0	0	0	0	0	0	-1	0	0	0	0	0
scl014082.1_28-S	NM_010175.2	Fadd	Mus musculus Fas (TNFRSF6)-associated via death domain (Fadd), mRNA.	0.14	-0.01	0.16	0.11	0.51	0	-0.07	-0.06	-0.06	-0.44	0.17	0.16	0.09	-0.06	0.04	0.17	0.8862	0.1032	0	0.2823	0.9878	0.4744	0.5448	0	0.5739	0.0864	0.1055	0.3963	0.5565	0.7209	3.7	0.0001	0	0	0	1	0	0	0	0	-1	0	0	0	0	0
scl077877.1_144-S	XM_127971.4	6030458C11Rik	Mus musculus RIKEN cDNA 6030458C11 gene (6030458C11Rik), mRNA.	0.06	0.08	0.18	0.02	0.16	-0.04	0.11	-0.15	-0.03	-0.36	0.02	0.16	0.19	-0.2	-0.09	0.5282	0.3784	0.0513	0.0774	0.8229	0.6491	0.2239	0.0963	0.0002	0.734	0.8384	0.0851	0.0375	0.0273	0.3146	2.5	0.0056	0	0	0	0	0	0	0	0	-1	0	0	0	0	0
GI_60592995-S	NM_001012667.1	AI316807	Mus musculus expressed sequence AI316807 (AI316807), mRNA.	0.18	0.03	0.22	0.11	0.45	-0.03	-0.03	-0.09	0.07	-0.43	0.11	0.16	0.29	0.05	0.17	0.0486	0.7344	0.017	0	0.2237	0.7175	0.7146	0.3172	0	0.4363	0.2313	0.0737	0.0018	0.6165	0.0664	4	0	0	0	0	1	0	0	0	0	-1	0	0	0	1	0
scl0107328.6_14-S	NM_153597.1	Tpt1h	Mus musculus tRNA splicing 2 phosphotransferase 1 homolog (S. cerevisiae) (Tpt1h), mRNA.	0.12	0.14	0.23	0.11	0.17	-0.03	-0.13	-0.2	0.1	-0.47	0.12	0.16	0.1	-0.16	0.19	0.214	0.1648	0.0198	0.0878	0.2666	0.7282	0.1869	0.0429	0	0.3024	0.1998	0.1047	0.3097	0.1116	0.0584	3	0.0009	0	0	0	0	0	0	0	0	-1	0	0	0	0	0
scl000522.1_26-S	NM_134129.2	Prp19	Mus musculus PRP19/PSO4 homolog (S. cerevisiae) (Prp19), mRNA.	0.15	0.08	0.25	0.07	-0.36	-0.09	-0.24	-0.18	-0.16	0.34	0.01	0.16	0.37	0.16	-0.01	0.1802	0.4395	0.0232	0.0014	0.5194	0.4284	0.0309	0.096	0.0026	0.1519	0.9391	0.1391	0.0012	0.1343	0.934	3.5	0.0002	0	0	0	-1	0	0	0	0	1	0	0	0	1	0
scl16803.9_203-S	NM_016917.1	Slc40a1	Mus musculus solute carrier family 40 (iron-regulated transporter), member 1 (Slc40a1), mRNA.	-0.13	0.1	0.26	0.17	0.39	-0.09	-0.08	-0.26	0.05	0.33	0.08	0.16	0.15	0.39	0.37	0.3129	0.4414	0.0493	0.0034	0.1869	0.4835	0.5429	0.0468	0.0112	0.7085	0.5467	0.2089	0.2322	0.0033	0.0053	3.7	0.0001	0	0	0	1	0	0	0	0	0	0	0	0	0	1
scl012696.5_98-S	NM_007705.1	Cirbp	Mus musculus cold inducible RNA binding protein (Cirbp), mRNA.	0.13	0.24	0.49	0.39	0.49	-0.01	-0.02	-0.15	0.24	0.33	0.01	0.16	0.55	0.3	0.17	0.4646	0.1793	0.0064	0.006	0.027	0.9531	0.8899	0.3989	0.0645	0.1679	0.9736	0.3481	0.0023	0.0933	0.3385	3.6	0.0002	0	0	0	0	0	0	0	0	0	0	0	0	1	0
scl30660.11.1_1-S	NM_145588.1	Kif22	Mus musculus kinesin family member 22 (Kif22), mRNA.	0.03	-0.03	-0.34	0.38	0.04	0.02	0.22	0.15	-0.48	0.73	0.03	0.15	-0.33	0.3	-0.24	0.8534	0.8595	0.0409	0.7974	0.0213	0.9116	0.1799	0.3528	0	0.004	0.8474	0.3726	0.0473	0.0684	0.1363	3.6	0.0002	0	0	0	0	0	0	0	0	1	-1	0	0	0	0
scl0014933.2_154-S	NM_008194	Gyk	Mus musculus glycerol kinase (Gyk), transcript variant 2, mRNA.	-0.16	0.15	-0.3	0.06	-0.61	0.03	0.13	0.45	0.02	0.51	-0.13	0.15	-0.28	-0.36	0.12	0.3322	0.3564	0.0727	0.0005	0.6995	0.88	0.4486	0.0082	0.003	0.9186	0.4343	0.3646	0.1001	0.0334	0.4868	2.1	0.0204	0	0	0	-1	0	0	0	0	1	0	0	0	0	0
scl17438.3_636-S	NM_053106.1	Lmod1	Mus musculus leiomodin 1 (smooth muscle) (Lmod1), mRNA.	-0.14	0.12	-0.25	0.21	-0.12	0.01	0.04	0.03	0	-0.03	-0.07	0.15	-0.4	0.04	0.11	0.1499	0.2302	0.0148	0.2149	0.0418	0.933	0.6806	0.7803	0.7632	0.965	0.5102	0.1376	0.0002	0.6611	0.2637	2.3	0.0122	0	0	0	0	0	0	0	0	0	0	0	0	-1	0
scl0002742.1_56-S	NM_175090	Slc31a1	Mus musculus solute carrier family 31, member 1 (Slc31a1), mRNA.	-0.11	-0.13	-0.21	-0.08	-1.07	0.04	0.22	0.15	0.06	0.69	-0.09	0.15	-0.26	-0.31	-0.02	0.3849	0.2783	0.0841	0	0.4986	0.7205	0.0735	0.2123	0	0.5991	0.4515	0.2262	0.0338	0.0127	0.8582	6.3	0	0	0	0	-1	0	0	0	0	1	0	0	0	0	0
scl49975.4.297_19-S	NM_011655.2	Tubb5	Mus musculus tubulin, beta 5 (Tubb5), mRNA.	0.03	0.19	-0.19	0.06	-0.69	0.21	-0.2	0.18	-0.06	0.48	-0.13	0.15	-0.15	-0.09	-0.05	0.8683	0.2243	0.2309	0	0.7005	0.1794	0.1891	0.2485	0.0028	0.6732	0.3967	0.3179	0.3241	0.5456	0.7697	2.4	0.0091	0	0	0	-1	0	0	0	0	1	0	0	0	0	0
scl000961.1_62-S	NM_008911.1	Ppox	Mus musculus protoporphyrinogen oxidase (Ppox), mRNA.	0.03	0.07	-0.19	0.05	-0.34	-0.14	0.01	0.06	0.02	0.17	0.02	0.15	-0.1	-0.05	-0.07	0.706	0.4352	0.0401	0.0003	0.5632	0.1166	0.9029	0.5258	0.0534	0.8201	0.8493	0.0977	0.2444	0.5911	0.4365	2.1	0.024	0	0	0	-1	0	0	0	0	0	0	0	0	0	0
scl37118.7.1_10-S	NM_175189.2	2900042E01Rik	Mus musculus RIKEN cDNA 2900042E01 gene (2900042E01Rik), mRNA.	0.1	0.12	-0.18	-0.15	0.3	-0.12	-0.21	0.12	0.15	-0.14	0.13	0.15	-0.07	0.21	-0.01	0.2459	0.1506	0.0344	0.0007	0.0919	0.1657	0.0175	0.1644	0.0986	0.0886	0.1303	0.0771	0.4025	0.0176	0.867	2.4	0.0066	0	0	0	1	0	0	0	0	0	0	0	0	0	0
scl012877.1_54-S	NM_007755.1	Cpeb1	Mus musculus cytoplasmic polyadenylation element binding protein 1 (Cpeb1), mRNA.	-0.04	0.21	-0.18	-0.28	0.17	-0.08	-0.16	0.15	0.33	-0.15	-0.14	0.15	-0.13	-0.04	0.24	0.7285	0.0521	0.0889	0.0974	0.0099	0.4676	0.1383	0.1425	0.1442	0.0021	0.1879	0.1453	0.2311	0.7126	0.0258	2.7	0.0025	0	0	0	0	0	0	0	0	0	1	0	0	0	0
scl016173.8_28-S	NM_008360.1	Il18	Mus musculus interleukin 18 (Il18), mRNA.	-0.25	0.25	-0.16	-0.18	-0.11	0.08	-0.05	0.1	-0.01	0.42	-0.18	0.15	-0.22	-0.1	-0.16	0.0764	0.0831	0.2523	0.4559	0.1996	0.5705	0.7326	0.4688	0.0041	0.953	0.1988	0.298	0.1233	0.4749	0.263	1.6	0.0943	0	0	0	0	0	0	0	0	1	0	0	0	0	0
scl0012514.2_91-S	NM_009853.1	Cd68	Mus musculus CD68 antigen (Cd68), mRNA.	-0.12	-0.02	-0.15	0.44	0.14	0.18	0.12	-0.05	-0.5	0.97	-0.04	0.15	-0.15	-0.05	-0.12	0.591	0.9148	0.4795	0.503	0.046	0.3965	0.5744	0.8101	0	0.0219	0.8572	0.4761	0.4868	0.8177	0.5849	3.3	0.0004	0	0	0	0	0	0	0	0	1	0	0	0	0	0
scl28279.20.1_31-S	XM_132928.3	Gucy2c	Mus musculus guanylate cyclase 2c (Gucy2c), mRNA.	-0.06	-0.02	-0.1	-0.24	-0.17	0.08	0.13	0.05	0.3	0.07	-0.11	0.15	-0.13	-0.1	-0.1	0.5253	0.8303	0.2466	0.056	0.0074	0.3675	0.1625	0.6023	0.4488	0.0012	0.2296	0.0915	0.1326	0.2534	0.2752	1.8	0.0476	0	0	0	0	0	0	0	0	0	1	0	0	0	0
scl056631.7_231-S	NM_031172.1	Trim17	Mus musculus tripartite motif protein 17 (Trim17), mRNA.	-0.19	-0.02	-0.09	-0.23	0.22	0.17	0.09	0.09	-0.1	-0.37	-0.18	0.15	0.11	-0.03	-0.31	0.0669	0.819	0.3724	0.0349	0.0294	0.1047	0.3735	0.3976	0.0007	0.316	0.0801	0.1452	0.2895	0.7637	0.004	2.6	0.0036	0	0	0	0	0	0	0	0	-1	0	0	0	0	0
scl0020135.2_120-S	NM_009104.1	Rrm2	Mus musculus ribonucleotide reductase M2 (Rrm2), mRNA.	0.07	-0.03	-0.08	0.46	0.1	-0.1	0.15	-0.28	-0.55	0.29	0.07	0.15	-0.16	-0.03	-0.12	0.561	0.8197	0.5135	0.4265	0.0005	0.4171	0.2441	0.0317	0.026	0	0.5579	0.2296	0.207	0.7948	0.3313	3.6	0.0001	0	0	0	0	1	0	0	0	0	-1	0	0	0	0
scl50958.11.1_13-S	XM_128488.3	Rgs11	Mus musculus regulator of G-protein signaling 11 (Rgs11), mRNA.	-0.01	0.36	-0.08	-0.03	-0.01	-0.05	-0.37	0.07	0.07	0.04	-0.05	0.15	-0.12	0.05	-0.05	0.9315	0.0021	0.4596	0.938	0.7812	0.6325	0.0016	0.5154	0.7424	0.5241	0.6746	0.1691	0.283	0.6659	0.6439	1.2	0.321	0	1	0	0	0	0	-1	0	0	0	0	0	0	0
scl50177.21.1_66-S	NM_145409.1	Chtf18	Mus musculus CTF18, chromosome transmission fidelity factor 18 homolog (S. cerevisiae) (Chtf18), mRNA.	-0.15	-0.05	-0.05	0.07	0.11	0.11	0.07	-0.01	-0.01	0.42	-0.08	0.15	-0.06	0.1	0.07	0.216	0.6768	0.6673	0.3625	0.5474	0.366	0.5655	0.9645	0.0008	0.9035	0.5269	0.2137	0.6033	0.3997	0.5828	1.9	0.0352	0	0	0	0	0	0	0	0	1	0	0	0	0	0
scl49638.14.1_16-S	NM_023294.1	Kntc2	Mus musculus kinetochore associated 2 (Kntc2), mRNA.	0.08	0.18	-0.05	0.05	0.05	-0.04	-0.01	0.04	0.12	-0.12	0.12	0.15	0.05	0.05	0.31	0.4307	0.0884	0.651	0.6414	0.6625	0.6793	0.9392	0.7206	0.2445	0.261	0.2689	0.1549	0.6476	0.6448	0.0044	1.2	0.2711	0	0	0	0	0	0	0	0	0	0	0	0	0	0
scl41074.16.1_14-S	NM_010824	Mpo	Mus musculus myeloperoxidase (Mpo), mRNA.	-0.11	-0.01	-0.04	0.91	0.43	-0.02	0.48	0.01	-0.96	1.89	-0.16	0.15	0.46	-0.22	-0.74	0.8466	0.9897	0.9495	0.4578	0.1188	0.9729	0.4109	0.982	0.0017	0.1008	0.7828	0.8002	0.4269	0.7084	0.2018	2.3	0.0107	0	0	0	0	0	0	0	0	1	0	0	0	0	0
scl075202.4_27-S	XM_283398.1	4930546H06Rik	Mus musculus RIKEN cDNA 4930546H06 gene (4930546H06Rik), mRNA.	0.43	0.19	-0.04	0.14	-0.02	-0.1	-0.07	-0.04	0.05	-0.01	0.15	0.15	0.02	0.12	0.05	0.0002	0.0743	0.7058	0.8353	0.2008	0.3292	0.5143	0.7293	0.9526	0.6356	0.1565	0.1548	0.8159	0.2793	0.6186	2	0.0298	1	0	0	0	0	0	0	0	0	0	0	0	0	0
GI_70778809-A	NM_001025358.1	Kns2	Mus musculus kinesin 2 (Kns2), transcript variant b, mRNA. XM_923750 XM_923752 XM_923756 XM_923759 XM_923763 XM_923766	-0.03	0.21	-0.01	0.11	0.05	0.03	-0.17	-0.05	-0.02	0.03	-0.09	0.15	0.08	0.04	0.08	0.6693	0.005	0.9225	0.4638	0.1163	0.6678	0.0221	0.461	0.6423	0.7639	0.1869	0.0322	0.2732	0.5532	0.2464	1.4	0.1516	0	1	0	0	0	0	0	0	0	0	0	0	0	0
scl24691.6_256-S	NM_023465.2	Catnbip1	Mus musculus catenin beta interacting protein 1 (Catnbip1), mRNA.	-0.01	0.28	-0.01	0.07	0.01	0.07	-0.24	-0.2	0.38	0.08	0.04	0.15	0.16	0.24	0.14	0.8748	0.0039	0.9562	0.9096	0.4453	0.4264	0.0129	0.0393	0.4084	0.0001	0.6774	0.1024	0.0892	0.011	0.1278	4.2	0	0	1	0	0	0	0	0	0	0	1	0	0	0	0
scl018389.7_4-S	NM_011012.2	Oprl		0.2	0.36	-0.01	0.07	0.24	-0.13	-0.35	-0.02	-0.02	-0.19	0.02	0.15	-0.04	-0.09	0.06	0.0839	0.0023	0.9324	0.0434	0.5255	0.2551	0.0031	0.8456	0.1018	0.8454	0.8448	0.1901	0.7299	0.4541	0.6101	1.7	0.0676	0	1	0	0	0	0	-1	0	0	0	0	0	0	0
scl41896.5_609-S	NM_016922.2	Gal3st1	Mus musculus galactose-3-O-sulfotransferase 1 (Gal3st1), mRNA.	0.05	0.32	0	0.07	0.48	0.01	-0.25	0.08	-0.15	0.14	0.22	0.15	-0.08	-0.16	-0.15	0.7448	0.0238	0.976	0.001	0.6034	0.92	0.0792	0.5502	0.3184	0.3021	0.1187	0.2848	0.584	0.2606	0.2837	3.7	0.0001	0	0	0	1	0	0	0	0	0	0	0	0	0	0
GI_56605849-S	NM_001008231.1	Daam2	Mus musculus dishevelled associated activator of morphogenesis 2 (Daam2), mRNA.	-0.1	0.21	0	0.04	-0.06	0.02	0.04	0.1	-0.03	0.32	-0.21	0.15	0.07	0.13	0.03	0.3451	0.0478	0.9908	0.5934	0.6942	0.8631	0.6763	0.3583	0.0027	0.772	0.0495	0.1663	0.4738	0.2224	0.7417	1.6	0.0965	0	0	0	0	0	0	0	0	1	0	0	0	0	0
scl072090.10_13-S	XM_203832.2	Entpd8	Mus musculus ectonucleoside triphosphate diphosphohydrolase 6 (Entpd8), mRNA.	0.04	0.04	0	0.02	-0.26	-0.05	-0.11	-0.09	0.05	-0.56	0.06	0.15	-0.06	-0.15	0.09	0.7351	0.7235	0.9974	0.0153	0.85	0.6278	0.31	0.3873	0	0.6173	0.5468	0.1583	0.5826	0.1546	0.3803	5.3	0	0	0	0	0	0	0	0	0	-1	0	0	0	0	0
scl00229782.2_107-S	NM_144902.2	Slc35a3	Mus musculus solute carrier family 35 (UDP-N-acetylglucosamine (UDP-GlcNAc) transporter), member 3 (Slc35a3), mRNA.	-0.13	0.03	0	-0.06	-0.57	0.06	0.07	0.01	0.05	0.18	-0.21	0.15	-0.05	-0.29	0.01	0.1271	0.7698	0.9857	0	0.4924	0.4669	0.4325	0.9141	0.0457	0.5985	0.0196	0.0921	0.5352	0.0015	0.9502	3.9	0.0001	0	0	0	-1	0	0	0	0	0	0	0	0	0	-1
scl29624.16_44-S	NM_172161.2	Irak2	Mus musculus interleukin-1 receptor-associated kinase 2 (Irak2), mRNA.	-0.08	0.04	0.01	-0.11	-0.39	0.01	0.05	-0.1	-0.16	0.37	-0.15	0.15	0.07	-0.02	-0.13	0.4347	0.6813	0.911	0.0001	0.2621	0.8954	0.6423	0.3194	0.0004	0.0965	0.1421	0.1259	0.4581	0.8099	0.2025	2.5	0.0049	0	0	0	-1	0	0	0	0	1	0	0	0	0	0
scl0002294.1_29-S	NM_201357.1	Tssc1		0.12	0.14	0.02	0.28	-0.35	0.09	-0.02	-0.1	-0.05	0.17	0.22	0.15	-0.07	-0.12	0.22	0.1927	0.1321	0.8368	0.0003	0.0032	0.3107	0.8301	0.2757	0.0668	0.6045	0.0204	0.1124	0.4217	0.1866	0.018	2.6	0.0041	0	0	0	-1	1	0	0	0	0	0	0	0	0	0
scl54788.9_612-S	NM_211138.1	Pcyt1b	Mus musculus phosphate cytidylyltransferase 1, choline, beta isoform (Pcyt1b), transcript variant 1, mRNA.	-0.07	0.43	0.02	0.07	0.02	-0.03	-0.25	0.11	-0.02	-0.02	0	0.15	0.09	0	0.09	0.4676	0	0.8514	0.8033	0.4531	0.7284	0.0106	0.2767	0.8097	0.8078	0.9778	0.1156	0.3396	0.9643	0.3732	1.7	0.0703	0	1	0	0	0	0	0	0	0	0	0	0	0	0
scl0054613.2_126-S	NM_018784.1	Siat10	Mus musculus sialyltransferase 10 (alpha-2,3-sialyltransferase VI) (Siat10), mRNA.	-0.04	0.11	0.02	-0.08	0.1	0.11	0.05	0.2	0.13	-0.47	0.04	0.15	0.06	-0.39	0.15	0.7707	0.4051	0.8763	0.4331	0.5141	0.414	0.6838	0.1232	0.0006	0.3148	0.7548	0.2628	0.6662	0.0032	0.2587	2.2	0.0157	0	0	0	0	0	0	0	0	-1	0	0	0	0	-1
scl19787.4.1_256-S	NM_018766.1	Ntsr1		-0.05	0.26	0.03	0.06	0.11	-0.07	-0.02	0.04	0	0.03	-0.04	0.15	0.09	0	0.12	0.5623	0.0045	0.7712	0.2281	0.5278	0.4322	0.7909	0.6934	0.7612	0.9749	0.6832	0.1075	0.3386	0.9627	0.1994	1.3	0.2436	0	1	0	0	0	0	0	0	0	0	0	0	0	0
scl0329735.1_64-S	NM_177858.2	4.93343e+26	Mus musculus hypothetical protein 4933431E20 (4933431E20), mRNA.	0.12	0.13	0.03	0.04	0.24	-0.09	-0.01	0.04	-0.03	0.1	0.12	0.15	0.04	0.38	0.05	0.1359	0.0962	0.7228	0.0036	0.6175	0.2318	0.8991	0.6398	0.2258	0.661	0.1404	0.0561	0.5988	0	0.5552	2.5	0.0055	0	0	0	1	0	0	0	0	0	0	0	0	0	1
scl00210004.2_9-S	NM_178664.2	6030413G23Rik	Mus musculus RIKEN cDNA 6030413G23 gene (6030413G23Rik), mRNA.	0.03	0.02	0.03	-0.24	0.66	0	-0.03	-0.13	0	-0.82	0.01	0.15	-0.05	-0.5	-0.23	0.9174	0.9331	0.927	0.0207	0.3851	0.9887	0.9104	0.6471	0.0046	0.995	0.9813	0.5898	0.8689	0.0797	0.4183	1.3	0.2089	0	0	0	0	0	0	0	0	-1	0	0	0	0	0
scl0013121.2_8-S	NM_020010.1	Cyp51	Mus musculus cytochrome P450, 51 (Cyp51), mRNA.	-0.03	0.09	0.05	0.08	-0.52	0.04	-0.19	-0.08	-0.12	0.46	-0.08	0.15	0.17	-0.31	-0.02	0.7751	0.4858	0.6881	0.0001	0.5343	0.7736	0.1263	0.5056	0.0003	0.3279	0.5401	0.2166	0.1629	0.0126	0.8726	2.2	0.0144	0	0	0	-1	0	0	0	0	1	0	0	0	0	0
scl47072.5_281-S	NM_010738.2	Ly6a	Mus musculus lymphocyte antigen 6 complex, locus A (Ly6a), mRNA.	0.21	0.24	0.06	0.22	0.71	0.29	0.34	-0.02	-0.08	0.37	0.1	0.15	-0.04	-0.28	-0.03	0.1869	0.1435	0.7127	0	0.1627	0.0769	0.039	0.9104	0.0248	0.6044	0.5476	0.3446	0.7903	0.0865	0.8635	8.1	0	0	0	0	1	0	0	0	0	0	0	0	0	0	0
scl24708.6.1_98-S	NM_176848.1	Fbxo2	Mus musculus F-box only protein 2 (Fbxo2), mRNA.	0.29	0.44	0.07	0.17	0.02	-0.06	-0.46	-0.02	-0.06	-0.02	0.34	0.15	-0.01	0.06	0.06	0.0125	0.0003	0.5486	0.832	0.1326	0.6148	0.0001	0.8446	0.8387	0.6263	0.0042	0.1944	0.9036	0.6104	0.6109	2.3	0.0104	0	1	0	0	0	0	-1	0	0	0	1	0	0	0
scl0020280.2_23-S	NM_011327.1	Scp2	Mus musculus sterol carrier protein 2, liver (Scp2), mRNA.	0.03	0.16	0.08	0.21	-0.91	0.08	-0.15	0.04	-0.11	0.05	0.09	0.15	-0.05	0.33	0.23	0.8597	0.4104	0.6662	0	0.2666	0.6839	0.4413	0.8123	0.7968	0.5522	0.6206	0.4267	0.7917	0.0807	0.2339	4.7	0	0	0	0	-1	0	0	0	0	0	0	0	0	0	0
scl25480.9.1_148-S	NM_080289.1	Grhpr	Mus musculus glyoxylate reductase/hydroxypyruvate reductase (Grhpr), mRNA.	0.07	0.18	0.08	0.12	0.13	0.02	-0.1	-0.07	0.01	0.04	0.02	0.15	0.15	0.33	0.1	0.4996	0.0977	0.4411	0.2305	0.2593	0.8794	0.3554	0.5374	0.7441	0.9055	0.8294	0.1639	0.1666	0.0032	0.3679	1.2	0.2849	0	0	0	0	0	0	0	0	0	0	0	0	0	1
scl018050.1_7-S	NM_010915.1	Ngfa	Mus musculus nerve growth factor, alpha (Ngfa), mRNA.	0.13	0.04	0.08	0.04	0.02	-0.02	-0.11	0.03	0.01	0.5	0.02	0.15	0.07	-0.13	0.04	0.3872	0.7958	0.5908	0.8904	0.8067	0.9172	0.4427	0.8637	0.0012	0.9704	0.9151	0.2961	0.6424	0.3696	0.7607	1.8	0.0534	0	0	0	0	0	0	0	0	1	0	0	0	0	0
scl44534.12.1_32-S	NM_172588.2	A130038L21Rik	Mus musculus RIKEN cDNA A130038L21 gene (A130038L21Rik), mRNA.	0.05	0.11	0.08	-0.14	0.2	-0.09	-0.07	-0.17	0.08	-0.25	0.06	0.15	0.08	0.03	0.03	0.5219	0.1898	0.3345	0.0214	0.1132	0.3189	0.4052	0.0517	0.0049	0.3541	0.4846	0.0758	0.3385	0.732	0.7135	1.7	0.079	0	0	0	0	0	0	0	0	-1	0	0	0	0	0
scl52911.9_189-S	NM_007953.1	Esrra	Mus musculus estrogen related receptor, alpha (Esrra), mRNA.	0.19	0.02	0.09	0.04	0.08	-0.09	0.06	-0.02	-0.28	-0.56	0.15	0.15	0.22	-0.33	-0.05	0.136	0.8458	0.4704	0.516	0.7417	0.5039	0.6493	0.869	0	0.0298	0.2374	0.2456	0.0912	0.0121	0.6869	2.6	0.0041	0	0	0	0	0	0	0	0	-1	0	0	0	0	0
scl36920.15.1_107-S	NM_011193.1	Pstpip1	Mus musculus proline-serine-threonine phosphatase-interacting protein 1 (Pstpip1), mRNA.	-0.1	0.21	0.11	0.39	0.69	0.19	-0.15	-0.04	-0.43	0.13	0.06	0.15	0.21	-0.14	-0.1	0.4763	0.1409	0.4438	0	0.0082	0.1935	0.3005	0.806	0.3504	0.0038	0.6615	0.2846	0.1356	0.3295	0.4756	6.1	0	0	0	0	1	0	0	0	0	0	-1	0	0	0	0
scl42945.8.1_35-S	NM_011934.2	Esrrb	Mus musculus estrogen related receptor, beta (Esrrb), mRNA.	0.13	0.09	0.11	0.24	0.33	-0.17	0	0.08	-0.04	-0.43	0.02	0.15	0.16	-0.05	0.21	0.3655	0.5582	0.4666	0.0262	0.1014	0.2495	0.9978	0.6113	0.0049	0.7836	0.908	0.2961	0.2775	0.7353	0.1527	1.2	0.2717	0	0	0	0	0	0	0	0	-1	0	0	0	0	0
scl52460.11.1_30-S	NM_010324.1	Got1	Mus musculus glutamate oxaloacetate transaminase 1, soluble (Got1), mRNA.	0.15	0.1	0.11	0.21	-0.31	0.06	-0.09	-0.05	-0.34	-0.67	0.05	0.15	0.17	-0.46	-0.04	0.2278	0.4096	0.3616	0.0172	0.0975	0.6251	0.4605	0.6733	0	0.0086	0.7189	0.2397	0.1692	0.0004	0.7407	5.3	0	0	0	0	0	0	0	0	0	-1	0	0	0	0	-1
scl40035.13.1_38-S	XM_126426.3	Jmjd3		0.01	-0.33	0.11	0.07	0.33	0.07	0.36	-0.23	0.04	-0.4	-0.01	0.15	0.14	0.29	-0.07	0.9109	0.0052	0.3446	0.0043	0.5205	0.5485	0.0023	0.0488	0.0008	0.7536	0.9467	0.1924	0.2059	0.0119	0.5295	3.3	0.0005	0	0	0	1	0	0	1	0	-1	0	0	0	0	0
scl21128.7.1_55-S	NM_139197.1	Gbgt1		-0.02	-0.02	0.12	0.17	0.08	0.14	0.1	-0.04	0.05	-0.28	-0.13	0.15	0.14	0.11	0.21	0.8616	0.8201	0.2265	0.3945	0.0878	0.1513	0.2802	0.6745	0.0047	0.5997	0.1777	0.1337	0.1619	0.2406	0.0288	2.2	0.0153	0	0	0	0	0	0	0	0	-1	0	0	0	0	0
scl16098.8_1-S	NM_023141.1	Tor3a	Mus musculus torsin family 3, member A (Tor3a), mRNA.	-0.07	0.13	0.12	-0.04	0.3	0.07	0.09	-0.03	0.02	0.69	-0.05	0.15	0.08	0.25	-0.02	0.6891	0.4255	0.4874	0.074	0.8243	0.6898	0.5753	0.8777	0.0001	0.9199	0.7446	0.3827	0.6351	0.1427	0.9133	2.8	0.002	0	0	0	0	0	0	0	0	1	0	0	0	0	0
scl51485.9_146-S	NM_010197.2	Fgf1	Mus musculus fibroblast growth factor 1 (Fgf1), mRNA.	0.01	0.26	0.13	0.03	-0.47	-0.02	-0.23	-0.01	-0.24	-0.28	-0.06	0.15	0.05	-0.22	0.03	0.9068	0.0289	0.2611	0.0001	0.7809	0.8835	0.0573	0.9445	0.0187	0.0433	0.6111	0.2026	0.6814	0.0601	0.8237	4	0	0	0	0	-1	0	0	0	0	0	0	0	0	0	0
scl013885.9_29-S	NM_016903	Esd		-0.05	0.18	0.13	-0.07	0.14	0.1	-0.03	-0.07	0.02	-0.08	-0.05	0.15	0.2	0.12	-0.03	0.383	0.0036	0.0359	0.0221	0.2765	0.0976	0.6271	0.2624	0.169	0.7203	0.3681	0.0128	0.0015	0.0514	0.6372	2.4	0.0085	0	1	0	0	0	0	0	0	0	0	0	0	1	0
scl0002832.1_59-S	NM_008974.2	Ptp4a2	Mus musculus protein tyrosine phosphatase 4a2 (Ptp4a2), mRNA.	0.08	0	0.13	-0.1	-0.63	0.17	-0.02	0	0.13	0.14	0.04	0.15	0.13	0.02	0.16	0.5799	0.9898	0.3844	0	0.4702	0.2478	0.9163	0.9987	0.3209	0.3783	0.7739	0.2955	0.3814	0.875	0.2688	2.8	0.0019	0	0	0	-1	0	0	0	0	0	0	0	0	0	0
scl54171.15.268_23-S	NM_008067.2	Gabra3	Mus musculus gamma-aminobutyric acid (GABA-A) receptor, subunit alpha 3 (Gabra3), mRNA.	0.11	0.05	0.14	0.11	0.22	0.02	-0.02	-0.05	-0.11	-0.3	0.1	0.15	-0.01	-0.03	-0.01	0.2517	0.6131	0.1453	0.0197	0.2325	0.8708	0.8718	0.5722	0.0019	0.2379	0.2736	0.1185	0.9015	0.7648	0.9341	1.5	0.1195	0	0	0	0	0	0	0	0	-1	0	0	0	0	0
scl16978.3_2-S	NM_010827	Msc	Mus musculus musculin (Msc), mRNA.	0.11	0.18	0.15	0.12	0.35	-0.01	-0.16	-0.05	-0.25	0.41	0.22	0.15	0.32	0.09	0.13	0.3861	0.1511	0.2262	0.007	0.3476	0.9109	0.21	0.6988	0.0015	0.0476	0.0789	0.237	0.0114	0.496	0.2941	4.3	0	0	0	0	0	0	0	0	0	1	0	0	0	0	0
scl067451.10_18-S	NM_026163.1	Pkp2		-0.05	-0.02	0.22	0	0	0.1	0.19	-0.15	-0.14	0.06	-0.09	0.15	0.28	0.35	0.05	0.6449	0.824	0.0415	0.9984	0.9655	0.3417	0.0765	0.1608	0.5591	0.1973	0.38	0.1426	0.0096	0.0014	0.6191	2.4	0.009	0	0	0	0	0	0	0	0	0	0	0	0	0	1
scl50509.4_211-S	NM_029999.3	Lbh	Mus musculus limb-bud and heart (Lbh), mRNA.	0	0.47	0.23	0.21	0.4	0.07	-0.45	-0.26	-0.19	-0.23	0.19	0.15	0.53	-0.01	0.16	0.9934	0.005	0.1717	0.017	0.2012	0.6701	0.0076	0.1107	0.1652	0.2397	0.2444	0.3535	0.0017	0.9385	0.3371	2.6	0.0041	0	0	0	0	0	0	0	0	0	0	0	0	1	0
scl53445.4_156-S	NM_134148.1	AI790298	Mus musculus expressed sequence AI790298 (AI790298), mRNA.	0.07	0.39	0.24	-0.15	0.08	-0.03	-0.19	-0.27	-0.05	0	-0.01	0.15	0.43	0.23	-0.18	0.4518	0.0001	0.0152	0.3843	0.1282	0.7396	0.049	0.0051	0.9966	0.6206	0.9243	0.1287	0	0.0177	0.0552	4.2	0	0	1	0	0	0	0	0	0	0	0	0	0	1	0
scl0001100.1_114-S	NM_007472.1	Aqp1	Mus musculus aquaporin 1 (Aqp1), mRNA.	0.11	0.02	0.26	0.19	0.18	-0.03	0.02	-0.34	-0.24	-0.41	0.2	0.15	0.43	-0.02	0.17	0.3747	0.8699	0.0405	0.1502	0.1326	0.8215	0.8682	0.0076	0.0013	0.0498	0.1099	0.2366	0.0007	0.8573	0.1702	2.9	0.0013	0	0	0	0	0	0	0	0	-1	0	0	0	1	0
scl46522.28_243-S	NM_177814.3	D14Ertd171e	Mus musculus DNA segment, Chr 14, ERATO Doi 171, expressed (D14Ertd171e), mRNA.	-0.2	0.07	0.3	0.03	-0.39	0.06	0.1	-0.11	-0.04	0.03	-0.17	0.15	0.22	0.03	0.18	0.1233	0.584	0.0228	0.0038	0.8075	0.6254	0.4512	0.3922	0.8005	0.7643	0.2112	0.2582	0.0923	0.8092	0.1744	2.1	0.0205	0	0	0	-1	0	0	0	0	0	0	0	0	0	0
scl31799.8.1_22-S	NM_133777.1	Ube2s	Mus musculus ubiquitin-conjugating enzyme E2S (Ube2s), mRNA.	0	0.07	0.33	0.21	0	0	0	-0.28	0	-0.11	-0.14	0.15	0.49	-0.09	0	0.9802	0.573	0.0088	0.9923	0.0854	0.9969	0.9849	0.0249	0.3491	0.9846	0.2408	0.2201	0.0002	0.4693	0.9904	2.2	0.0148	0	0	0	0	0	0	0	0	0	0	0	0	1	0
scl017755.1_80-S	NM_008634.1	Mtap1b	Mus musculus microtubule-associated protein 1 B (Mtap1b), mRNA.	-0.08	0.33	-0.44	-0.43	-0.04	-0.07	-0.23	0.14	0.29	-0.06	-0.26	0.14	-0.59	-0.03	-0.04	0.5402	0.0169	0.0016	0.7513	0.0023	0.5961	0.0943	0.3032	0.6756	0.0339	0.0554	0.2868	0	0.8454	0.7407	2.9	0.0013	0	0	-1	0	-1	0	0	0	0	0	0	0	-1	0
scl068947.1_27-S	NM_175140.3	Chst8	Mus musculus carbohydrate (N-acetylgalactosamine 4-0) sulfotransferase 8 (Chst8), mRNA.	0.04	-0.1	-0.39	0.11	0.22	0.06	0.05	0.1	-0.16	-0.03	0.07	0.14	-0.08	0.16	-0.04	0.7412	0.4518	0.0032	0.0908	0.4135	0.6446	0.6949	0.4347	0.805	0.209	0.5963	0.2765	0.5418	0.2159	0.7272	1.5	0.1402	0	0	-1	0	0	0	0	0	0	0	0	0	0	0
scl46200.4_648-S	NM_177628.3	A030013D21	Mus musculus hypothetical protein A030013D21 (A030013D21), mRNA.	-0.03	0.09	-0.24	-0.12	-0.03	-0.03	0.04	-0.03	-0.26	0.8	-0.13	0.14	-0.19	-0.23	-0.17	0.8664	0.5802	0.125	0.858	0.4493	0.837	0.7794	0.8633	0	0.1084	0.4227	0.3729	0.2355	0.1419	0.2945	4	0	0	0	0	0	0	0	0	0	1	0	0	0	0	0
scl47650.13_510-S	NM_011144.2	Ppara	Mus musculus peroxisome proliferator activated receptor alpha (Ppara), mRNA.	-0.18	0	-0.22	-0.26	-0.16	0.09	0.07	0.1	0.05	-0.33	-0.08	0.14	0.07	0.04	-0.16	0.1099	0.9791	0.0587	0.1686	0.0221	0.4323	0.5525	0.379	0.0042	0.6396	0.4597	0.2072	0.527	0.7058	0.1623	3.1	0.0008	0	0	0	0	0	0	0	0	-1	0	0	0	0	0
scl47884.11.17_1-S	NM_009270.2	Sqle	Mus musculus squalene epoxidase (Sqle), mRNA.	-0.04	0.16	-0.21	-0.25	-0.42	0.05	-0.24	-0.11	-0.12	0.43	-0.03	0.14	-0.25	-0.55	-0.69	0.7803	0.2108	0.1108	0.0015	0.0593	0.6864	0.066	0.4095	0.0012	0.3365	0.8324	0.2829	0.052	0.0001	0	4.8	0	0	0	0	-1	0	0	0	0	1	0	0	0	0	-1
scl26663.16_246-S	NM_011715.1	Wdr1	Mus musculus WD repeat domain 1 (Wdr1), mRNA.	-0.1	0.2	-0.2	-0.18	0.24	-0.12	0.07	0.37	-0.01	0.07	-0.03	0.14	-0.11	0.03	-0.1	0.4288	0.1148	0.1138	0.05	0.1358	0.3405	0.5452	0.0033	0.5776	0.9599	0.8282	0.2447	0.3846	0.7983	0.4172	2.1	0.0184	0	0	0	0	0	0	0	1	0	0	0	0	0	0
scl38714.10.10_60-S	NM_008226.1	Hcn2	Mus musculus hyperpolarization-activated, cyclic nucleotide-gated K+ 2 (Hcn2), mRNA.	-0.16	0.36	-0.19	0	0.22	-0.1	-0.23	0.29	0.01	-0.13	-0.19	0.14	0.1	0.09	0.02	0.1296	0.0009	0.0698	0.0384	0.978	0.354	0.0311	0.0066	0.2188	0.9068	0.0805	0.1909	0.3336	0.376	0.8353	2.3	0.0119	0	1	0	0	0	0	0	0	0	0	0	0	0	0
scl34758.8_55-S	NM_025436.1	Sc4mol	Mus musculus sterol-C4-methyl oxidase-like (Sc4mol), mRNA.	-0.19	0.27	-0.18	-0.34	-0.32	0	-0.17	0.17	-0.12	0.04	0.03	0.14	-0.16	-0.49	-0.49	0.1546	0.0373	0.1635	0.0169	0.0096	0.9941	0.1832	0.2019	0.7307	0.3637	0.7948	0.2661	0.2294	0.0003	0.0003	3.1	0.0008	0	0	0	0	0	0	0	0	0	0	0	0	0	-1
scl0079202.2_327-S	NM_023680.2	Tnfrsf22	Mus musculus tumor necrosis factor receptor superfamily, member 22 (Tnfrsf22), mRNA.	0	0.03	-0.17	0.06	-0.3	0.04	-0.05	0.09	0.34	0.33	-0.1	0.14	-0.15	-0.26	0.13	0.9629	0.809	0.0998	0.006	0.5717	0.6782	0.6608	0.4018	0.0022	0.002	0.3443	0.1721	0.1442	0.0146	0.226	2.8	0.0023	0	0	0	0	0	0	0	0	1	1	0	0	0	0
scl012587.2_41-S	NM_019394	Mia1		-0.09	-0.05	-0.17	-0.04	0.45	0.14	0.05	-0.01	0.03	-0.09	-0.01	0.14	-0.09	0.09	0.04	0.445	0.6892	0.1631	0.0003	0.7386	0.2429	0.7006	0.9297	0.4582	0.8316	0.9061	0.2551	0.446	0.4518	0.7168	1.9	0.0449	0	0	0	1	0	0	0	0	0	0	0	0	0	0
scl30429.2.1_68-S	NM_025331.2	Gng11	Mus musculus guanine nucleotide binding protein (G protein), gamma 11 (Gng11), mRNA.	-0.02	0.07	-0.17	-0.05	0.26	-0.03	-0.01	0.06	0.03	-0.04	0.03	0.14	-0.1	0.02	0.18	0.8453	0.4009	0.0589	0.0047	0.5881	0.7002	0.8756	0.4838	0.646	0.7595	0.6971	0.1077	0.2373	0.8182	0.0498	1.9	0.0349	0	0	0	1	0	0	0	0	0	0	0	0	0	0
scl41158.3.1_14-S	NM_011330.1	Ccl11	Mus musculus small chemokine (C-C motif) ligand 11 (Ccl11), mRNA.	-0.02	0.06	-0.15	0	-0.01	0.07	-0.01	0.38	0.13	-0.03	-0.02	0.14	0.18	0.12	0.16	0.8403	0.6252	0.2048	0.9627	0.9978	0.5292	0.9193	0.002	0.7744	0.2639	0.8864	0.2458	0.1274	0.2984	0.1762	1.4	0.1928	0	0	0	0	0	0	0	1	0	0	0	0	0	0
scl000372.1_1017-S	NM_178141.1	3830406C13Rik	Mus musculus RIKEN cDNA 3830406C13 gene (3830406C13Rik), mRNA.	-0.19	0.19	-0.14	-0.25	-0.32	-0.05	0.02	0.24	0.31	0.36	-0.15	0.14	-0.28	-0.08	0.07	0.1145	0.1307	0.2414	0.0113	0.046	0.7012	0.8958	0.052	0.0045	0.0142	0.2349	0.2659	0.0264	0.4925	0.5462	2.5	0.0049	0	0	0	0	0	0	0	0	1	0	0	0	0	0
scl0209176.1_37-S	NM_145949.1	C230043N17Rik	Mus musculus RIKEN cDNA C230043N17 gene (C230043N17Rik), mRNA.	0.05	-0.16	-0.13	0.06	-0.65	-0.07	0.16	-0.02	0.24	0.17	-0.17	0.14	-0.06	-0.2	0.18	0.654	0.13	0.2253	0	0.5491	0.5114	0.1307	0.8836	0.1175	0.0258	0.1163	0.185	0.5869	0.0722	0.0911	4.5	0	0	0	0	-1	0	0	0	0	0	0	0	0	0	0
scl19579.2_109-S	NM_146115.2	A830007P12Rik	Mus musculus RIKEN cDNA A830007P12 gene (A830007P12Rik), mRNA.	-0.03	-0.07	-0.12	0.04	0.41	0.04	0.23	0.02	-0.16	0.29	0.04	0.14	-0.17	-0.13	-0.2	0.772	0.5643	0.3364	0.0012	0.7505	0.7597	0.064	0.8609	0.0198	0.1939	0.7397	0.2337	0.1551	0.2749	0.0989	4.8	0	0	0	0	1	0	0	0	0	0	0	0	0	0	0
scl29782.3.1_1-S	NM_018762.1	Gp9	Mus musculus glycoprotein 9 (platelet) (Gp9), mRNA.	-0.21	0.04	-0.12	0	-0.08	0.16	-0.02	0.1	-0.09	-0.06	-0.13	0.14	0.6	-0.22	0.11	0.1944	0.8192	0.443	0.6073	0.9937	0.3135	0.9202	0.5495	0.7095	0.5561	0.4317	0.372	0.0004	0.1714	0.4813	2.1	0.0176	0	0	0	0	0	0	0	0	0	0	0	0	1	0
scl0080294.2_302-S	NM_030262.2	Pofut2		-0.07	-0.01	-0.11	0.08	-0.34	0.14	-0.1	0.09	0.21	0.05	-0.07	0.14	-0.23	-0.01	0.23	0.4519	0.8875	0.2017	0.0003	0.343	0.1179	0.249	0.3378	0.5819	0.0219	0.4232	0.129	0.011	0.8667	0.0127	3.9	0.0001	0	0	0	-1	0	0	0	0	0	0	0	0	0	0
scl32080.5_1-S	NM_007474.1	Aqp8	Mus musculus aquaporin 8 (Aqp8), mRNA.	0.06	0.12	-0.11	0.01	0.38	0.03	0.02	0.19	-0.02	1.09	0.05	0.14	0.14	1.1	-0.14	0.7012	0.4157	0.4398	0.0096	0.9279	0.8274	0.8966	0.2035	0	0.9136	0.7175	0.3411	0.3514	0	0.333	9	0	0	0	0	0	0	0	0	0	1	0	0	0	0	1
scl0001171.1_13-S	NM_019542.1	Nagk	Mus musculus N-acetylglucosamine kinase (Nagk), mRNA.	0.01	0.12	-0.1	-0.05	0.57	-0.03	-0.1	0.06	0.04	0.02	-0.06	0.14	-0.05	-0.01	-0.16	0.9232	0.273	0.3204	0	0.648	0.7608	0.3535	0.6013	0.8558	0.681	0.5433	0.1898	0.6091	0.9542	0.1418	4.6	0	0	0	0	1	0	0	0	0	0	0	0	0	0	0
scl0021411.1_230-S	NM_013836.2	Tcf20	Mus musculus transcription factor 20 (Tcf20), mRNA.	-0.16	0	-0.09	-0.02	-0.58	0.08	0.1	0.21	0.12	0.2	-0.07	0.14	0.02	0.03	0.06	0.1642	0.9987	0.4122	0	0.8431	0.508	0.3871	0.0661	0.086	0.2903	0.5099	0.2087	0.8569	0.7787	0.5812	3.4	0.0003	0	0	0	-1	0	0	0	0	0	0	0	0	0	0
scl0002836.1_427-S	XM_204027.3	Prdm2		0.22	-0.2	-0.08	0.08	0.26	-0.13	0.1	0.16	0.16	-0.42	0.01	0.14	0.18	0.37	0.13	0.0684	0.1012	0.5187	0.0302	0.4884	0.2851	0.3914	0.1975	0.0007	0.1907	0.9168	0.2513	0.1299	0.0027	0.284	3.2	0.0007	0	0	0	0	0	0	0	0	-1	0	0	0	0	1
scl0022329.2_144-S	NM_011693.2	Vcam1	Mus musculus vascular cell adhesion molecule 1 (Vcam1), mRNA.	-0.23	0.05	-0.07	0.1	0.7	0.08	0.2	-0.08	-0.44	0.03	0.01	0.14	-0.32	-0.4	-0.29	0.1901	0.7795	0.6897	0.0001	0.5754	0.6211	0.2555	0.6259	0.8678	0.0122	0.9531	0.4067	0.062	0.0224	0.0896	5.5	0	0	0	0	1	0	0	0	0	0	0	0	0	0	0
GI_45383917-A	NM_205536.1	Elk3	Mus musculus ELK3, member of ETS oncogene family (Elk3), transcript variant 2, mRNA.	-0.01	0.02	-0.07	-0.12	0.38	0.06	0.2	0.05	-0.06	-0.04	0.09	0.14	0.03	-0.15	-0.02	0.9398	0.8642	0.5051	0.0006	0.27	0.5361	0.0556	0.663	0.6766	0.5873	0.4145	0.1819	0.8102	0.1622	0.8764	3.2	0.0006	0	0	0	1	0	0	0	0	0	0	0	0	0	0
scl16639.44.189_5-S	XM_129845.3	Fn1	Mus musculus fibronectin 1 (Fn1), mRNA.	0.07	0.14	-0.06	-0.09	-0.66	-0.12	-0.08	0.05	-0.01	0.54	0.03	0.14	0.03	-0.11	0.03	0.4832	0.1518	0.5115	0	0.3495	0.2168	0.4265	0.5903	0	0.8872	0.7204	0.1514	0.7784	0.2689	0.7281	4.3	0	0	0	0	-1	0	0	0	0	1	0	0	0	0	0
scl079464.11_51-S	NM_024471.2	Lias	Mus musculus lipoic acid synthetase (Lias), mRNA.	-0.01	0.11	-0.06	-0.23	0.22	-0.05	0.16	0	0.19	-0.36	-0.18	0.14	0.08	0.03	-0.1	0.9208	0.3704	0.5958	0.0717	0.0604	0.6819	0.1895	0.9801	0.0043	0.131	0.148	0.2434	0.5059	0.802	0.4197	1.5	0.1256	0	0	0	0	0	0	0	0	-1	0	0	0	0	0
scl0018534.2_230-S	NM_011044.1	Pck1	Mus musculus phosphoenolpyruvate carboxykinase 1, cytosolic (Pck1), mRNA.	0.14	0.01	-0.05	0.06	-0.33	-0.05	0.08	-0.03	-0.11	-0.94	0.02	0.14	0.03	-0.29	-0.03	0.335	0.9245	0.7062	0.0239	0.6629	0.7185	0.5776	0.8592	0	0.4278	0.8974	0.3173	0.8446	0.0422	0.8217	6.3	0	0	0	0	0	0	0	0	0	-1	0	0	0	0	0
scl47556.1.3_35-S	NM_177716.1	AI836003	Mus musculus expressed sequence AI836003 (AI836003), mRNA.	0.02	0.36	-0.05	0.02	-0.04	0.06	-0.34	0.02	-0.05	-0.01	-0.07	0.14	-0.04	0	-0.01	0.8626	0.0012	0.616	0.7419	0.8653	0.5862	0.0025	0.8782	0.9033	0.6581	0.5203	0.1917	0.6868	0.9793	0.9334	1.1	0.35	0	1	0	0	0	0	-1	0	0	0	0	0	0	0
scl0013078.2_259-S	NM_009994.1	Cyp1b1	Mus musculus cytochrome P450, family 1, subfamily b, polypeptide 1 (Cyp1b1), mRNA.	-0.07	0.14	-0.05	-0.06	0.07	-0.03	0.1	0.41	-0.06	0.04	-0.06	0.14	-0.25	-0.02	-0.03	0.444	0.1562	0.5714	0.4468	0.5387	0.76	0.3186	0.0001	0.7017	0.5337	0.5469	0.1342	0.0117	0.8499	0.7766	3.6	0.0002	0	0	0	0	0	0	0	1	0	0	0	0	0	0
scl022626.1_322-S	NM_194333.2	Slc23a3	Mus musculus solute carrier family 23 (nucleobase transporters), member 3 (Slc23a3), mRNA.	-0.05	-0.07	-0.04	0.38	0.08	0.05	0.12	-0.11	-0.39	-0.19	0.04	0.14	-0.26	0.05	-0.06	0.6602	0.5482	0.7499	0.4845	0.0016	0.6653	0.287	0.3538	0.1012	0.001	0.7141	0.2105	0.0241	0.6797	0.5778	2.2	0.0147	0	0	0	0	1	0	0	0	0	-1	0	0	0	0
scl39441.15.1_92-S	XM_203370.3	Tex2	Mus musculus testis expressed gene 2 (Tex2), mRNA.	-0.03	-0.04	-0.04	0.09	-0.59	0.15	-0.04	-0.01	0.19	0.39	-0.09	0.14	-0.08	0.09	0.28	0.72	0.7129	0.6435	0	0.3635	0.1341	0.6591	0.9394	0.0001	0.0467	0.3578	0.1553	0.3916	0.3592	0.0042	5.5	0	0	0	0	-1	0	0	0	0	1	0	0	0	0	0
scl20289.20.1_310-S	NM_138655.1	Tmc2	Mus musculus transmembrane channel-like gene family 2 (Tmc2), mRNA.	0.05	-0.01	-0.04	-0.04	0.29	-0.07	0.04	0.07	-0.08	-0.23	-0.1	0.14	0.05	0.08	-0.12	0.4527	0.9202	0.5528	0.0001	0.5374	0.3168	0.5896	0.301	0.002	0.2578	0.1543	0.0474	0.5139	0.237	0.1049	2.4	0.0084	0	0	0	1	0	0	0	0	-1	0	0	0	0	0
scl066469.2_10-S	NM_025582.2	2810405K02Rik	Mus musculus RIKEN cDNA 2810405K02 gene (2810405K02Rik), mRNA.	0.08	-0.06	-0.04	-0.08	0.3	0.03	0.02	-0.15	0.1	1.23	0	0.14	-0.03	0.35	0.14	0.6887	0.7583	0.83	0.1544	0.7102	0.8709	0.9243	0.452	0	0.6265	0.987	0.4928	0.8922	0.0951	0.4893	4.6	0	0	0	0	0	0	0	0	0	1	0	0	0	0	0
scl48691.8.1_1-S	NM_153150.1	Slc25a1	Mus musculus solute carrier family 25 (mitochondrial carrier; citrate transporter), member 1 (Slc25a1), mRNA.	0.1	0.22	-0.03	0.53	-0.17	0	-0.31	-0.25	-0.78	0.13	0.04	0.14	-0.13	0.17	-0.31	0.6777	0.3719	0.9153	0.4841	0.0353	0.9913	0.2213	0.312	0.6119	0.0026	0.8682	0.5859	0.59	0.5068	0.2216	1.3	0.2161	0	0	0	0	0	0	0	0	0	-1	0	0	0	0
scl6100.1.1_70-S	NM_146796.1	Olfr1499	Mus musculus olfactory receptor 1499 (Olfr1499), mRNA.	0.16	0.07	-0.03	0	-0.13	-0.12	0.02	0.02	0.07	0.05	0.11	0.14	0.07	-0.26	-0.02	0.0586	0.4337	0.6954	0.1193	0.9639	0.1698	0.8408	0.8004	0.5399	0.4133	0.2043	0.0969	0.4069	0.0025	0.8207	1.4	0.1855	0	0	0	0	0	0	0	0	0	0	0	0	0	-1
scl32857.8.1_60-S	NM_010706.1	Lgals4	Mus musculus lectin, galactose binding, soluble 4 (Lgals4), mRNA.	-0.15	-0.02	-0.02	-0.08	0.39	-0.02	0.25	0.31	0.02	-0.68	-0.02	0.14	0	0.25	-0.04	0.3886	0.9243	0.8889	0.0311	0.649	0.907	0.162	0.0779	0.0002	0.9313	0.9006	0.4355	0.9778	0.1584	0.842	1.8	0.0584	0	0	0	0	0	0	0	0	-1	0	0	0	0	0
scl0001087.1_51-S	NM_009496.2	Vamp1	Mus musculus vesicle-associated membrane protein 1 (Vamp1), mRNA.	-0.34	0.14	-0.02	-0.2	0.01	0.18	-0.13	-0.08	0.05	0.11	-0.35	0.14	-0.02	0.07	-0.15	0.0046	0.2155	0.8409	0.9189	0.0807	0.1221	0.2619	0.4883	0.3462	0.6467	0.0039	0.2457	0.8367	0.5439	0.1933	1.4	0.1797	-1	0	0	0	0	0	0	0	0	0	-1	0	0	0
scl0110208.1_282-S	NM_025801.1	Pgd	Mus musculus phosphogluconate dehydrogenase (Pgd), mRNA.	0.07	0.02	0	0.44	0.17	-0.01	0.05	-0.14	-0.35	0.65	0.01	0.14	-0.07	0.36	0.02	0.6929	0.9241	0.999	0.322	0.0128	0.9629	0.7857	0.4353	0.0003	0.0481	0.9712	0.4256	0.6814	0.0381	0.9056	2.4	0.0077	0	0	0	0	0	0	0	0	1	0	0	0	0	0
scl49992.7.1_104-S	NM_019467.2	Aif1	Mus musculus allograft inflammatory factor 1 (Aif1), mRNA.	0	0.18	0	0.07	0.16	0	-0.02	-0.03	0	0.32	0.04	0.14	-0.06	-0.03	0.03	0.9973	0.0278	0.9844	0.0525	0.4182	0.9524	0.8009	0.6988	0.0001	0.9616	0.6566	0.0867	0.4538	0.7481	0.7254	3.9	0.0001	0	0	0	0	0	0	0	0	1	0	0	0	0	0
scl22730.10.1_54-S	NM_008141.2	Gnat2	Mus musculus guanine nucleotide binding protein, alpha transducing 2 (Gnat2), mRNA.	0.09	-0.02	0	-0.04	-0.04	-0.01	0.02	-0.02	0.1	-0.31	0.06	0.14	-0.07	-0.01	0.06	0.3085	0.8145	0.968	0.6567	0.6112	0.9191	0.8623	0.8466	0.0007	0.267	0.4898	0.1167	0.4301	0.8742	0.5097	2	0.0264	0	0	0	0	0	0	0	0	-1	0	0	0	0	0
scl39344.12.1_117-S	NM_007997.1	Fdxr	Mus musculus ferredoxin reductase (Fdxr), mRNA.	-0.13	-0.22	0	-0.07	0.11	0.12	0.32	-0.03	-0.02	-0.49	0.06	0.14	0.07	-0.02	-0.18	0.3434	0.1154	0.996	0.4368	0.5837	0.3596	0.0216	0.7991	0.0005	0.8929	0.6344	0.3191	0.6126	0.8762	0.1971	1.9	0.0429	0	0	0	0	0	0	0	0	-1	0	0	0	0	0
scl0382062.2_10-S	NM_206536.1	AB124611		0.01	0.09	0	-0.15	0.05	0	-0.01	0.11	0.05	0.34	-0.06	0.14	0.08	0.08	-0.03	0.9463	0.3556	0.9815	0.6103	0.1307	0.9998	0.8909	0.2782	0.0011	0.6229	0.5446	0.1759	0.4153	0.4572	0.7477	1.8	0.062	0	0	0	0	0	0	0	0	1	0	0	0	0	0
scl00226999.1_58-S	XM_129721.4	Slc9a2		-0.1	0.18	0.01	-0.35	-0.15	0.01	-0.11	-0.02	0.34	-0.04	0.04	0.14	0.07	-0.12	0.02	0.3988	0.1284	0.8982	0.1837	0.0029	0.9592	0.3385	0.8383	0.7174	0.0045	0.7194	0.2335	0.5701	0.3049	0.8802	1.5	0.1161	0	0	0	0	-1	0	0	0	0	1	0	0	0	0
scl0018642.1_78-S	NM_021514.2	Pfkm	Mus musculus phosphofructokinase, muscle (Pfkm), mRNA.	0.09	0.02	0.02	0.26	0.2	-0.01	0.03	-0.06	-0.23	-0.69	0.09	0.14	0.01	0.55	0.13	0.6764	0.916	0.9252	0.3604	0.2441	0.9651	0.8996	0.7796	0.0027	0.3064	0.69	0.54	0.9504	0.0158	0.5421	1.7	0.0745	0	0	0	0	0	0	0	0	-1	0	0	0	0	0
scl49876.5.1_70-S	NM_029338	1700027N10Rik	Mus musculus RIKEN cDNA 1700027N10 gene (1700027N10Rik), mRNA.	0.12	0.06	0.02	0.12	0.43	-0.08	0.1	-0.02	-0.2	-0.26	0.02	0.14	-0.05	-0.24	-0.09	0.1996	0.5498	0.8763	0	0.2315	0.4198	0.2896	0.8511	0.0079	0.0375	0.8506	0.1402	0.6265	0.0142	0.3647	4.3	0	0	0	0	1	0	0	0	0	0	0	0	0	0	0
scl39204.5.1_13-S	NM_139147.1	Rab40b	Mus musculus Rab40b, member RAS oncogene family (Rab40b), mRNA.	-0.26	-0.07	0.02	-0.13	0.05	0.04	0.1	-0.01	0.26	-0.08	-0.29	0.14	0.11	-0.03	-0.09	0.0111	0.4826	0.8268	0.6127	0.186	0.6707	0.3042	0.8962	0.4227	0.0117	0.0048	0.1714	0.2609	0.7637	0.3895	1.7	0.0754	0	0	0	0	0	0	0	0	0	0	-1	0	0	0
scl0002189.1_18-S	NM_026386.1	Snx2	Mus musculus sorting nexin 2 (Snx2), mRNA.	0.14	0.05	0.02	-0.16	-0.47	0	-0.06	0.04	0.37	0.12	-0.08	0.14	-0.15	-0.1	0.19	0.3631	0.7406	0.897	0.0028	0.3026	0.9739	0.7182	0.788	0.4225	0.0168	0.6088	0.3613	0.3392	0.5225	0.2236	1.8	0.0573	0	0	0	-1	0	0	0	0	0	0	0	0	0	0
scl36161.8.1_55-S	NM_173777.2	A030009A06Rik		-0.01	0.34	0.03	0.13	0.12	0.04	-0.34	-0.06	-0.08	-0.11	-0.05	0.14	0.01	0.06	-0.03	0.8962	0.0004	0.7575	0.197	0.1472	0.6477	0.0005	0.5332	0.2329	0.3592	0.5714	0.1316	0.9205	0.5423	0.7704	1.7	0.0741	0	1	0	0	0	0	-1	0	0	0	0	0	0	0
scl27448.20_58-S	NM_172717.1	Chfr	Mus musculus RIKEN cDNA 5730484M20 gene (Chfr), mRNA.	0.05	0.22	0.04	-0.01	0.13	-0.08	-0.16	0.03	0.09	-0.03	0.19	0.14	0	0.04	0.06	0.4073	0.0009	0.569	0.0432	0.8249	0.2189	0.0138	0.6634	0.6687	0.1437	0.0033	0.0296	0.9762	0.4979	0.3178	2.5	0.0051	0	1	0	0	0	0	0	0	0	0	1	0	0	0
scl38509.3.1_171-S	NM_008438.1	Kera	Mus musculus keratocan (Kera), mRNA.	-0.23	0.13	0.05	-1.08	0.11	0.09	-0.01	0	0.09	-0.16	-0.06	0.14	0.14	0.07	-0.43	0.1666	0.4135	0.7752	0.4933	0	0.576	0.9346	0.9864	0.3305	0.5785	0.7108	0.3854	0.3867	0.6719	0.0108	4.2	0	0	0	0	0	-1	0	0	0	0	0	0	0	0	0
scl47661.8.1_77-S	XM_283290.1	Ribc2		0.22	0.06	0.06	0.17	0	-0.15	-0.06	-0.18	0.02	0	0.07	0.14	-0.06	-0.11	0.18	0.0023	0.3752	0.3953	0.998	0.0162	0.038	0.3584	0.0143	0.9652	0.7776	0.346	0.0495	0.3577	0.1197	0.0139	2.5	0.006	1	0	0	0	0	0	0	0	0	0	0	0	0	0
scl29306.21.1_2-S	NM_015829.1	Slc25a13	Mus musculus solute carrier family 25 (mitochondrial carrier; adenine nucleotide translocator), member 13 (Slc25a13), mRNA.	-0.01	0.04	0.06	0	-0.52	-0.06	-0.04	-0.08	0.02	-0.12	0.03	0.14	0.06	-0.29	-0.05	0.9105	0.615	0.5179	0	0.9837	0.4642	0.6476	0.3496	0.1747	0.8188	0.7343	0.105	0.5207	0.0011	0.5884	4.7	0	0	0	0	-1	0	0	0	0	0	0	0	0	0	-1
scl22884.7.1_23-S	NM_029789.1	Lass2	Mus musculus longevity assurance homolog 2 (S. cerevisiae) (Lass2), mRNA.	0.1	0.19	0.07	0.19	-0.99	0.04	-0.26	-0.02	-0.07	0.44	-0.04	0.14	-0.14	-0.29	0.26	0.5015	0.2254	0.6457	0	0.225	0.7974	0.1016	0.8741	0.0056	0.6396	0.7883	0.3792	0.3572	0.0624	0.0978	3.7	0.0001	0	0	0	-1	0	0	0	0	0	0	0	0	0	0
scl43706.9.1_17-S	NM_025770.2	Apg10l	Mus musculus autophagy 10-like (S. cerevisiae) (Apg10l), mRNA.	0.06	-0.02	0.07	-0.09	0.26	-0.02	0.03	-0.1	-0.01	-0.16	0	0.14	0.04	-0.25	-0.02	0.4293	0.8032	0.3553	0.0011	0.2686	0.8109	0.704	0.1968	0.0379	0.8663	0.9999	0.0686	0.6375	0.0016	0.8085	3.9	0.0001	0	0	0	1	0	0	0	0	0	0	0	0	0	-1
scl53365.18.1_112-S	NM_134129.2	Prp19	Mus musculus PRP19/PSO4 homolog (S. cerevisiae) (Prp19), mRNA.	0.12	0.16	0.08	-0.1	0.21	-0.06	-0.16	-0.02	0.04	-0.03	0.02	0.14	0.09	0.27	-0.16	0.1931	0.0814	0.3961	0.0219	0.2715	0.5308	0.0856	0.845	0.7649	0.6475	0.8518	0.1132	0.3356	0.0037	0.0716	1.5	0.131	0	0	0	0	0	0	0	0	0	0	0	0	0	1
scl17939.35.1_294-S	NM_009676.1	Aox1	Mus musculus aldehyde oxidase 1 (Aox1), mRNA.	-0.1	0.13	0.08	-0.15	-0.05	-0.06	0.04	0	0	0.16	-0.09	0.14	-0.14	0.73	-0.12	0.4396	0.3291	0.5354	0.7071	0.2737	0.6394	0.7459	0.9752	0.2268	0.9984	0.501	0.2951	0.2818	0	0.3556	3.6	0.0001	0	0	0	0	0	0	0	0	0	0	0	0	0	1
scl00027.1_8-S	NM_178056.2	1110025I09Rik	Mus musculus RIKEN cDNA 1110025I09 gene (1110025I09Rik), mRNA.	0.05	0.04	0.09	0	-0.43	0.01	-0.06	-0.02	-0.07	0.02	-0.03	0.14	-0.03	-0.21	-0.01	0.6217	0.652	0.3196	0	0.9728	0.9562	0.5163	0.7979	0.8306	0.4622	0.7145	0.1308	0.7302	0.0259	0.9023	2.3	0.0102	0	0	0	-1	0	0	0	0	0	0	0	0	0	0
scl0270198.14_257-S	NM_173019.2	C230090D14	Mus musculus hypothetical protein C230090D14 (C230090D14), mRNA.	0.02	-0.21	0.09	-0.21	0.22	0.01	0.19	0.14	-0.28	0.23	0.07	0.14	0.27	0.1	-0.34	0.8222	0.0606	0.3895	0.0533	0.0633	0.9542	0.0804	0.2007	0.039	0.0134	0.5477	0.2064	0.0149	0.3784	0.0028	3.9	0.0001	0	0	0	0	0	0	0	0	0	0	0	0	0	0
scl35937.5.1_7-S	NM_009850.1	Cd3g	Mus musculus CD3 antigen, gamma polypeptide (Cd3g), mRNA.	0.14	0.09	0.1	-0.04	0.34	-0.15	0.01	-0.14	-0.01	-0.09	0.09	0.14	0.05	-0.26	0.03	0.2225	0.457	0.4104	0.0041	0.7342	0.2098	0.9453	0.2178	0.4261	0.9091	0.4408	0.2131	0.6961	0.0298	0.8095	2.6	0.004	0	0	0	1	0	0	0	0	0	0	0	0	0	0
scl00211401.1_202-S	NM_144800.1	Mtss1	Mus musculus metastasis suppressor 1 (Mtss1), mRNA.	-0.01	-0.09	0.1	-0.07	0.21	0.05	0.08	0.12	0.19	-0.51	0.04	0.14	0.17	-0.09	0.02	0.941	0.4162	0.3321	0.051	0.5274	0.6063	0.4194	0.2516	0	0.0738	0.7185	0.1708	0.107	0.4106	0.8818	2.6	0.0043	0	0	0	0	0	0	0	0	-1	0	0	0	0	0
scl014854.1_3-S	NM_008180.1	Gss	Mus musculus glutathione synthetase (Gss), mRNA.	0.04	-0.01	0.15	0.13	-0.02	0.12	0.01	-0.06	-0.17	-0.36	0.05	0.14	0.13	-0.14	0.08	0.6175	0.9435	0.0909	0.8471	0.1386	0.1971	0.8756	0.5152	0.0001	0.063	0.5709	0.1353	0.1489	0.1192	0.3529	2.5	0.0052	0	0	0	0	0	0	0	0	-1	0	0	0	0	0
scl23892.3.1_1-S	NM_026494.1	6330579B17Rik	Mus musculus RIKEN cDNA 6330579B17 gene (6330579B17Rik), mRNA.	0.08	0.15	0.16	0.19	-0.57	0.01	-0.04	-0.17	0	0.12	0.09	0.14	0.13	-0.26	0.1	0.5025	0.2077	0.1862	0	0.1142	0.9474	0.7323	0.1581	0.327	0.9928	0.4312	0.2301	0.2618	0.0296	0.4114	2.5	0.0064	0	0	0	-1	0	0	0	0	0	0	0	0	0	0
scl073737.1_220-S	NM_198001.1	1110008P14Rik	Mus musculus RIKEN cDNA 1110008P14 gene (1110008P14Rik), mRNA.	0.12	0.21	0.16	0.17	0.26	0	-0.31	-0.17	-0.03	0	0.17	0.14	0.06	0.27	0.09	0.1968	0.0244	0.0916	0.0071	0.0753	0.9754	0.0015	0.072	0.9894	0.7803	0.0731	0.1251	0.4911	0.0049	0.3265	2.5	0.0062	0	0	0	0	0	0	-1	0	0	0	0	0	0	1
scl014825.4_307-S	NM_008176.1	Cxcl1	Mus musculus chemokine (C-X-C motif) ligand 1 (Cxcl1), mRNA.	0.21	0.07	0.16	0.01	-0.21	-0.02	0.05	-0.06	-0.21	0.59	0.14	0.14	0.25	-0.1	-0.13	0.2136	0.662	0.3333	0.1991	0.9317	0.8944	0.7787	0.7355	0.0006	0.2047	0.4097	0.4037	0.1329	0.535	0.4268	1.5	0.1437	0	0	0	0	0	0	0	0	1	0	0	0	0	0
scl067861.1_19-S	NM_172398.2	2310005E10Rik	Mus musculus RIKEN cDNA 2310005E10 gene (2310005E10Rik), mRNA.	-0.05	0.01	0.17	-0.09	-0.04	0.1	-0.03	-0.06	0.14	0.12	-0.08	0.14	-0.11	-0.07	0.26	0.5458	0.9209	0.0494	0.6238	0.2883	0.2771	0.7605	0.5148	0.1841	0.1169	0.3917	0.1029	0.2094	0.4209	0.0035	2.7	0.0029	0	0	0	0	0	0	0	0	0	0	0	0	0	0
scl31333.17.1_37-S	NM_013643.1	Ptpn5	Mus musculus protein tyrosine phosphatase, non-receptor type 5 (Ptpn5), mRNA.	0.02	0.28	0.18	0.1	0.31	0.01	-0.14	-0.21	-0.02	-0.31	0.11	0.14	0.07	0.1	0.08	0.8377	0.0101	0.0978	0.0047	0.3551	0.8935	0.1993	0.054	0.0047	0.8613	0.3145	0.1881	0.4876	0.3201	0.4602	1.7	0.0772	0	0	0	1	0	0	0	0	-1	0	0	0	0	0
scl37307.8.1_29-S	NM_010809.1	Mmp3	Mus musculus matrix metalloproteinase 3 (Mmp3), mRNA.	0.01	-0.01	0.23	0.39	0.03	-0.05	0.02	0.51	-0.11	-0.13	-0.06	0.14	0.2	-0.07	-0.06	0.9421	0.9479	0.1051	0.8383	0.0071	0.7347	0.8624	0.0005	0.3458	0.4101	0.6647	0.2998	0.1608	0.6068	0.6921	3.2	0.0006	0	0	0	0	0	0	0	1	0	0	0	0	0	0
scl46548.3_6-S	NM_134084.1	Ppif	Mus musculus peptidylprolyl isomerase F (cyclophilin F) (Ppif), mRNA.	0.21	0.07	0.28	0.09	0.26	-0.13	-0.07	-0.16	-0.09	-0.27	0.08	0.14	0.36	0.07	0.06	0.0279	0.4634	0.0035	0.0066	0.3329	0.1578	0.4531	0.0836	0.0041	0.3099	0.3696	0.1421	0.0002	0.4309	0.5183	2.6	0.0039	0	0	1	0	0	0	0	0	-1	0	0	0	1	0
scl0068977.2_330-S	NM_026897.1	Haghl	Mus musculus hydroxyacylglutathione hydrolase-like (Haghl), mRNA.	0.09	0.01	0.29	0.19	0.7	-0.06	-0.09	-0.2	0.07	-0.26	0.11	0.14	0.19	0.23	0.13	0.4221	0.9145	0.0105	0	0.0925	0.5833	0.3947	0.072	0.0178	0.5122	0.3325	0.1962	0.0789	0.0381	0.2226	4.4	0	0	0	0	1	0	0	0	0	0	0	0	0	0	0
scl0219158.1_104-S	XM_358314.1	2610301G19Rik	Mus musculus RIKEN cDNA 2610301G19 gene (2610301G19Rik), mRNA.	0.21	0.13	0.3	0.2	0.09	0.03	-0.11	-0.37	-0.28	-0.11	0.38	0.14	0.25	-0.01	0.06	0.1058	0.3044	0.0179	0.5003	0.1101	0.8317	0.3878	0.0048	0.3637	0.0271	0.0033	0.2829	0.0498	0.9062	0.6524	2	0.0262	0	0	0	0	0	0	0	-1	0	0	1	0	0	0
scl0072472.2_14-S	NM_028247.1	Slc16a10	Mus musculus solute carrier family 16 (monocarboxylic acid transporters), member 10 (Slc16a10), mRNA.	0.04	0.05	0.3	-0.01	-0.17	0.11	0.01	0.05	-0.12	-0.08	0.01	0.14	0.21	-0.06	0.24	0.7299	0.6294	0.005	0.1045	0.919	0.2703	0.9223	0.6081	0.439	0.2331	0.9137	0.1905	0.0448	0.5421	0.0236	2.6	0.0042	0	0	1	0	0	0	0	0	0	0	0	0	0	0
scl18994.12.1_7-S	NM_010168.1	F2	Mus musculus coagulation factor II (F2), mRNA.	-0.18	0.12	-0.33	-0.69	-0.04	0.03	0.01	0.16	0	-0.09	-0.19	0.13	0.21	-0.09	-0.7	0.4417	0.5999	0.1583	0.8673	0.0037	0.8978	0.9658	0.4913	0.689	0.9962	0.4069	0.5827	0.3533	0.7127	0.0036	1.4	0.1595	0	0	0	0	-1	0	0	0	0	0	0	0	0	0
scl52526.2_193-S	NM_016854.1	Ppp1r3c	Mus musculus protein phosphatase 1, regulatory (inhibitor) subunit 3C (Ppp1r3c), mRNA.	-0.05	-0.07	-0.32	0.17	0.18	0.09	0.11	0.28	0.68	0.01	0.12	0.13	-0.21	1.03	0.61	0.6992	0.6038	0.0169	0.1825	0.2084	0.4872	0.4111	0.0402	0.9152	0	0.36	0.3215	0.1157	0	0	9.3	0	0	0	0	0	0	0	0	0	0	1	0	0	0	1
scl28741.20.2224_6-S	NM_054041.1	Antxr1	Mus musculus anthrax toxin receptor 1 (Antxr1), mRNA.	-0.09	0.23	-0.32	-0.13	0.15	-0.05	0	0.03	-0.26	-0.12	0.02	0.13	-0.42	-0.1	-0.15	0.4486	0.0688	0.0122	0.2203	0.3036	0.6861	0.9932	0.7841	0.3495	0.0365	0.8558	0.2879	0.0012	0.3974	0.2332	2.3	0.0104	0	0	0	0	0	0	0	0	0	0	0	0	-1	0
scl0022288.2_234-S	NM_011682.3	Utrn	Mus musculus utrophin (Utrn), mRNA.	-0.15	0.17	-0.25	-0.02	-0.41	0.01	-0.03	0.21	0.11	0.22	-0.16	0.13	-0.29	-0.3	0.03	0.278	0.2055	0.0754	0.004	0.857	0.9292	0.8344	0.1251	0.1156	0.4428	0.2395	0.3497	0.0345	0.0302	0.842	1.4	0.1654	0	0	0	-1	0	0	0	0	0	0	0	0	0	0
scl016010.7_252-S	NM_010517.2	Igfbp4	Mus musculus insulin-like growth factor binding protein 4 (Igfbp4), mRNA.	0.17	-0.04	-0.24	0.01	-0.06	0.16	0.03	0.25	0.02	-0.51	0.17	0.13	-0.33	-0.22	-0.05	0.1818	0.7637	0.0524	0.6126	0.9649	0.1879	0.8017	0.0494	0.0001	0.8587	0.1625	0.291	0.0089	0.0824	0.7087	3.2	0.0006	0	0	0	0	0	0	0	0	-1	0	0	0	0	0
scl22042.11.1_29-S	NM_025794.1	Etfdh	Mus musculus electron transferring flavoprotein, dehydrogenase (Etfdh), mRNA.	-0.16	0.14	-0.22	-0.28	-0.52	0.04	0.13	0.31	0.08	-0.1	-0.15	0.13	-0.19	-0.12	-0.06	0.2393	0.3081	0.1114	0.0003	0.0436	0.751	0.3431	0.0237	0.4551	0.5503	0.2754	0.329	0.1561	0.3812	0.6813	3.2	0.0005	0	0	0	-1	0	0	0	0	0	0	0	0	0	0
scl0011603.2_274-S	NM_021604.2	Agrn	Mus musculus agrin (Agrn), mRNA.	0.03	0.15	-0.21	-0.02	0.37	-0.09	-0.02	0.01	-0.01	-0.09	-0.13	0.13	-0.31	0.12	-0.12	0.7176	0.0614	0.0087	0	0.7666	0.2578	0.7493	0.9116	0.2722	0.8708	0.0962	0.0889	0.0002	0.1401	0.1315	3.8	0.0001	0	0	0	1	0	0	0	0	0	0	0	0	-1	0
scl0229905.15_25-S	NM_173763.2	BC037135	Mus musculus cDNA sequence BC037135 (BC037135), mRNA.	0.02	0.15	-0.21	-0.13	-0.4	-0.07	-0.01	0.38	0.03	0.07	-0.08	0.13	-0.12	-0.5	0.01	0.91	0.3539	0.1915	0.0137	0.3993	0.6459	0.952	0.0179	0.6339	0.8716	0.5999	0.4149	0.4304	0.002	0.9641	1.4	0.1668	0	0	0	0	0	0	0	0	0	0	0	0	0	-1
scl22689.16.1_37-S	NM_009146	Sdfr2	Mus musculus stromal cell derived factor receptor 2 (Sdfr2), mRNA.	0.04	-0.01	-0.19	0.03	-0.2	-0.03	0.12	0.03	0.04	0.42	0.03	0.13	-0.31	0.16	-0.01	0.692	0.9206	0.0956	0.082	0.7807	0.8188	0.2905	0.7759	0.0003	0.7319	0.8114	0.2612	0.007	0.151	0.933	1.9	0.0391	0	0	0	0	0	0	0	0	1	0	0	0	0	0
scl49542.15_45-S	NM_145984.2	D030028O16Rik	Mus musculus RIKEN cDNA D030028O16 gene (D030028O16Rik), mRNA.	-0.05	0.32	-0.18	-0.02	-0.25	0.04	-0.17	0.11	-0.02	0.18	-0.27	0.13	-0.43	-0.08	0.04	0.7078	0.0106	0.1551	0.047	0.8996	0.7216	0.1808	0.3748	0.1418	0.8803	0.0336	0.2817	0.0008	0.4984	0.7619	2.2	0.0168	0	0	0	0	0	0	0	0	0	0	0	0	-1	0
scl0003126.1_97-S	NM_010762.2	Mal	Mus musculus myelin and lymphocyte protein, T-cell differentiation protein (Mal), mRNA.	0.06	0.28	-0.17	-0.08	-0.11	0.11	-0.43	0.14	0	0.06	-0.08	0.13	-0.04	-0.05	-0.14	0.6544	0.0322	0.2	0.3957	0.5486	0.3885	0.0014	0.2825	0.6356	0.9963	0.5159	0.3024	0.7753	0.6944	0.2957	1.3	0.2037	0	0	0	0	0	0	-1	0	0	0	0	0	0	0
scl0055991.2_6-S	NM_019482.1	Panx1	Mus musculus pannexin 1 (Panx1), mRNA.	0.02	0.39	-0.16	0.1	0.03	-0.05	-0.25	0.07	0.07	0.2	0	0.13	-0.29	-0.19	0.11	0.8499	0.0025	0.2109	0.7848	0.427	0.7026	0.0478	0.5964	0.1052	0.5923	0.9724	0.3065	0.0221	0.1322	0.3893	2	0.0278	0	1	0	0	0	0	0	0	0	0	0	0	0	0
scl50699.8.1_77-S	NM_207649.1	Dscr1l1	Mus musculus Down syndrome critical region gene 1-like 1 (Dscr1l1), transcript variant 2, mRNA.	-0.07	0.49	-0.16	-0.23	0.06	-0.08	-0.3	0.03	-0.03	0.52	-0.22	0.13	-0.05	-0.59	0	0.7314	0.0173	0.4361	0.7783	0.2612	0.6876	0.1396	0.8749	0.0108	0.8859	0.2832	0.5093	0.7904	0.0044	0.9846	3.1	0.0009	0	0	0	0	0	0	0	0	0	0	0	0	0	-1
scl068842.1_129-S	NM_054040.1	Tulp4	Mus musculus tubby like protein 4 (Tulp4), mRNA.	-0.03	0.08	-0.15	-0.18	-0.43	-0.09	0.1	0.14	0.33	-0.09	-0.21	0.13	-0.35	-0.12	0.12	0.7708	0.4968	0.2135	0.0006	0.13	0.4636	0.4079	0.2414	0.4285	0.0075	0.0873	0.2775	0.0043	0.331	0.32	3.6	0.0002	0	0	0	-1	0	0	0	0	0	0	0	0	-1	0
scl36034.18_209-S	NM_008408.2	Itm1	Mus musculus intergral membrane protein 1 (Itm1), mRNA.	-0.15	0.05	-0.15	-0.4	-0.4	-0.08	0.18	0.17	0.43	0.4	-0.17	0.13	-0.08	-0.32	-0.19	0.3099	0.7414	0.3041	0.0069	0.0067	0.5919	0.2075	0.2443	0.0063	0.0037	0.2454	0.3688	0.5972	0.0263	0.1774	2.2	0.0173	0	0	0	0	0	0	0	0	0	1	0	0	0	0
scl48582.2_713-S	NM_008148.2	Gp5	Mus musculus glycoprotein 5 (platelet) (Gp5), mRNA.	-0.11	0.15	-0.14	0.14	0.15	-0.09	-0.06	-0.01	-0.2	-0.06	-0.01	0.13	0.75	-0.05	-0.03	0.5543	0.435	0.4474	0.4305	0.4608	0.6183	0.7455	0.9382	0.7516	0.2864	0.9621	0.4773	0.0001	0.7883	0.8698	2.5	0.0054	0	0	0	0	0	0	0	0	0	0	0	0	1	0
scl40985.2.1_86-S	NM_010459	Hoxb4	Mus musculus homeo box B4 (Hoxb4), mRNA.	0.11	0.46	-0.12	-0.11	0.25	-0.14	-0.27	0.12	0.05	-0.25	0.04	0.13	-0.15	0.01	0.11	0.3046	0.0001	0.2818	0.0273	0.326	0.1946	0.0159	0.2688	0.0238	0.6806	0.7458	0.2455	0.1895	0.9082	0.301	2.4	0.0081	0	1	0	0	0	0	0	0	0	0	0	0	0	0
scl00114663.2_25-S	NM_053261.1	Impa2	Mus musculus inositol (myo)-1(or 4)-monophosphatase 2 (Impa2), mRNA.	-0.13	0.01	-0.11	-0.04	-0.31	0.03	0.24	0.17	0.03	0.48	-0.12	0.13	-0.01	0.14	0.1	0.3985	0.9707	0.4913	0.0449	0.7791	0.8552	0.1177	0.272	0.0026	0.8379	0.4515	0.418	0.9588	0.3543	0.5088	1.3	0.2415	0	0	0	0	0	0	0	0	1	0	0	0	0	0
scl077864.1_4-S	XM_126366.2	E130113K08Rik	Mus musculus RIKEN cDNA E130113K08 gene (E130113K08Rik), mRNA.	0.06	-0.2	-0.11	-0.09	-0.37	0.05	0.07	0.1	0.11	0.43	-0.05	0.13	0.04	0.17	0.24	0.6047	0.0957	0.371	0.0035	0.462	0.6518	0.5461	0.3964	0.0007	0.376	0.6928	0.3005	0.7586	0.1589	0.0525	2.9	0.0017	0	0	0	-1	0	0	0	0	1	0	0	0	0	0
scl18972.12.1_41-S	XM_130317.5	1810020C19Rik	Mus musculus RIKEN cDNA 1810020C19 gene (1810020C19Rik), mRNA.	0.1	0.12	-0.1	-0.04	-0.09	-0.08	-0.02	0.07	0.16	-0.12	0.03	0.13	-0.26	-0.12	-0.02	0.2626	0.1757	0.2597	0.2974	0.6611	0.384	0.84	0.4076	0.1713	0.0644	0.7596	0.1233	0.0034	0.184	0.8364	1.7	0.0667	0	0	0	0	0	0	0	0	0	0	0	0	-1	0
scl000056.1_228-S	NM_178879.2	C76566		0.16	0.11	-0.09	-0.04	0.16	-0.02	-0.03	-0.02	-0.15	-0.37	0.03	0.13	-0.32	-0.17	-0.13	0.2051	0.3758	0.4506	0.1874	0.7656	0.862	0.7822	0.8856	0.0032	0.2226	0.7779	0.3095	0.0107	0.1794	0.3073	1.7	0.0725	0	0	0	0	0	0	0	0	-1	0	0	0	0	0
scl15769.9_635-S	NM_144879.1	B130052G07Rik	Mus musculus RIKEN cDNA B130052G07 gene (B130052G07Rik), mRNA.	0.09	0.08	-0.08	-0.41	0.05	-0.06	-0.06	0.05	0.27	0.04	0.21	0.13	-0.25	0.13	-0.1	0.3917	0.4564	0.4393	0.6564	0.0003	0.5493	0.6043	0.6151	0.7385	0.0127	0.0538	0.2421	0.0224	0.2356	0.3274	2	0.0273	0	0	0	0	-1	0	0	0	0	0	0	0	0	0
scl016399.1_7-S	NM_010575.1	Itga2b	Mus musculus integrin alpha 2b (Itga2b), mRNA.	-0.04	0.1	-0.06	0.1	0.06	0	-0.07	0.14	-0.1	-0.08	-0.07	0.13	0.62	-0.1	-0.02	0.6899	0.3275	0.563	0.5879	0.3482	0.9961	0.4935	0.1822	0.468	0.3233	0.4762	0.2107	0	0.3538	0.8711	4	0	0	0	0	0	0	0	0	0	0	0	0	0	1	0
scl40171.3.1_197-S	NM_080454.2	Gja12	Mus musculus gap junction membrane channel protein alpha 12 (Gja12), mRNA.	-0.08	0.19	-0.06	0.08	0.27	0.02	-0.32	-0.01	0	-0.29	-0.2	0.13	-0.1	0.12	-0.02	0.4752	0.0825	0.5571	0.0165	0.486	0.8644	0.0047	0.9485	0.0083	0.9962	0.0746	0.2413	0.3757	0.2707	0.8511	1.7	0.0806	0	0	0	0	0	0	-1	0	0	0	0	0	0	0
scl066812.1_16-S	NM_176831.2	8430432M10Rik	Mus musculus RIKEN cDNA 8430432M10 gene (8430432M10Rik), mRNA.	-0.05	0.09	-0.06	0.04	0.35	-0.01	0.1	0.08	-0.07	-0.28	-0.05	0.13	-0.06	-0.14	-0.15	0.6532	0.4146	0.6104	0.0036	0.7471	0.9569	0.3858	0.4984	0.0183	0.5478	0.6669	0.266	0.6168	0.234	0.2019	1.7	0.0674	0	0	0	1	0	0	0	0	0	0	0	0	0	0
scl0227102.5_113-S	NM_145517.2	C730042F17Rik	Mus musculus RIKEN cDNA C730042F17 gene (C730042F17Rik), mRNA.	-0.04	0.01	-0.06	0.03	-0.01	0.32	0.02	0.1	0.06	-0.14	0.17	0.13	-0.02	-0.06	-0.09	0.6967	0.9182	0.5245	0.9028	0.7325	0.001	0.8245	0.3005	0.1216	0.5238	0.0715	0.1627	0.8467	0.496	0.3264	1.8	0.0558	0	0	0	0	0	1	0	0	0	0	0	0	0	0
scl0066477.1_316-S	NM_023211.1	Usmg5	Mus musculus upregulated during skeletal muscle growth 5 (Usmg5), mRNA.	0.08	0.01	-0.06	0.02	-0.14	-0.04	-0.09	0	-0.03	-0.03	0.01	0.13	-0.05	-0.23	0.09	0.2842	0.9005	0.463	0.0714	0.7561	0.6235	0.255	0.9622	0.6752	0.7268	0.8843	0.1023	0.4753	0.0042	0.2597	1.4	0.1766	0	0	0	0	0	0	0	0	0	0	0	0	0	-1
scl45906.4.1_41-S	NM_010210.1	Fhit	Mus musculus fragile histidine triad gene (Fhit), mRNA.	0	0.35	-0.05	-0.03	0.1	-0.05	-0.18	-0.09	-0.11	-0.1	0.05	0.13	-0.19	-0.21	-0.04	0.9973	0.0016	0.6404	0.3754	0.7931	0.6189	0.1008	0.3989	0.3369	0.3315	0.6402	0.2479	0.0842	0.0522	0.737	1.8	0.0596	0	1	0	0	0	0	0	0	0	0	0	0	0	0
scl0233400.8_1-S	XM_133543.3	LOC233400		-0.03	0.14	-0.04	0.07	0.25	0.11	-0.07	0.04	-0.19	-0.05	0.03	0.13	-0.01	0.28	0.02	0.7913	0.1359	0.6582	0.0092	0.4806	0.2636	0.4693	0.6833	0.5723	0.0445	0.7589	0.1881	0.9517	0.0042	0.8703	1.3	0.2166	0	0	0	0	0	0	0	0	0	0	0	0	0	1
scl49610.9.216_11-S	NM_199448.1	Fez2	Mus musculus fasciculation and elongation protein zeta 2 (zygin II) (Fez2), mRNA.	-0.1	0.28	-0.04	-0.19	-0.44	0.08	-0.13	0.16	0.02	0.27	0.02	0.13	-0.08	-0.21	-0.04	0.4637	0.0385	0.7368	0.0014	0.1537	0.5625	0.3205	0.2351	0.0443	0.8722	0.8705	0.3316	0.5366	0.1053	0.7491	1.5	0.1364	0	0	0	-1	0	0	0	0	0	0	0	0	0	0
scl021937.10_167-S	NM_011609.2	Tnfrsf1a	Mus musculus tumor necrosis factor receptor superfamily, member 1a (Tnfrsf1a), mRNA.	0.06	-0.05	-0.03	0.11	-0.19	0.12	0.22	0.01	0.02	0.27	0.16	0.13	-0.09	0.39	0.21	0.5554	0.6195	0.7637	0.0924	0.3139	0.2756	0.043	0.9337	0.0155	0.8841	0.1431	0.2454	0.4036	0.0005	0.0606	2.9	0.0014	0	0	0	0	0	0	0	0	0	0	0	0	0	1
scl0319185.1_5-S	NM_178199	Hist1h2bl	Mus musculus histone 1, H2bl (Hist1h2bl), mRNA.	-0.08	-0.08	-0.03	0	-0.4	0.03	0.01	-0.01	0.18	0.18	-0.11	0.13	-0.18	-0.01	0.16	0.4899	0.496	0.8052	0.001	0.9822	0.8196	0.9509	0.9286	0.1206	0.1177	0.3341	0.2726	0.1315	0.9326	0.1607	1.9	0.0375	0	0	0	-1	0	0	0	0	0	0	0	0	0	0
scl00403185.1_174-S	XM_356060.1	4932443I19Rik		-0.02	-0.05	-0.02	-0.02	-0.05	-0.03	0.18	0.06	0.09	-0.39	0	0.13	0.02	-0.42	0.01	0.8902	0.6567	0.8951	0.6649	0.8444	0.8342	0.1329	0.616	0.0018	0.437	0.9954	0.2684	0.8486	0.0009	0.9508	1.9	0.0453	0	0	0	0	0	0	0	0	-1	0	0	0	0	-1
scl45409.11_50-S	NM_178747.2	Gulo	Mus musculus gulonolactone (L-) oxidase (Gulo), mRNA.	-0.01	0.06	-0.02	-0.23	-0.68	0.12	-0.04	0.17	0.03	-0.25	-0.07	0.13	0.09	-0.27	-0.31	0.9139	0.6525	0.8887	0	0.0825	0.3554	0.773	0.1819	0.0534	0.7882	0.5692	0.3099	0.4869	0.0421	0.0212	4.9	0	0	0	0	-1	0	0	0	0	0	0	0	0	0	0
scl8629.1.1_247-S	NM_134201.1	V1rf4	Mus musculus vomeronasal 1 receptor, F4 (V1rf4), mRNA.	0.04	0.22	-0.01	0.19	0.04	-0.04	-0.13	0.1	0	-0.02	0.11	0.13	-0.05	0.08	0.08	0.609	0.0037	0.8425	0.5489	0.0092	0.5445	0.0774	0.1696	0.8328	0.9467	0.1319	0.0686	0.5231	0.2956	0.2543	1.8	0.0476	0	1	0	0	0	0	0	0	0	0	0	0	0	0
scl0001859.1_11-S	NM_175177.3	Bdh	Mus musculus 3-hydroxybutyrate dehydrogenase (heart, mitochondrial) (Bdh), mRNA.	0.17	0.02	-0.01	0.09	-0.5	-0.02	-0.02	-0.01	-0.02	-0.4	0.11	0.13	0.02	-0.35	0.07	0.1422	0.8881	0.9533	0	0.4243	0.8677	0.8535	0.9591	0.0008	0.8293	0.3172	0.2451	0.8718	0.0032	0.5132	4.7	0	0	0	0	-1	0	0	0	0	-1	0	0	0	0	-1
GI_21450788-S	NM_009983.2	Ctsd	Mus musculus cathepsin D (Ctsd), mRNA.	0.11	0.12	-0.01	0.01	0.44	0.03	-0.22	0.01	0	0.13	0.12	0.13	0.16	0.06	-0.15	0.4455	0.3921	0.9273	0.0023	0.9199	0.8506	0.1225	0.9343	0.3331	0.9822	0.3931	0.3368	0.2528	0.6424	0.2937	2.2	0.0133	0	0	0	1	0	0	0	0	0	0	0	0	0	0
scl0020511.2_152-S	NM_011393.1	Slc1a2	Mus musculus solute carrier family 1 (glial high affinity glutamate transporter), member 2 (Slc1a2), mRNA.	-0.02	0.13	0	0.07	-0.41	0.06	0.04	0	-0.01	-0.37	0.06	0.13	-0.03	-0.73	-0.13	0.8893	0.378	0.9932	0.0082	0.6334	0.6842	0.8002	0.9905	0.0173	0.9643	0.6833	0.3925	0.8376	0	0.4085	2.5	0.0051	0	0	0	0	0	0	0	0	0	0	0	0	0	-1
scl0012045.1_114-S	NM_007534	Bcl2a1b	Mus musculus B-cell leukemia/lymphoma 2 related protein A1b (Bcl2a1b), mRNA.	-0.04	0.13	0	0.07	0.5	0.07	0.08	0.05	-0.18	0.49	0.12	0.13	-0.17	-0.26	-0.18	0.8019	0.357	0.974	0.0008	0.6086	0.6358	0.5824	0.717	0.0009	0.2159	0.3888	0.3809	0.2461	0.0776	0.2033	6.8	0	0	0	0	1	0	0	0	0	1	0	0	0	0	0
scl017069.4_4-S	NM_008529	Ly6e	Mus musculus lymphocyte antigen 6 complex, locus E (Ly6e), mRNA.	-0.01	0.19	0.01	0.33	-0.04	0.19	-0.03	0.07	-0.13	0.74	-0.09	0.13	-0.08	0.29	-0.04	0.9625	0.1762	0.9522	0.7854	0.0181	0.182	0.8081	0.6119	0	0.335	0.5337	0.363	0.5659	0.0361	0.7967	3.6	0.0001	0	0	0	0	0	0	0	0	1	0	0	0	0	0
scl017441.3_16-S	NM_010814.1	Mog	Mus musculus myelin oligodendrocyte glycoprotein (Mog), mRNA.	0.21	0.23	0.01	0.1	0.17	-0.03	-0.51	-0.07	-0.07	-0.11	-0.12	0.13	-0.11	0.02	0	0.1073	0.0841	0.918	0.1995	0.4438	0.8207	0.0002	0.5717	0.4153	0.5804	0.3482	0.3081	0.398	0.8592	0.9769	2	0.0266	0	0	0	0	0	0	-1	0	0	0	0	0	0	0
scl30294.21.694_19-S	NM_145574.1	BC006583		0.03	0.35	0.01	0.09	0.07	-0.16	-0.03	-0.04	0.1	-0.18	-0.05	0.13	-0.06	-0.09	0.1	0.7738	0.0009	0.9493	0.4691	0.3882	0.1128	0.7522	0.6888	0.0694	0.3341	0.6327	0.1806	0.5801	0.3483	0.3116	1.8	0.0489	0	1	0	0	0	0	0	0	0	0	0	0	0	0
scl50670.2.184_270-S	NM_025966.2	2310039H08Rik	Mus musculus RIKEN cDNA 2310039H08 gene (2310039H08Rik), mRNA.	0.02	0.02	0.01	0.04	0.33	0.01	0.08	-0.04	0.09	-0.08	0.05	0.13	-0.01	0.04	-0.03	0.7845	0.7875	0.8679	0.0002	0.6769	0.8742	0.3595	0.6142	0.3599	0.2984	0.5497	0.1263	0.9315	0.674	0.7532	2	0.0305	0	0	0	1	0	0	0	0	0	0	0	0	0	0
scl49360.23.1_15-S	NM_013711.1	Txnrd2	Mus musculus thioredoxin reductase 2 (Txnrd2), mRNA.	-0.02	-0.09	0.01	0.03	0.33	0.01	0.13	-0.06	-0.03	-0.51	-0.05	0.13	0.04	0.01	-0.05	0.8145	0.2899	0.9142	0.0003	0.7191	0.9055	0.1428	0.5167	0	0.6933	0.5228	0.1317	0.6038	0.9086	0.5323	3.1	0.0008	0	0	0	1	0	0	0	0	-1	0	0	0	0	0
GI_58372147-S	NM_001011535.1	Olfr1182	Mus musculus olfactory receptor 1182 (Olfr1182), mRNA.	0.02	0.04	0.01	-0.07	-0.05	0.04	0.05	0.06	0.01	0.28	-0.03	0.13	0.12	0.04	-0.03	0.7695	0.5984	0.8676	0.5077	0.3565	0.6517	0.5398	0.438	0.0008	0.9099	0.7424	0.1222	0.1342	0.5988	0.7373	1.5	0.1382	0	0	0	0	0	0	0	0	1	0	0	0	0	0
scl52045.2_4-S	NM_153793.1	4631403P03Rik	Mus musculus RIKEN cDNA 4631403P03 gene (4631403P03Rik), mRNA.	0.01	0.35	0.02	0.12	0.15	0.07	-0.44	0.03	-0.02	-0.41	-0.04	0.13	0	-0.15	0.1	0.9549	0.0006	0.8621	0.1349	0.215	0.4458	0	0.7422	0.0001	0.8276	0.7084	0.1703	0.9622	0.114	0.3204	3.2	0.0005	0	1	0	0	0	0	-1	0	-1	0	0	0	0	0
scl27294.16.1_239-S	NM_133221.1	Slc24a6	Mus musculus solute carrier family 24 (sodium/potassium/calcium exchanger), member 6 (Slc24a6), mRNA.	-0.02	-0.01	0.03	0.29	0.26	0.14	0	-0.05	-0.23	0.19	0.12	0.13	0	0.63	0.13	0.785	0.8949	0.7513	0.0057	0.0019	0.1326	0.986	0.5614	0.0343	0.0132	0.1704	0.1505	0.9852	0	0.1656	4.9	0	0	0	0	0	1	0	0	0	0	0	0	0	0	1
scl33269.35.1_230-S	NM_172285.1	Plcg2	Mus musculus phospholipase C, gamma 2 (Plcg2), mRNA.	-0.08	0.1	0.03	0.28	0.51	0.13	-0.03	-0.14	-0.41	0.23	-0.11	0.13	-0.03	-0.2	-0.32	0.6293	0.5419	0.8585	0.0021	0.0899	0.435	0.8695	0.3807	0.1547	0.0121	0.513	0.4106	0.8529	0.2132	0.0505	4.2	0	0	0	0	1	0	0	0	0	0	0	0	0	0	0
scl000234.1_15-S	NM_008761.2	Fxyd5	Mus musculus FXYD domain-containing ion transport regulator 5 (Fxyd5), mRNA.	0.02	-0.02	0.04	0.13	0.31	0.17	0.13	-0.05	-0.05	-0.37	-0.02	0.13	-0.07	-0.2	-0.07	0.8535	0.8523	0.6889	0.004	0.2067	0.1142	0.238	0.6555	0.0008	0.6562	0.8666	0.2376	0.4894	0.0645	0.5227	2.6	0.0043	0	0	0	1	0	0	0	0	-1	0	0	0	0	0
scl16033.10.1_256-S	NM_144878.1	Fmo4	Mus musculus flavin containing monooxygenase 4 (Fmo4), mRNA.	-0.03	0.04	0.04	0.03	-0.37	0	-0.04	-0.13	0.01	0.57	-0.01	0.13	0.01	0.03	0.01	0.7532	0.6937	0.6446	0.0001	0.7475	0.969	0.6521	0.1468	0	0.9325	0.9038	0.152	0.9323	0.7432	0.933	3.2	0.0006	0	0	0	-1	0	0	0	0	1	0	0	0	0	0
scl32113.20.1_9-S	NM_025298.2	Polr3e		0.15	0.35	0.04	0.02	-0.44	-0.21	-0.2	-0.1	0.03	0.07	-0.08	0.13	-0.13	-0.33	0.03	0.2084	0.0047	0.7618	0.0005	0.8918	0.0756	0.1015	0.382	0.5772	0.8019	0.4821	0.2688	0.2838	0.0076	0.7901	2.1	0.0182	0	1	0	-1	0	0	0	0	0	0	0	0	0	0
scl45913.15.1_122-S	NM_053115.1	Acox2	Mus musculus acyl-Coenzyme A oxidase 2, branched chain (Acox2), mRNA.	-0.04	0.2	0.04	-0.1	0.46	0.08	-0.08	-0.09	-0.2	0.31	-0.01	0.13	0.25	0.59	-0.23	0.7466	0.1092	0.7226	0.0005	0.4353	0.5056	0.5402	0.4728	0.0169	0.1259	0.9429	0.3182	0.0494	0	0.0751	3.8	0.0001	0	0	0	1	0	0	0	0	0	0	0	0	0	1
scl011637.7_6-S	NM_016895.2	Ak2	Mus musculus adenylate kinase 2 (Ak2), mRNA.	0.09	-0.02	0.05	0.25	0.04	-0.06	0.04	-0.1	-0.2	-0.69	0.04	0.13	0.11	-0.53	-0.11	0.4889	0.8466	0.6745	0.7692	0.0529	0.636	0.7722	0.4458	0	0.1111	0.7673	0.307	0.386	0.0001	0.3897	4.1	0	0	0	0	0	0	0	0	0	-1	0	0	0	0	-1
scl32713.7.1_59-S	NM_025368.1	1110007C05Rik	Mus musculus RIKEN cDNA 1110007C05 gene (1110007C05Rik), mRNA.	0.14	0.18	0.05	0.13	0.24	-0.03	-0.3	-0.17	-0.08	-0.47	0.13	0.13	0.06	-0.17	0.01	0.2459	0.1484	0.7031	0.0533	0.2752	0.7948	0.0166	0.1698	0.0003	0.5027	0.2982	0.2786	0.6002	0.1665	0.9636	2.1	0.0207	0	0	0	0	0	0	0	0	-1	0	0	0	0	0
scl28477.9_86-S	NM_009525.2	Wnt5b	Mus musculus wingless-related MMTV integration site 5B (Wnt5b), mRNA.	0.09	0.25	0.06	0.16	-0.16	-0.03	-0.2	-0.1	-0.07	-0.37	0.11	0.13	0.11	-0.55	0.08	0.4591	0.0509	0.6547	0.2149	0.1898	0.8302	0.1036	0.4005	0.004	0.5819	0.3778	0.2975	0.3747	0	0.52	2.6	0.0046	0	0	0	0	0	0	0	0	-1	0	0	0	0	-1
scl00117160.1_20-S	NM_053273.1	Ttyh2	Mus musculus tweety homolog 2 (Drosophila) (Ttyh2), mRNA.	0.09	0.1	0.06	-0.02	-0.35	-0.08	-0.09	-0.08	0.08	0.14	-0.01	0.13	-0.05	-0.16	-0.04	0.2323	0.1678	0.4098	0	0.7376	0.283	0.1974	0.2644	0.0584	0.2716	0.8741	0.0753	0.491	0.0339	0.617	2.4	0.0074	0	0	0	-1	0	0	0	0	0	0	0	0	0	0
scl31907.7.1_160-S	NM_027019.1	Odf3	Mus musculus outer dense fiber of sperm tails 3 (Odf3), mRNA.	-0.03	0.05	0.06	-0.1	-0.3	0.05	0.03	-0.03	0	-0.04	0.1	0.13	-0.04	-0.1	0.01	0.7096	0.448	0.3974	0.0001	0.1633	0.4578	0.6475	0.6423	0.5525	0.9655	0.1689	0.0841	0.5947	0.1786	0.8636	2.9	0.0014	0	0	0	-1	0	0	0	0	0	0	0	0	0	0
scl40464.11_0-S	NM_139297.2	Ugp2	Mus musculus UDP-glucose pyrophosphorylase 2 (Ugp2), mRNA.	-0.07	0.13	0.07	0.04	-0.17	0.04	-0.04	0.07	0.01	-0.33	0.1	0.13	0.05	-0.13	-0.02	0.4468	0.1347	0.4189	0.0545	0.6342	0.6323	0.6638	0.4046	0.0003	0.9285	0.241	0.1562	0.59	0.1407	0.7972	3.1	0.0008	0	0	0	0	0	0	0	0	-1	0	0	0	0	0
scl21409.6.1_1-S	NM_019957.2	Dnase2b	Mus musculus deoxyribonuclease II beta (Dnase2b), mRNA.	-0.11	0.02	0.07	-0.01	-0.4	0.06	0.07	-0.04	0.08	0.26	-0.14	0.13	0.03	-0.27	-0.14	0.3095	0.8669	0.5067	0.0006	0.9085	0.595	0.5018	0.7044	0.0196	0.4663	0.2087	0.247	0.7718	0.0156	0.2141	1.5	0.1323	0	0	0	-1	0	0	0	0	0	0	0	0	0	0
scl0076588.1_15-S	NM_025649.1	Mad2l1bp	Mus musculus MAD2L1 binding protein (Mad2l1bp), mRNA.	-0.02	0.06	0.07	-0.05	0.4	-0.01	0.05	-0.27	-0.29	-0.08	0.08	0.13	0.03	0.2	-0.26	0.8654	0.5182	0.4598	0.0001	0.6066	0.8856	0.5851	0.0077	0.4298	0.0046	0.449	0.1941	0.7643	0.0459	0.0099	3.2	0.0006	0	0	0	1	0	0	0	0	0	-1	0	0	0	0
scl014863.1_325-S	NM_008183.2	Gstm2	Mus musculus glutathione S-transferase, mu 2 (Gstm2), mRNA.	0.06	-0.04	0.08	0.38	0.23	0.09	0.24	0.05	-0.13	0.01	0.12	0.13	0.09	0.46	0.01	0.5852	0.7216	0.5084	0.0477	0.0015	0.4304	0.0437	0.6542	0.9521	0.2678	0.3077	0.2497	0.4247	0.0002	0.9509	2.7	0.0025	0	0	0	0	1	0	0	0	0	0	0	0	0	1
scl0064424.2_263-S	NM_022811.1	Paf53	Mus musculus RNA polymerase I associated factor (Paf53), mRNA.	0.15	0.08	0.08	0.22	0.12	-0.06	-0.09	-0.2	0.12	-0.33	0.12	0.13	-0.09	-0.2	0.23	0.1572	0.4454	0.4665	0.2743	0.0372	0.5742	0.3945	0.0584	0.0025	0.2682	0.2663	0.2303	0.3722	0.066	0.0341	2.3	0.0118	0	0	0	0	0	0	0	0	-1	0	0	0	0	0
scl19176.21_114-S	NM_016866.2	Stk39	Mus musculus serine/threonine kinase 39, STE20/SPS1 homolog (yeast) (Stk39), mRNA.	0.13	0.42	0.08	0.22	0.6	-0.1	-0.19	-0.02	-0.28	-0.14	0.12	0.13	0.09	-0.09	-0.02	0.3849	0.0062	0.5998	0.0001	0.147	0.4926	0.1908	0.8985	0.3402	0.0644	0.4006	0.3773	0.564	0.561	0.8782	3.1	0.0009	0	0	0	1	0	0	0	0	0	0	0	0	0	0
scl0110196.3_64-S	NM_134469.2	Fdps	Mus musculus farnesyl diphosphate synthetase (Fdps), mRNA.	0.03	0.18	0.08	0.04	-0.16	0.01	-0.23	-0.13	-0.15	0.87	0.01	0.13	0.17	0.04	-0.12	0.7405	0.0472	0.381	0.0848	0.6794	0.9221	0.0143	0.1405	0	0.0956	0.9338	0.1576	0.0689	0.6562	0.2013	8.6	0	0	0	0	0	0	0	0	0	1	0	0	0	0	0
scl30508.2.1_18-S	NM_007751.1	Cox8b	Mus musculus cytochrome c oxidase, subunit VIIIb (Cox8b), mRNA.	-0.19	0.03	0.1	0.27	1.68	-0.01	-0.04	0.02	-0.09	-1.62	0.01	0.13	0.21	1.26	0.17	0.7367	0.9567	0.8612	0.0033	0.6301	0.9786	0.9458	0.9669	0.0046	0.8678	0.986	0.8211	0.7089	0.0258	0.7578	1	0.4716	0	0	0	1	0	0	0	0	-1	0	0	0	0	0
scl0234385.1_330-S	NM_199308.1	Mast3		0.11	0.15	0.11	0.27	0.03	0.01	-0.03	-0.18	-0.29	-0.53	0.18	0.13	0.08	0.09	0.01	0.3765	0.2425	0.3959	0.8007	0.0324	0.9108	0.8392	0.1583	0.0001	0.0226	0.1569	0.2945	0.5354	0.4683	0.9398	2.8	0.0021	0	0	0	0	0	0	0	0	-1	0	0	0	0	0
scl019073.1_109-S	NM_011157.1	Prg		0.17	0.11	0.11	0.17	0.33	-0.05	-0.09	-0.07	-0.11	-0.11	0.18	0.13	0.15	-0.02	0.03	0.0602	0.2213	0.2226	0.0004	0.059	0.5548	0.3113	0.4079	0.2189	0.2134	0.0435	0.1403	0.0834	0.7904	0.7063	2.6	0.0035	0	0	0	1	0	0	0	0	0	0	0	0	0	0
scl28942.6.1_66-S	NM_019455.2	Ptgds2	Mus musculus prostaglandin D2 synthase 2, hematopoietic (Ptgds2), mRNA.	-0.04	0.03	0.11	0.11	-0.26	-0.01	0.11	0	-0.09	0.11	-0.06	0.13	0.1	-0.16	-0.01	0.6061	0.705	0.1788	0.0026	0.1797	0.9133	0.1842	0.9822	0.1853	0.2573	0.4825	0.1232	0.2437	0.0562	0.8915	1.4	0.1954	0	0	0	-1	0	0	0	0	0	0	0	0	0	0
scl0243944.7_112-S	NM_207248	4930433I11Rik	Mus musculus RIKEN cDNA 4930433I11 gene (4930433I11Rik), mRNA.	0.09	0.08	0.11	-0.03	-0.33	0.03	0.04	-0.06	0	0.06	0.13	0.13	0.17	-0.21	0.04	0.3565	0.4153	0.2757	0.0016	0.733	0.7461	0.687	0.5493	0.5722	0.9813	0.1808	0.2072	0.098	0.042	0.6855	1.4	0.1837	0	0	0	-1	0	0	0	0	0	0	0	0	0	0
scl50166.4.1_1-S	NM_019719.2	Stub1	Mus musculus STIP1 homology and U-Box containing protein 1 (Stub1), mRNA.	-0.03	-0.03	0.12	0.02	0.27	0.06	0.02	-0.06	0.03	0.01	-0.02	0.13	0.18	0.09	0.01	0.7055	0.6947	0.0975	0.0004	0.734	0.3772	0.7944	0.4192	0.9177	0.69	0.7419	0.0808	0.0187	0.2102	0.9131	2.4	0.0085	0	0	0	1	0	0	0	0	0	0	0	0	0	0
scl0231946.3_158-S	NM_172727.1	D330028D13Rik	Mus musculus RIKEN cDNA D330028D13 gene (D330028D13Rik), mRNA.	0	0.03	0.13	0.2	-0.09	0.07	0.01	-0.05	-0.1	0.34	0.08	0.13	0.15	-0.02	0.28	0.9999	0.6917	0.1149	0.2384	0.015	0.4028	0.8758	0.5427	0.0001	0.2016	0.3193	0.1142	0.0593	0.8388	0.0007	2.9	0.0014	0	0	0	0	0	0	0	0	1	0	0	0	0	0
scl39853.10_345-S	XM_126361.2	5730455P16Rik	Mus musculus RIKEN cDNA 5730455P16 gene (5730455P16Rik), mRNA.	0.14	0.06	0.14	0.11	0.17	0	0.02	-0.06	-0.04	-0.45	0.21	0.13	0.25	-0.01	0.27	0.2707	0.6202	0.2714	0.199	0.3851	0.9815	0.8792	0.6476	0.0008	0.7557	0.1004	0.31	0.0502	0.9635	0.0384	1.7	0.0688	0	0	0	0	0	0	0	0	-1	0	0	0	0	0
scl0053379.2_22-S	NM_182650.2	Hnrpa2b1	Mus musculus heterogeneous nuclear ribonucleoprotein A2/B1 (Hnrpa2b1), transcript variant 2, mRNA.	0.26	-0.07	0.14	0.09	-0.77	0.02	0.06	-0.05	-0.07	0.4	0.15	0.13	0.11	-0.06	0.21	0.1422	0.6812	0.424	0	0.6025	0.9252	0.7489	0.7959	0.0288	0.7054	0.4063	0.4682	0.5468	0.7409	0.2437	2.1	0.024	0	0	0	-1	0	0	0	0	0	0	0	0	0	0
scl35981.11_448-S	NM_173038.1	E130107N23Rik	Mus musculus RIKEN cDNA E130107N23 gene (E130107N23Rik), mRNA.	-0.05	-0.05	0.14	-0.04	0.01	0.01	0.07	-0.08	-0.04	-0.67	0.01	0.13	0.14	0.04	0.03	0.5844	0.5604	0.1264	0.8948	0.6565	0.8829	0.4384	0.3892	0	0.6396	0.9492	0.1602	0.1276	0.6148	0.705	6.6	0	0	0	0	0	0	0	0	0	-1	0	0	0	0	0
scl54748.8.1_13-S	NM_023608.2	Gdpd2	Mus musculus glycerophosphodiester phosphodiesterase domain containing 2 (Gdpd2), mRNA.	-0.14	0.26	0.14	-0.17	0.14	0.08	-0.25	-0.04	0.08	-0.17	-0.02	0.13	0.1	-0.08	-0.21	0.0962	0.0024	0.0896	0.0875	0.0371	0.3556	0.0034	0.6386	0.0448	0.3456	0.7726	0.1241	0.2371	0.3604	0.0124	2.3	0.0092	0	1	0	0	0	0	-1	0	0	0	0	0	0	0
scl0002977.1_462-S	NM_023270.3	Rnf128	Mus musculus ring finger protein 128 (Rnf128), mRNA.	0.09	-0.04	0.15	-0.01	-0.46	0.03	0.03	-0.11	0.15	0.03	0.03	0.13	0.08	-0.06	0.17	0.4766	0.7292	0.2319	0.0005	0.9464	0.8305	0.792	0.3799	0.8275	0.234	0.7886	0.3158	0.5077	0.6516	0.1827	2	0.025	0	0	0	-1	0	0	0	0	0	0	0	0	0	0
scl50399.22_481-S	NM_028639	Ttc7	Mus musculus tetratricopeptide repeat domain 7 (Ttc7), mRNA.	0.21	-0.13	0.16	0.11	0.29	-0.04	0.08	-0.06	-0.06	-0.35	0.12	0.13	0.08	0.15	0.07	0.0806	0.2707	0.1792	0.0189	0.3416	0.7414	0.5277	0.6273	0.0049	0.6093	0.3362	0.2913	0.5091	0.2005	0.5405	1.5	0.1498	0	0	0	0	0	0	0	0	-1	0	0	0	0	0
scl071966.3_0-S	NM_028024.1	Nkiras2	Mus musculus NFKB inhibitor interacting Ras-like protein 2 (Nkiras2), mRNA.	0.08	0.1	0.19	0.02	0.05	0.06	-0.11	-0.19	-0.29	0.12	0.14	0.13	0.16	-0.04	-0.16	0.4051	0.255	0.0368	0.5502	0.824	0.5102	0.2232	0.0405	0.1786	0.0023	0.136	0.1438	0.0771	0.6984	0.0811	2.3	0.0106	0	0	0	0	0	0	0	0	0	-1	0	0	0	0
scl0001732.1_22-S	NM_013759.1	Sepx1		0.07	0.22	0.21	0.08	-0.49	0.13	-0.16	-0.18	0.23	0.22	0.01	0.13	-0.04	-0.08	0.32	0.5392	0.0695	0.0859	0.0001	0.5329	0.3018	0.2039	0.1322	0.0799	0.0573	0.9179	0.2781	0.7467	0.5158	0.0099	2.9	0.0016	0	0	0	-1	0	0	0	0	0	0	0	0	0	0
scl0001864.1_38-S	NM_172265.1	Eif2b5	Mus musculus eukaryotic translation initiation factor 2B, subunit 5 epsilon (Eif2b5), mRNA.	0.02	0.04	0.22	0.19	-0.35	0.08	-0.04	-0.16	0.05	0.07	0.01	0.13	0.19	-0.14	0.1	0.8654	0.6597	0.0317	0.0008	0.0598	0.4302	0.6572	0.1042	0.5146	0.649	0.9387	0.1855	0.0655	0.1775	0.3354	2.1	0.0195	0	0	0	-1	0	0	0	0	0	0	0	0	0	0
scl52788.9.1_0-S	NM_010841.1	Mtl5	Mus musculus metallothionein-like 5, testis-specific (tesmin) (Mtl5), mRNA.	0.03	0.06	0.25	0	0.54	-0.07	-0.07	-0.09	-0.1	-0.51	-0.09	0.13	0.32	0.02	-0.1	0.7393	0.5379	0.016	0	0.9826	0.494	0.5264	0.4075	0	0.3263	0.3856	0.2265	0.0027	0.8463	0.3469	3.7	0.0001	0	0	0	1	0	0	0	0	-1	0	0	0	1	0
scl0020677.2_120-S	NM_009238.1	Sox4	Mus musculus SRY-box containing gene 4 (Sox4), mRNA.	0.06	0.11	0.25	-0.09	0.46	0.02	-0.03	-0.19	-0.24	-0.34	0.21	0.13	0.47	0.15	-0.18	0.6569	0.4277	0.0803	0.0016	0.5246	0.8701	0.8563	0.1693	0.0174	0.0943	0.1385	0.3593	0.0015	0.2961	0.192	2.3	0.0099	0	0	0	1	0	0	0	0	0	0	0	0	1	0
scl31633.12_17-S	NM_010719.2	Lipe	Mus musculus lipase, hormone sensitive (Lipe), mRNA.	0.05	0.06	0.27	0.29	0.02	-0.05	0.01	-0.22	-0.33	-0.16	0.09	0.13	0.29	0.02	-0.07	0.6029	0.5747	0.0106	0.826	0.007	0.6396	0.8952	0.0369	0.1337	0.0021	0.3863	0.2023	0.0075	0.8486	0.4951	2.2	0.0135	0	0	0	0	0	0	0	0	0	-1	0	0	0	0
scl0002485.1_10-S	NM_026213.2	2900001O04Rik	Mus musculus RIKEN cDNA 2900001O04 gene (2900001O04Rik), mRNA.	0.02	0.08	0.27	-0.01	-0.43	0.07	-0.05	-0.12	0.21	0.19	-0.12	0.13	0.2	-0.14	0.15	0.8952	0.5631	0.0461	0.0019	0.938	0.5879	0.7102	0.3541	0.1515	0.1178	0.362	0.3351	0.1364	0.2923	0.2571	1.5	0.1154	0	0	0	-1	0	0	0	0	0	0	0	0	0	0
scl29590.2_145-S	NM_145980.1	8430408G22Rik	Mus musculus RIKEN cDNA 8430408G22 gene (8430408G22Rik), mRNA.	0.22	0.04	0.34	0.38	-0.83	0.04	0.05	-0.05	0.07	0.82	-0.03	0.13	0.25	0.26	0.29	0.4152	0.8723	0.209	0.0031	0.1682	0.8912	0.8554	0.8627	0.0036	0.8099	0.9152	0.6288	0.3543	0.3424	0.2932	1.7	0.0735	0	0	0	-1	0	0	0	0	1	0	0	0	0	0
scl34499.5.1_0-S	NM_008393	Irx3	Mus musculus Iroquois related homeobox 3 (Drosophila) (Irx3), mRNA.	0.06	0.07	0.37	-0.15	0.12	-0.02	-0.04	0.06	0.14	-0.58	-0.12	0.13	0.25	-0.04	0.04	0.7225	0.6757	0.0315	0.4887	0.3907	0.9046	0.8074	0.7051	0.0011	0.4223	0.49	0.4525	0.1428	0.8215	0.8205	1.6	0.0889	0	0	0	0	0	0	0	0	-1	0	0	0	0	0
scl29294.14.1_194-S	NM_012055.1	Asns	Mus musculus asparagine synthetase (Asns), mRNA.	-0.19	0.18	-0.47	-0.08	-0.87	-0.14	0.09	0.14	-0.06	1.2	-0.21	0.12	-0.29	0.92	-0.37	0.493	0.5157	0.0931	0.0025	0.7634	0.6153	0.7434	0.6046	0	0.8257	0.4414	0.6761	0.3041	0.0013	0.1803	3.4	0.0002	0	0	0	-1	0	0	0	0	1	0	0	0	0	1
scl020102.3_1-S	NM_009094	Rps4x	Mus musculus ribosomal protein S4, X-linked (Rps4x), mRNA.	-0.28	0.29	-0.39	-0.33	-0.53	0.1	0.11	0.44	0.4	0.75	-0.22	0.12	-0.52	-0.07	-0.16	0.273	0.2707	0.1382	0.0447	0.208	0.7046	0.6686	0.0927	0.0048	0.1234	0.3868	0.6466	0.0481	0.7737	0.5419	1.6	0.1128	0	0	0	0	0	0	0	0	1	0	0	0	0	0
scl0001944.1_101-S	NM_030707	Msr2	Mus musculus macrophage scavenger receptor 2 (Msr2), mRNA.	-0.41	0.05	-0.32	0.11	-0.14	0.18	0.07	-0.04	-0.24	-0.01	-0.26	0.12	-0.16	0.26	0.03	0.0035	0.7275	0.0224	0.3216	0.4353	0.1936	0.6215	0.7947	0.952	0.0846	0.0593	0.3811	0.2342	0.0556	0.8395	2.3	0.012	-1	0	0	0	0	0	0	0	0	0	0	0	0	0
scl0004125.1_0-S	NM_021288.2	Tyms	Mus musculus thymidylate synthase (Tyms), mRNA.	-0.07	0	-0.3	-0.04	-0.4	-0.04	0.15	0.1	-0.06	0.35	-0.2	0.12	-0.31	-0.24	-0.13	0.5667	0.9738	0.0129	0.0013	0.7367	0.7077	0.2164	0.401	0.0048	0.5933	0.0965	0.3371	0.0121	0.0507	0.2761	2	0.0289	0	0	0	-1	0	0	0	0	1	0	0	0	0	0
scl38453.7.1_27-S	NM_007792.2	Csrp2	Mus musculus cysteine and glycine-rich protein 2 (Csrp2), mRNA.	0.08	0.06	-0.26	0.12	0.14	-0.04	-0.11	-0.11	-0.38	0.25	0.1	0.12	-0.5	-0.27	-0.23	0.5341	0.639	0.0473	0.2819	0.368	0.7819	0.3883	0.4044	0.0607	0.0047	0.4539	0.3706	0.0003	0.0451	0.0874	3.8	0.0001	0	0	0	0	0	0	0	0	0	-1	0	0	-1	0
scl00114873.1_162-S	XM_356154.1	Dscaml1	Mus musculus Down syndrome cell adhesion molecule-like 1 (Dscaml1), mRNA.	0.06	-0.08	-0.22	-0.2	0.06	0.11	0.08	0.32	0.07	-0.01	0.19	0.12	-0.07	-0.07	-0.13	0.5903	0.4347	0.0407	0.5458	0.0645	0.3274	0.4767	0.0036	0.932	0.5044	0.0841	0.2508	0.5127	0.5449	0.2401	1.5	0.1141	0	0	0	0	0	0	0	1	0	0	0	0	0	0
scl36799.4_9-S	NM_026515.1	2810417H13Rik	Mus musculus RIKEN cDNA 2810417H13 gene (2810417H13Rik), mRNA.	0.11	0.2	-0.2	0.13	0.14	-0.06	-0.12	-0.07	-0.18	0.19	0.03	0.12	-0.32	0.03	-0.18	0.2669	0.0436	0.0409	0.1485	0.1791	0.5058	0.225	0.48	0.0574	0.0589	0.728	0.2122	0.0015	0.7479	0.0581	2.9	0.0014	0	0	0	0	0	0	0	0	0	0	0	0	-1	0
scl34335.3_203-S	NM_011998	Chst4	Mus musculus carbohydrate (chondroitin 6/keratan) sulfotransferase 4 (Chst4), mRNA.	-0.1	0.07	-0.2	-0.13	0.01	0.07	-0.04	0.01	0.11	-0.07	0.04	0.12	-0.32	-0.05	-0.11	0.2682	0.4239	0.0252	0.9444	0.1602	0.3997	0.6533	0.9296	0.4163	0.2027	0.6174	0.182	0.0007	0.5731	0.2208	1.5	0.1372	0	0	0	0	0	0	0	0	0	0	0	0	-1	0
scl15767.4_169-S	NM_007498.2	Atf3	Mus musculus activating transcription factor 3 (Atf3), mRNA.	-0.05	0.19	-0.19	0.02	-0.08	0.09	-0.14	0.14	0.07	0.67	-0.03	0.12	0.02	-0.23	-0.04	0.7889	0.266	0.2808	0.6363	0.9154	0.619	0.4203	0.4163	0.0002	0.7032	0.8776	0.4909	0.9029	0.1882	0.8315	2	0.0265	0	0	0	0	0	0	0	0	1	0	0	0	0	0
scl0001908.1_5-S	NM_016881	Pmm2	Mus musculus phosphomannomutase 2 (Pmm2), mRNA.	-0.12	-0.03	-0.19	-0.12	-0.29	0.08	0.07	0.13	0.09	0.15	0.03	0.12	-0.28	-0.08	0.06	0.1262	0.6761	0.0126	0.0003	0.1066	0.2897	0.3543	0.0836	0.0454	0.2423	0.6428	0.1009	0.0004	0.2856	0.4223	3.2	0.0005	0	0	0	-1	0	0	0	0	0	0	0	0	-1	0
scl069680.4_37-S	XM_133916.4	1700071K18Rik		-0.06	0.13	-0.19	-0.16	-0.02	0	-0.03	0.07	0.06	0.06	0.02	0.12	-0.36	0.02	0.02	0.5546	0.1793	0.0599	0.8238	0.1011	0.9874	0.7592	0.4918	0.5265	0.5393	0.8168	0.2221	0.0005	0.8108	0.8421	1.5	0.1346	0	0	0	0	0	0	0	0	0	0	0	0	-1	0
scl016998.1_51-S	NM_008520	Ltbp3	Mus musculus latent transforming growth factor beta binding protein 3 (Ltbp3), mRNA.	-0.04	0.02	-0.18	0.03	0.33	-0.03	0.05	-0.02	-0.03	-0.19	-0.09	0.12	-0.32	0.15	0.04	0.6571	0.8398	0.0704	0.0011	0.7672	0.7387	0.5867	0.8343	0.0615	0.7862	0.3534	0.2145	0.0015	0.1405	0.6703	1.7	0.0634	0	0	0	1	0	0	0	0	0	0	0	0	-1	0
scl50455.10_283-S	XM_128778.5	AW548124	Mus musculus expressed sequence AW548124 (AW548124), mRNA.	0	0.16	-0.17	-0.25	0.07	-0.06	-0.01	-0.14	0.32	-0.08	0.09	0.12	-0.13	-0.13	0.13	0.9737	0.0976	0.0833	0.4832	0.0138	0.5213	0.9054	0.1586	0.3902	0.0019	0.3529	0.2163	0.1806	0.1833	0.1849	2.5	0.0051	0	0	0	0	0	0	0	0	0	1	0	0	0	0
scl0001621.1_13-S	NM_013686	Tcp1	Mus musculus t-complex protein 1 (Tcp1), mRNA.	0.01	0.27	-0.17	-0.37	-0.35	0.05	-0.11	0.24	0.46	0.26	-0.02	0.12	-0.38	-0.31	0	0.9291	0.051	0.2069	0.0135	0.0086	0.69	0.4051	0.0787	0.0595	0.0012	0.8935	0.3776	0.0066	0.0285	0.988	2.7	0.0031	0	0	0	0	0	0	0	0	0	1	0	0	0	0
scl50181.36_559-S	NM_021415.2	Cacna1h	Mus musculus calcium channel, voltage-dependent, T type, alpha 1H subunit (Cacna1h), mRNA.	0.01	0.03	-0.16	0.04	0.07	0	0.03	-0.02	-0.05	-0.12	0.04	0.12	-0.56	-0.09	0.21	0.943	0.8148	0.2695	0.6509	0.782	0.9924	0.8243	0.866	0.4069	0.7407	0.8036	0.405	0.0003	0.5302	0.1671	1.4	0.1973	0	0	0	0	0	0	0	0	0	0	0	0	-1	0
scl49235.18_0-S	NM_011638.3	Tfrc	Mus musculus transferrin receptor (Tfrc), mRNA.	0.3	0.39	-0.16	-0.05	-0.46	-0.02	-0.07	0.37	-0.29	-0.2	0.03	0.12	0.05	-1.55	-0.13	0.142	0.063	0.4299	0.0265	0.8249	0.9164	0.7423	0.0737	0.3395	0.1606	0.8751	0.5666	0.7923	0	0.523	5.1	0	0	0	0	0	0	0	0	0	0	0	0	0	0	-1
scl49769.9_10-S	NM_025836.1	M6prbp1	Mus musculus mannose-6-phosphate receptor binding protein 1 (M6prbp1), mRNA.	-0.05	0.11	-0.16	-0.11	0.12	-0.02	-0.02	0.38	0.17	0.51	-0.06	0.12	-0.16	0.02	-0.1	0.6946	0.3791	0.2317	0.3397	0.4139	0.9071	0.9077	0.0043	0.0002	0.2006	0.6247	0.3741	0.2343	0.8806	0.4354	3.2	0.0006	0	0	0	0	0	0	0	1	1	0	0	0	0	0
scl0072747.1_5-S	NM_028341.1	2810439F02Rik	Mus musculus RIKEN cDNA 2810439F02 gene (2810439F02Rik), mRNA.	-0.09	0.18	-0.16	-0.14	-0.51	-0.05	0.09	0.05	-0.07	0.23	-0.05	0.12	-0.2	-0.02	-0.21	0.5507	0.2242	0.2713	0.001	0.3477	0.7214	0.5564	0.7207	0.1252	0.6542	0.7336	0.425	0.1849	0.8969	0.1681	1.7	0.0763	0	0	0	-1	0	0	0	0	0	0	0	0	0	0
scl27106.1.40_71-S	NM_027356.1	2700038N03Rik	Mus musculus RIKEN cDNA 2700038N03 gene (2700038N03Rik), mRNA.	-0.04	0.23	-0.16	-0.27	-0.07	-0.08	-0.09	0.12	0.03	-0.27	-0.14	0.12	-0.14	-0.12	-0.19	0.698	0.0114	0.0724	0.4224	0.0036	0.3597	0.2992	0.182	0.0042	0.7253	0.1385	0.1932	0.1176	0.1715	0.0355	2.8	0.0024	0	0	0	0	-1	0	0	0	-1	0	0	0	0	0
scl0001123.1_57-S	NM_177736	BC027309	Mus musculus cDNA sequence BC027309 (BC027309), mRNA.	0.04	0.13	-0.15	-0.01	-0.14	-0.03	-0.04	0.32	-0.1	0.16	-0.06	0.12	-0.03	-0.16	-0.01	0.6494	0.1282	0.0953	0.1057	0.935	0.7686	0.6511	0.0005	0.0656	0.2313	0.488	0.172	0.6908	0.0633	0.9487	1.8	0.0466	0	0	0	0	0	0	0	1	0	0	0	0	0	0
scl21049.17_300-S	NM_146119.1	9130404D14Rik	Mus musculus RIKEN cDNA 9130404D14 gene (9130404D14Rik), mRNA.	-0.2	-0.06	-0.15	-0.16	0.45	0.12	0.17	-0.16	-0.2	-0.13	-0.06	0.12	-0.24	0.87	-0.32	0.036	0.5168	0.1145	0	0.0988	0.2203	0.0772	0.087	0.1625	0.0388	0.5572	0.2154	0.0141	0	0.0009	8.6	0	0	0	0	1	0	0	0	0	0	0	0	0	0	1
scl40921.6_29-S	NM_010517.2	Igfbp4	Mus musculus insulin-like growth factor binding protein 4 (Igfbp4), mRNA.	0.12	0.24	-0.14	0.19	-0.35	0.25	-0.21	0.07	-0.18	-0.5	0.15	0.12	0	-0.4	-0.05	0.4117	0.1093	0.355	0.0178	0.1874	0.0913	0.1571	0.643	0.0011	0.2084	0.3124	0.4066	0.9752	0.0078	0.7214	3.3	0.0004	0	0	0	0	0	0	0	0	-1	0	0	0	0	0
scl0230709.2_6-S	NM_172700.1	Zmpste24	Mus musculus zinc metalloproteinase, STE24 homolog (S. cerevisiae) (Zmpste24), mRNA.	-0.04	0.01	-0.13	-0.11	-0.43	0.05	0.06	0.12	0.16	0.47	-0.16	0.12	-0.2	-0.05	0.17	0.6143	0.905	0.1365	0	0.2242	0.576	0.4943	0.173	0	0.0722	0.0783	0.1836	0.0245	0.574	0.0572	4.1	0	0	0	0	-1	0	0	0	0	1	0	0	0	0	0
scl26367.12.1_1-S	NM_007644.2	Scarb2	Mus musculus scavenger receptor class B, member 2 (Scarb2), mRNA.	-0.1	0.12	-0.13	-0.25	0.36	0.03	-0.04	-0.04	-0.06	-0.23	-0.02	0.12	-0.01	0.01	-0.28	0.3801	0.2727	0.2307	0.0017	0.0243	0.7801	0.7335	0.7012	0.036	0.5834	0.8476	0.2729	0.9302	0.9169	0.0112	2	0.0248	0	0	0	1	0	0	0	0	0	0	0	0	0	0
scl0001304.1_8-S	NM_029478.2	4930579A11Rik	Mus musculus RIKEN cDNA 4930579A11 gene (4930579A11Rik), mRNA.	-0.11	0.34	-0.13	-0.3	-0.56	0.06	-0.04	0.1	0.37	0.52	-0.16	0.12	-0.27	-0.14	0.13	0.5179	0.0455	0.4262	0.0013	0.0771	0.7124	0.8006	0.5605	0.0028	0.0282	0.3544	0.4622	0.1135	0.3932	0.4267	2.1	0.0201	0	0	0	-1	0	0	0	0	1	0	0	0	0	0
GI_58801453-S	NM_001011848.1	Olfr675	Mus musculus olfactory receptor 675 (Olfr675), mRNA.	-0.27	0.16	-0.12	-0.12	-0.03	0.1	0.14	0.16	0.16	0.28	-0.34	0.12	0.1	0.18	0.06	0.0232	0.1624	0.3172	0.8077	0.3035	0.4067	0.2247	0.1771	0.0155	0.1657	0.0044	0.2926	0.4048	0.13	0.6142	2.1	0.0182	0	0	0	0	0	0	0	0	0	0	-1	0	0	0
scl17905.13.1_9-S	XM_129747.4	Cyp20a1	Mus musculus cytochrome P450, family 20, subfamily A, polypeptide 1 (Cyp20a1), mRNA.	-0.13	0.17	-0.11	-0.11	-0.23	-0.05	0.01	0.07	0.01	0.38	-0.08	0.12	-0.31	-0.17	-0.11	0.223	0.1207	0.3193	0.0418	0.3034	0.6309	0.9379	0.54	0.0007	0.9626	0.458	0.2751	0.0058	0.1251	0.2969	2.2	0.0141	0	0	0	0	0	0	0	0	1	0	0	0	0	0
scl35878.11.1_130-S	NM_133217	Bcdo2	Mus musculus beta-carotene 9, 10-dioxygenase 2 (Bcdo2), mRNA.	-0.19	0.09	-0.09	-0.12	0.09	0.08	0.02	-0.1	0.05	-0.5	-0.08	0.12	0.02	0.04	-0.02	0.0771	0.4357	0.4189	0.393	0.2668	0.4521	0.8496	0.3577	0	0.6523	0.4777	0.2743	0.8782	0.738	0.8797	2.5	0.0058	0	0	0	0	0	0	0	0	-1	0	0	0	0	0
scl0104112.1_197-S	NM_134037.2	Acly	Mus musculus ATP citrate lyase (Acly), mRNA.	-0.06	0.3	-0.08	0.24	0.16	-0.06	-0.23	-0.37	-0.62	1.17	0.07	0.12	-0.42	0.05	-0.52	0.8094	0.2496	0.7537	0.5431	0.3656	0.823	0.3911	0.1587	0	0.0202	0.7904	0.6619	0.1149	0.8578	0.0534	3.5	0.0002	0	0	0	0	0	0	0	0	1	0	0	0	0	0
scl36315.5_684-S	NM_021609.2	Ccbp2	Mus musculus chemokine binding protein 2 (Ccbp2), mRNA.	-0.01	-0.06	-0.08	0.2	0.32	0.09	0.1	-0.08	-0.31	-0.24	0.16	0.12	-0.24	-0.02	-0.1	0.95	0.5565	0.4038	0.0012	0.0434	0.3387	0.2782	0.3907	0.0157	0.0016	0.0981	0.211	0.013	0.8685	0.3046	3	0.0011	0	0	0	1	0	0	0	0	0	-1	0	0	0	0
scl25923.3.1_0-S	NM_019577.2	Ccl24	Mus musculus chemokine (C-C motif) ligand 24 (Ccl24), mRNA.	-0.09	0.01	-0.08	0.16	-0.01	-0.01	-0.04	-0.16	-0.33	0.77	-0.09	0.12	0.08	-0.13	-0.03	0.5835	0.9356	0.6509	0.9575	0.3456	0.9513	0.8374	0.3413	0	0.0566	0.5929	0.4775	0.6188	0.4309	0.8726	2.9	0.0013	0	0	0	0	0	0	0	0	1	0	0	0	0	0
scl0001791.1_109-S	NM_021720.1	Donson	Mus musculus downstream neighbor of SON (Donson), mRNA.	-0.14	0.03	-0.08	0.06	0.09	0.08	0.13	0.1	-0.12	-0.07	-0.29	0.12	-0.05	-0.01	-0.13	0.1665	0.7996	0.439	0.3531	0.5601	0.4525	0.193	0.3433	0.4961	0.2381	0.0048	0.234	0.6032	0.9111	0.1927	1.3	0.2344	0	0	0	0	0	0	0	0	0	0	-1	0	0	0
scl28068.2_468-S	NM_008013.2	Fgl2	Mus musculus fibrinogen-like protein 2 (Fgl2), mRNA.	0.02	0.06	-0.06	0.19	0.26	0.05	0.01	0.02	-0.06	-0.11	0.13	0.12	-0.15	0	0.2	0.7635	0.4504	0.4937	0.0018	0.0181	0.505	0.8856	0.834	0.1761	0.4841	0.112	0.1307	0.073	0.9654	0.0146	2.2	0.0166	0	0	0	1	0	0	0	0	0	0	0	0	0	0
scl0003509.1_0-S	NM_007503	Fxyd2	Mus musculus FXYD domain-containing ion transport regulator 2 (Fxyd2), transcript variant a, mRNA.	0.04	0.54	-0.06	0.17	-0.04	0.06	-0.46	0.04	-0.1	0.1	0.01	0.12	0.06	0.04	0.08	0.7785	0.0008	0.6767	0.8113	0.2683	0.711	0.0037	0.7707	0.4948	0.5307	0.9429	0.4513	0.7129	0.7989	0.6041	1.2	0.2929	0	1	0	0	0	0	-1	0	0	0	0	0	0	0
scl54000.2.1_5-S	NM_028303.1	2700099C19Rik		-0.05	0.06	-0.06	0.03	-0.67	0.13	-0.05	0.06	-0.07	0.2	-0.09	0.12	-0.32	-0.43	-0.01	0.645	0.583	0.5644	0	0.7912	0.2076	0.6109	0.5484	0.0607	0.4915	0.3647	0.2687	0.003	0.0001	0.917	4.2	0	0	0	0	-1	0	0	0	0	0	0	0	0	-1	-1
scl073614.3_56-S	XM_356401.1	1700123J19Rik	Mus musculus RIKEN cDNA 1700123J19 gene (1700123J19Rik), mRNA.	0.02	0.05	-0.06	0.01	-0.27	0.06	0.06	0.05	0.08	0.13	0.01	0.12	-0.11	-0.13	0.1	0.7721	0.5852	0.4767	0.0023	0.9185	0.4635	0.4811	0.5936	0.1427	0.3779	0.9286	0.1556	0.2192	0.1345	0.2544	1.2	0.2942	0	0	0	-1	0	0	0	0	0	0	0	0	0	0
scl37359.31.1_62-S	NM_011843.1	Mbc2	Mus musculus membrane bound C2 domain containing protein (Mbc2), mRNA.	0.12	0.19	-0.05	0.13	0.13	0.03	-0.22	-0.06	-0.12	0.05	-0.09	0.12	-0.15	0.03	-0.01	0.1219	0.014	0.4697	0.0865	0.0794	0.6736	0.0045	0.4171	0.4987	0.1169	0.2096	0.1054	0.0432	0.6712	0.9302	2.8	0.002	0	0	0	0	0	0	-1	0	0	0	0	0	0	0
scl0107995.2_8-S	NM_023223.1	Cdc20	Mus musculus cell division cycle 20 homolog (S. cerevisiae) (Cdc20), mRNA.	-0.05	0	-0.05	0.12	-0.32	0.01	0.14	-0.18	-0.21	1.21	-0.18	0.12	-0.1	0.21	-0.14	0.8533	0.9875	0.8336	0.2152	0.6523	0.9818	0.5824	0.4906	0	0.4152	0.4809	0.6453	0.7005	0.4293	0.5983	1.8	0.0603	0	0	0	0	0	0	0	0	1	0	0	0	0	0
scl41002.6.1_5-S	NM_023121.1	Gngt2	Mus musculus guanine nucleotide binding protein (G protein), gamma transducing activity polypeptide 2 (Gngt2), mRNA.	-0.04	0.01	-0.05	0.09	0.49	0.02	0.14	0.26	-0.16	0.77	0.01	0.12	0.14	-0.18	-0.19	0.8181	0.9472	0.7343	0.0025	0.5562	0.8959	0.3882	0.0982	0	0.2991	0.9264	0.4355	0.3651	0.2415	0.2379	7.5	0	0	0	0	1	0	0	0	0	1	0	0	0	0	0
scl32562.20.1_76-S	NM_025905.2	1600012K10Rik	Mus musculus RIKEN cDNA 1600012K10 gene (1600012K10Rik), mRNA.	0.09	-0.14	-0.05	-0.15	-0.17	0.09	0.04	0.02	0.08	-0.54	0.13	0.12	-0.1	-0.17	-0.04	0.3411	0.1606	0.5916	0.0835	0.1238	0.337	0.6599	0.8559	0	0.4306	0.1804	0.2204	0.3168	0.0849	0.6899	5.2	0	0	0	0	0	0	0	0	0	-1	0	0	0	0	0
scl0320226.4_29-S	NM_177108.2	A330015D16Rik	Mus musculus RIKEN cDNA A330015D16 gene (A330015D16Rik), mRNA.	-0.23	-0.02	-0.04	-0.06	0.06	0.13	0.02	0.05	-0.08	0.09	-0.05	0.12	-0.02	0.4	-0.02	0.0434	0.8759	0.7057	0.6141	0.6265	0.2387	0.8684	0.6675	0.4205	0.466	0.6425	0.2885	0.8867	0.0007	0.8903	1.6	0.1132	0	0	0	0	0	0	0	0	0	0	0	0	0	1
scl0381802.12_9-S	NM_199033.1	AU067695	Mus musculus expressed sequence AU067695 (AU067695), mRNA.	-0.06	0.13	-0.04	-0.09	-0.32	-0.03	0.04	-0.01	0.19	0.09	-0.06	0.12	-0.05	-0.21	0.09	0.4746	0.1087	0.6654	0.0003	0.2859	0.7237	0.6703	0.9197	0.2946	0.0241	0.4408	0.149	0.5085	0.0121	0.2647	2	0.0299	0	0	0	-1	0	0	0	0	0	0	0	0	0	0
scl43391.2_27-S	NM_023697.1	Rdh14	Mus musculus retinol dehydrogenase 14 (all-trans and 9-cis) (Rdh14), mRNA.	0.01	0.1	-0.04	-0.24	-0.5	0.04	-0.04	0.06	0.36	0.04	-0.1	0.12	-0.16	-0.09	0.11	0.8879	0.3317	0.6781	0	0.0233	0.6729	0.6853	0.5828	0.6925	0.0012	0.3667	0.2613	0.1276	0.3992	0.2781	3.9	0.0001	0	0	0	-1	0	0	0	0	0	1	0	0	0	0
scl00319476.1_249-S	NM_176920.2	A930016D02Rik	Mus musculus RIKEN cDNA A930016D02 gene (A930016D02Rik), mRNA.	0.01	0.07	-0.04	-0.48	0.04	0.07	0.01	0.03	-0.13	-0.18	0.22	0.12	0.12	-0.31	-0.54	0.942	0.6558	0.8017	0.8096	0.0031	0.6391	0.9483	0.8544	0.2648	0.4223	0.1689	0.4538	0.4491	0.0541	0.0009	1.9	0.0351	0	0	0	0	-1	0	0	0	0	0	0	0	0	0
scl43441.25.1_42-S	NM_007886.1	Dtnb	Mus musculus dystrobrevin, beta (Dtnb), mRNA.	0.08	-0.1	-0.03	0.15	0.1	-0.03	0.18	0.04	0.26	0.09	0.11	0.12	-0.08	0.21	0.37	0.5262	0.4234	0.8003	0.4425	0.2143	0.8099	0.1512	0.722	0.4732	0.0386	0.3941	0.3463	0.5339	0.0994	0.0038	1.6	0.1121	0	0	0	0	0	0	0	0	0	0	0	0	0	0
scl076117.22_2-S	NM_153820.1	Arhgap15	Mus musculus Rho GTPase activating protein 15 (Arhgap15), mRNA.	0.06	-0.02	-0.03	-0.02	0.05	-0.06	0.08	0.01	0.04	0.26	-0.05	0.12	0.02	-0.01	-0.08	0.381	0.7454	0.6505	0.4885	0.7344	0.3922	0.2308	0.8669	0.0002	0.5877	0.4377	0.084	0.7766	0.8638	0.2125	2.8	0.0021	0	0	0	0	0	0	0	0	1	0	0	0	0	0
scl0003564.1_2102-S	NM_178227	Scn3b	Mus musculus sodium channel, voltage-gated, type III, beta (Scn3b), mRNA.	-0.14	0.16	-0.03	-0.12	-0.08	0.22	-0.12	-0.04	0.34	-0.07	-0.05	0.12	-0.01	-0.16	0.12	0.1563	0.1088	0.7346	0.3929	0.2311	0.0262	0.247	0.6823	0.4664	0.0011	0.5949	0.2396	0.9436	0.1095	0.2467	1.7	0.0679	0	0	0	0	0	0	0	0	0	1	0	0	0	0
scl19237.19_71-S	NM_021359.2	Itgb6	Mus musculus integrin beta 6 (Itgb6), mRNA.	0.04	0	-0.03	-0.19	0.09	-0.12	0.09	0.21	-0.5	0.01	-0.03	0.12	0.31	0.06	-0.05	0.6977	0.9631	0.744	0.3513	0.0595	0.2038	0.3645	0.0358	0.95	0	0.7363	0.21	0.0021	0.5448	0.618	5.7	0	0	0	0	0	0	0	0	0	0	-1	0	0	1	0
scl0066520.2_292-S	NM_183258.1	2610001J05Rik	Mus musculus RIKEN cDNA 2610001J05 gene (2610001J05Rik), mRNA.	0	0.13	-0.02	0.1	0.09	-0.02	-0.12	-0.07	0.01	-0.42	-0.03	0.12	-0.11	0.01	0.04	0.9643	0.1358	0.8017	0.3369	0.262	0.8007	0.1908	0.4318	0	0.9064	0.7216	0.1892	0.2197	0.891	0.6151	2.3	0.0091	0	0	0	0	0	0	0	0	-1	0	0	0	0	0
scl0001886.1_1-S	XM_148118.1	4122402O22Rik	Mus musculus RIKEN cDNA 4122402O22 gene (4122402O22Rik), mRNA.	-0.15	0.06	-0.01	0.13	-0.13	-0.08	0.01	0	0.16	-0.12	-0.08	0.12	-0.09	-0.09	0.27	0.0802	0.4716	0.909	0.142	0.1314	0.3439	0.8835	0.9853	0.1827	0.0621	0.3516	0.1773	0.2779	0.3164	0.0023	2.3	0.0092	0	0	0	0	0	0	0	0	0	0	0	0	0	0
scl0001433.1_54-S	NM_008950.1	Psmc5	Mus musculus protease (prosome, macropain) 26S subunit, ATPase 5 (Psmc5), mRNA.	-0.04	0.14	-0.01	-0.04	-0.27	0.05	0.01	0.03	-0.01	0.45	-0.22	0.12	0	-0.08	-0.18	0.6963	0.1548	0.9201	0.0064	0.6777	0.5837	0.9129	0.7256	0	0.8932	0.0202	0.1919	0.9905	0.4239	0.0601	2.6	0.0043	0	0	0	0	0	0	0	0	1	0	0	0	0	0
scl0003468.1_1-S	NM_026674	0610008A10Rik	Mus musculus RIKEN cDNA 0610008A10 gene (0610008A10Rik), mRNA.	-0.11	-0.05	-0.01	-0.06	-0.28	0.12	0.1	0.03	-0.09	0.3	-0.13	0.12	-0.07	-0.45	-0.15	0.2828	0.6473	0.9073	0.0072	0.5741	0.2471	0.3246	0.8061	0.0044	0.3573	0.2238	0.2398	0.4975	0	0.1448	2.6	0.0035	0	0	0	0	0	0	0	0	1	0	0	0	0	-1
scl32119.15.11_22-S	NM_025899.1	Uqcrc2	Mus musculus RIKubiquinol cytochrome c reductase core protein 2 (Uqcrc2), mRNA.	0.06	-0.03	-0.01	-0.07	-0.11	-0.02	0.12	0	-0.11	-0.21	-0.07	0.12	-0.04	-0.14	-0.11	0.3959	0.6478	0.8401	0.1026	0.3142	0.7563	0.0722	0.9779	0.0027	0.0934	0.2849	0.0749	0.5788	0.0392	0.1019	2.9	0.0017	0	0	0	0	0	0	0	0	-1	0	0	0	0	0
scl0001349.1_14-S	NM_134189.2	Galnt10	Mus musculus UDP-N-acetyl-alpha-D-galactosamine:polypeptide N-acetylgalactosaminyltransferase 10 (Galnt10), mRNA.	-0.04	0.25	-0.01	-0.11	0.02	0.07	-0.2	0.03	0.11	-0.06	-0.01	0.12	0.16	0.02	0	0.6733	0.0039	0.8799	0.8561	0.2117	0.4216	0.0182	0.7196	0.4486	0.2119	0.9232	0.1575	0.0608	0.7945	0.9612	1.3	0.2214	0	1	0	0	0	0	0	0	0	0	0	0	0	0
scl0171207.1_50-S	NM_138630.1	Arhgap4	Mus musculus Rho GTPase activating protein 4 (Arhgap4), mRNA.	-0.08	0.01	0	0.27	0.56	0.02	0.14	-0.08	-0.27	0.32	-0.08	0.12	0.08	0.02	-0.12	0.588	0.9426	0.9943	0.0004	0.0754	0.8882	0.3409	0.6037	0.0379	0.0747	0.6048	0.4226	0.5936	0.8976	0.4198	4	0	0	0	0	1	0	0	0	0	0	0	0	0	0	0
scl053886.1_142-S	NM_177270.3	Cdkl2	Mus musculus cyclin-dependent kinase-like 2 (CDC2-related kinase) (Cdkl2), mRNA.	-0.09	0.08	0	0.03	0	-0.08	0.06	0.02	0.14	0.24	-0.12	0.12	-0.07	-0.14	0.11	0.2892	0.3344	0.9568	0.9902	0.7093	0.301	0.4331	0.8085	0.0047	0.0959	0.1463	0.1419	0.3797	0.0904	0.1823	2.5	0.0058	0	0	0	0	0	0	0	0	1	0	0	0	0	0
scl51898.11_22-S	XM_128869.3	Rbm22		0.01	0.02	0	-0.23	-0.03	0.07	-0.07	0.02	0.12	0.11	0	0.12	-0.03	0.11	-0.19	0.908	0.7608	0.9682	0.6701	0.0022	0.3613	0.348	0.8215	0.1175	0.1011	0.9596	0.091	0.6874	0.1131	0.0102	1.7	0.0763	0	0	0	0	-1	0	0	0	0	0	0	0	0	0
scl37440.14_650-S	NM_028679.2	Irak3	Mus musculus interleukin-1 receptor-associated kinase 3 (Irak3), mRNA.	-0.08	0.02	0.01	0.15	0.26	0.05	0.13	0.1	-0.12	0.94	-0.2	0.12	0.05	0.09	-0.04	0.7157	0.934	0.9672	0.2396	0.4956	0.8359	0.5587	0.66	0.0001	0.5965	0.3723	0.58	0.8095	0.6778	0.8407	2.7	0.0031	0	0	0	0	0	0	0	0	1	0	0	0	0	0
scl0003122.1_0-S	NM_019729.2	Usp8	Mus musculus ubiquitin specific protease 8 (Usp8), mRNA.	-0.05	0.11	0.01	0.08	-0.51	0.09	-0.04	0.02	-0.01	0.23	-0.12	0.12	-0.03	-0.13	0.07	0.6597	0.3245	0.9532	0	0.4402	0.3942	0.7433	0.8758	0.0336	0.9127	0.2791	0.2835	0.7653	0.2398	0.5216	1.9	0.034	0	0	0	-1	0	0	0	0	0	0	0	0	0	0
scl069806.1_58-S	NM_027216.2	Slc39a11	Mus musculus solute carrier family 39 (metal ion transporter), member 11 (Slc39a11), mRNA.	0	0.16	0.01	0.06	-0.22	0.03	-0.19	-0.22	-0.17	0.26	-0.04	0.12	-0.06	0.2	-0.15	0.9992	0.0612	0.8668	0.0125	0.4996	0.6951	0.0306	0.0116	0.0025	0.0461	0.662	0.1467	0.4687	0.0188	0.0765	3.3	0.0004	0	0	0	0	0	0	0	0	1	0	0	0	0	0
scl0110385.17_14-S	NM_201607	Pde4c	Mus musculus phosphodiesterase 4C, cAMP specific (Pde4c), mRNA.	0.04	0.04	0.02	0.2	-0.13	0.05	-0.06	0.03	-0.11	-0.4	-0.01	0.12	0	0	0.07	0.7381	0.7274	0.8488	0.2417	0.0694	0.6403	0.5635	0.7906	0.0005	0.3297	0.9609	0.2632	0.9909	0.9996	0.5036	2.6	0.0044	0	0	0	0	0	0	0	0	-1	0	0	0	0	0
scl0015404.2_311-S	NM_010455.1	Hoxa7	Mus musculus homeo box A7 (Hoxa7), mRNA.	-0.11	0.36	0.02	-0.12	-0.02	0.13	-0.27	-0.15	0.11	-0.18	0	0.12	-0.05	-0.08	-0.17	0.3307	0.0023	0.8371	0.8419	0.2957	0.2496	0.0216	0.2024	0.1164	0.3492	0.9986	0.3043	0.6619	0.472	0.1454	1.4	0.1579	0	1	0	0	0	0	0	0	0	0	0	0	0	0
scl0066350.2_276-S	NM_023196.2	Pla2g12a	Mus musculus phospholipase A2, group XIIA (Pla2g12a), mRNA.	0.11	-0.1	0.03	0.3	0.51	-0.04	0.03	0.09	-0.08	-0.03	0.04	0.12	0.1	0.42	0.21	0.4866	0.552	0.8512	0.0022	0.0681	0.7858	0.8417	0.5618	0.8418	0.6161	0.8195	0.4595	0.5406	0.0112	0.1926	1.4	0.1947	0	0	0	1	0	0	0	0	0	0	0	0	0	0
GI_82617568-S	NM_001015507.1	B930007L02Rik	Mus musculus RIKEN cDNA B930007L02 gene (B930007L02Rik), mRNA.	-0.14	0.09	0.03	0.09	-0.03	-0.01	0.09	0.04	-0.01	0.05	-0.31	0.12	0.09	0.06	0.13	0.1618	0.3962	0.7575	0.7536	0.3861	0.9287	0.372	0.7114	0.6388	0.9259	0.0026	0.2539	0.3852	0.5594	0.21	1.1	0.3738	0	0	0	0	0	0	0	0	0	0	-1	0	0	0
scl026384.8_46-S	NM_011937	Gnpda1	Mus musculus glucosamine-6-phosphate deaminase 1 (Gnpda1), mRNA.	-0.01	0.21	0.03	-0.11	-0.18	0.09	-0.13	-0.01	0.14	0.07	0.02	0.12	0	-0.23	0.21	0.9422	0.0073	0.659	0.0191	0.1644	0.2363	0.079	0.9311	0.3536	0.072	0.8211	0.1252	0.9543	0.003	0.0059	2.6	0.0036	0	0	0	0	0	0	0	0	0	0	0	0	0	-1
scl0023881.1_86-S	NM_011816.2	E430034L04Rik	Mus musculus RIKEN cDNA E430034L04 gene (E430034L04Rik), mRNA.	0.04	-0.01	0.03	-0.13	-0.25	0.11	-0.01	-0.11	0.13	0.28	0.04	0.12	0.09	0.02	-0.1	0.6104	0.8724	0.7216	0.0041	0.1205	0.1823	0.8728	0.1963	0.0016	0.1249	0.6223	0.1701	0.3122	0.8171	0.2567	2	0.0258	0	0	0	-1	0	0	0	0	1	0	0	0	0	0
scl29441.5_672-S	NM_177687.2	B230205M03	Mus musculus hypothetical protein B230205M03 (B230205M03), mRNA.	-0.07	0.08	0.04	0.19	-0.28	0.17	0	0.06	0.08	-0.24	0.01	0.12	0.22	-0.02	0.32	0.4499	0.3798	0.6531	0.0035	0.0447	0.0667	0.9648	0.5044	0.0128	0.3713	0.9355	0.2226	0.0214	0.8336	0.001	4.5	0	0	0	0	-1	0	0	0	0	0	0	0	0	0	0
scl43090.8_531-S	NM_023275.1	Rhoj	Mus musculus ras homolog gene family, member J (Rhoj), mRNA.	0.04	-0.07	0.04	0.1	0.51	0.19	0.14	0.11	0.13	-0.22	0.08	0.12	0.15	-0.05	0.19	0.6825	0.4677	0.7057	0	0.3042	0.0625	0.151	0.272	0.0284	0.1951	0.4248	0.2319	0.1254	0.5823	0.0578	4.3	0	0	0	0	1	0	0	0	0	0	0	0	0	0	0
scl0069635.2_263-S	NM_029653.1	Dapk1	Mus musculus death associated protein kinase 1 (Dapk1), mRNA.	-0.03	0.16	0.04	0.06	-0.37	0.07	0.07	0.16	0.02	0.38	-0.02	0.12	0.26	0.1	0.11	0.7934	0.1046	0.6632	0.0003	0.5588	0.4726	0.4784	0.1075	0.0003	0.8351	0.8343	0.2274	0.0094	0.3088	0.2683	3	0.0011	0	0	0	-1	0	0	0	0	1	0	0	0	0	0
GI_7657565-S	NM_015756.1	Shrm	Mus musculus shroom (Shrm), mRNA.	-0.02	0.13	0.04	-0.03	-0.02	0.01	-0.06	-0.08	0.11	0.23	-0.03	0.12	0.04	0.11	0	0.7609	0.1025	0.5829	0.7628	0.6755	0.8931	0.4694	0.2891	0.0048	0.16	0.7071	0.1246	0.6141	0.1444	0.9832	1.2	0.2764	0	0	0	0	0	0	0	0	1	0	0	0	0	0
scl24698.3.276_229-S	NM_177569.2	BC035954	Mus musculus cDNA sequence BC035954 (BC035954), mRNA.	-0.02	0.02	0.04	-0.11	0.61	0.06	-0.03	-0.05	-0.05	-0.62	0	0.12	0.11	0.11	0.02	0.8782	0.8864	0.7615	0	0.4055	0.6347	0.8296	0.7059	0	0.7292	0.9734	0.363	0.3855	0.3824	0.8778	2.4	0.0085	0	0	0	1	0	0	0	0	-1	0	0	0	0	0
scl17071.20.1_36-S	NM_008976.1	Ptpn14	Mus musculus protein tyrosine phosphatase, non-receptor type 14 (Ptpn14), mRNA.	-0.19	-0.03	0.05	0.03	-0.29	0.32	0.06	-0.01	-0.08	0.05	-0.06	0.12	0.17	-0.2	-0.09	0.0253	0.7163	0.587	0.001	0.6828	0.0004	0.4519	0.9419	0.5663	0.365	0.4995	0.172	0.0519	0.0184	0.3098	2.6	0.0046	0	0	0	-1	0	1	0	0	0	0	0	0	0	0
scl018223.10_5-S	NM_010950	Numbl	Mus musculus numb-like (Numbl), mRNA.	-0.02	-0.02	0.06	0.3	0.24	0.13	-0.03	-0.14	-0.23	-0.1	0.07	0.12	0.05	0.05	0.24	0.8367	0.8614	0.5365	0.0156	0.0028	0.2031	0.7874	0.1467	0.3356	0.0195	0.4491	0.2208	0.6412	0.616	0.0168	1.9	0.0421	0	0	0	0	1	0	0	0	0	0	0	0	0	0
scl20039.1_29-S	NM_025516.2	Sdbcag84	Mus musculus serologically defined breast cancer antigen 84 (Sdbcag84), mRNA.	0.23	0.05	0.06	0.19	-0.8	0.08	-0.13	0.02	-0.03	0.36	-0.04	0.12	-0.04	-0.26	0.21	0.122	0.7343	0.6671	0	0.2043	0.61	0.3685	0.8714	0.0165	0.837	0.8041	0.433	0.7862	0.0839	0.1593	2.9	0.0013	0	0	0	-1	0	0	0	0	0	0	0	0	0	0
scl0002880.1_15-S	NM_007927.1	Emd	Mus musculus emerin (Emd), mRNA.	0.13	0.02	0.06	0.16	-0.61	-0.03	0.01	0.06	0.18	0.31	-0.11	0.12	0.07	-0.34	0.31	0.3134	0.8731	0.6302	0	0.223	0.8436	0.9438	0.6661	0.0178	0.1663	0.4018	0.3522	0.592	0.0111	0.0187	2.5	0.0054	0	0	0	-1	0	0	0	0	0	0	0	0	0	0
scl0056334.1_201-S	NM_019770.1	1110032D12Rik	Mus musculus RIKEN cDNA 1110032D12 gene (1110032D12Rik), mRNA.	0.03	0.07	0.06	0.06	-0.31	0.03	-0.02	0.09	0.09	0.22	0.1	0.12	-0.03	-0.11	0.16	0.7203	0.3879	0.4128	0.0001	0.4667	0.7406	0.8412	0.2428	0.0058	0.2509	0.2047	0.1101	0.6829	0.1576	0.039	2.3	0.0105	0	0	0	-1	0	0	0	0	0	0	0	0	0	0
scl080290.2_65-S	NM_030258.2	Gpr146		0.09	-0.03	0.06	-0.04	0.31	0.03	0.15	-0.17	0.05	-0.64	0.12	0.12	0.13	0.11	0.02	0.4703	0.8074	0.5997	0.0134	0.7321	0.7803	0.2106	0.1596	0	0.6558	0.31	0.3196	0.3001	0.3552	0.8866	2.6	0.0041	0	0	0	0	0	0	0	0	-1	0	0	0	0	0
scl020719.1_146-S	NM_009254.2	Serpinb6a	Mus musculus serine (or cysteine) proteinase inhibitor, clade B, member 6a (Serpinb6a), mRNA.	0.14	0.09	0.07	0.22	0.55	0.03	-0.28	-0.07	0.39	0.21	-0.02	0.12	0.11	0.07	0.59	0.4092	0.5807	0.6896	0.002	0.1991	0.8706	0.1079	0.6946	0.2153	0.0244	0.8855	0.4754	0.5028	0.6866	0.0009	3.5	0.0002	0	0	0	1	0	0	0	0	0	0	0	0	0	0
scl0069640.2_311-S	NM_178618.2	2310040C09Rik	Mus musculus RIKEN cDNA 2310040C09 gene (2310040C09Rik), mRNA.	0.07	0.06	0.07	0.06	0.34	-0.03	0.02	-0.12	0.05	0.23	0.06	0.12	-0.1	0.47	0.14	0.5266	0.54	0.5118	0.0016	0.584	0.8018	0.8286	0.2472	0.0338	0.6499	0.5572	0.2464	0.323	0	0.1981	2.7	0.0026	0	0	0	1	0	0	0	0	0	0	0	0	0	1
scl52747.18.1_15-S	NM_145496.1	BC021917	Mus musculus cDNA sequence BC021917 (BC021917), mRNA.	-0.1	0.09	0.07	-0.09	0.28	-0.01	0.05	0	-0.04	-0.59	-0.1	0.12	0.24	0.02	-0.13	0.414	0.4755	0.5839	0.023	0.4561	0.9112	0.6597	0.9876	0	0.7181	0.4075	0.3181	0.0498	0.892	0.2965	2.1	0.0183	0	0	0	0	0	0	0	0	-1	0	0	0	0	0
scl42754.12.1_99-S	NM_033603.2	Amn	Mus musculus amnionless (Amn), mRNA.	0.29	0.05	0.08	0.01	0.5	-0.12	-0.03	-0.09	0.01	0.51	0.36	0.12	0.05	0.2	-0.04	0.0687	0.7514	0.6345	0.0024	0.9568	0.4482	0.8457	0.5777	0.0017	0.9608	0.0242	0.431	0.7325	0.205	0.797	3.6	0.0001	0	0	0	1	0	0	0	0	1	0	0	0	0	0
scl46852.4_352-S	XM_128172.4	2010001J22Rik	Mus musculus RIKEN cDNA 2010001J22 gene (2010001J22Rik), mRNA.	0.16	-0.04	0.08	-0.01	0.13	-0.17	0.09	-0.1	-0.13	-0.84	-0.07	0.12	0.17	0.36	-0.03	0.2253	0.7709	0.534	0.3056	0.9381	0.2036	0.4874	0.4394	0	0.3069	0.5743	0.3468	0.2036	0.0066	0.8426	5.8	0	0	0	0	0	0	0	0	0	-1	0	0	0	0	0
scl0258850.1_189-S	NM_146851.1	Olfr295	Mus musculus olfactory receptor 295 (Olfr295), mRNA.	0	0.01	0.08	-0.05	-0.07	0.08	0.02	-0.02	-0.01	-0.18	0.07	0.12	0.13	-0.23	-0.03	0.9464	0.9325	0.2427	0.3045	0.4837	0.2758	0.8196	0.8009	0.0135	0.8502	0.3631	0.0945	0.0704	0.002	0.6636	1.9	0.043	0	0	0	0	0	0	0	0	0	0	0	0	0	-1
scl018247.9_19-S	NM_010952.2	Oaz2	Mus musculus ornithine decarboxylase antizyme 2 (Oaz2), mRNA.	-0.02	0.23	0.08	-0.09	0.13	0.1	-0.11	-0.18	-0.1	-0.13	-0.13	0.12	0.09	0.04	-0.12	0.8023	0.0035	0.2899	0.0888	0.222	0.1953	0.1451	0.0222	0.0994	0.2021	0.0905	0.1265	0.2378	0.6378	0.1146	2.4	0.009	0	1	0	0	0	0	0	0	0	0	0	0	0	0
scl21156.17_438-S	NM_153410.2	Gpsm1	Mus musculus G-protein signalling modulator 1 (AGS3-like, C. elegans) (Gpsm1), mRNA.	0.09	-0.01	0.08	-0.09	0.76	-0.16	0.14	-0.09	-0.12	-0.64	0.2	0.12	0	0.04	-0.08	0.5868	0.9676	0.5912	0	0.5573	0.3253	0.3673	0.5481	0.0001	0.4427	0.2194	0.4371	0.9872	0.8201	0.6236	2.5	0.0054	0	0	0	1	0	0	0	0	-1	0	0	0	0	0
scl30440.2_256-S	NM_010175.2	Fadd	Mus musculus Fas (TNFRSF6)-associated via death domain (Fadd), mRNA.	0.01	-0.02	0.09	0.31	0.28	0.15	0.08	-0.03	-0.25	-0.21	0.11	0.12	0.21	0.02	0.1	0.8801	0.8089	0.3404	0.0039	0.0015	0.1155	0.4122	0.7145	0.0273	0.0093	0.2354	0.2077	0.0313	0.8187	0.3069	2.4	0.0079	0	0	0	1	1	0	0	0	0	0	0	0	0	0
scl000337.1_47-S	NM_145978.1	Pdlim2	Mus musculus PDZ and LIM domain 2 (Pdlim2), mRNA.	0.14	0.32	0.09	0.19	0.13	-0.07	-0.57	-0.14	-0.18	0.05	-0.07	0.12	-0.08	-0.09	-0.04	0.3121	0.0206	0.5025	0.3516	0.1568	0.5967	0.0001	0.3102	0.6906	0.1852	0.621	0.3965	0.5686	0.5084	0.7568	2.1	0.0232	0	0	0	0	0	0	-1	0	0	0	0	0	0	0
scl0004136.1_20-S	NM_011816.2	E430034L04Rik	Mus musculus RIKEN cDNA E430034L04 gene (E430034L04Rik), mRNA.	0.23	-0.03	0.09	0.09	-0.62	0.03	-0.11	-0.12	0.11	0.31	0	0.12	0.18	0.11	0.1	0.1316	0.858	0.5631	0.0002	0.568	0.8286	0.495	0.451	0.0446	0.4743	0.9827	0.4381	0.2568	0.4906	0.5201	2.6	0.0042	0	0	0	-1	0	0	0	0	0	0	0	0	0	0
scl014184.21_7-S	NM_008010.2	Fgfr3	Mus musculus fibroblast growth factor receptor 3 (Fgfr3), mRNA.	0.15	0.31	0.1	0.06	-0.02	-0.03	-0.12	-0.21	-0.02	-0.44	0.08	0.12	-0.02	-0.08	-0.01	0.2546	0.0171	0.4262	0.8487	0.6684	0.8397	0.3419	0.1051	0.0009	0.883	0.5207	0.3481	0.8567	0.5574	0.9519	1.9	0.0391	0	0	0	0	0	0	0	0	-1	0	0	0	0	0
scl47844.7.1_12-S	NM_010158.1	Khdrbs3	Mus musculus KH domain containing, RNA binding, signal transduction associated 3 (Khdrbs3), mRNA.	0.09	0.19	0.11	0.14	-0.15	0.16	-0.16	-0.11	0.03	-0.41	-0.07	0.12	0.28	-0.22	0.26	0.4721	0.1273	0.3849	0.2258	0.259	0.1944	0.1896	0.3794	0.0018	0.8038	0.5655	0.3574	0.0288	0.087	0.0381	2.9	0.0015	0	0	0	0	0	0	0	0	-1	0	0	0	0	0
scl41328.5.1_14-S	NM_027445.1	5730408C10Rik		0.06	0.02	0.11	0.13	-0.48	0.1	-0.07	-0.11	0.05	0.12	-0.03	0.12	0.09	0.01	0.16	0.5884	0.8382	0.2985	0	0.2228	0.3608	0.497	0.2957	0.2741	0.6445	0.7641	0.2461	0.3943	0.9432	0.1302	3	0.001	0	0	0	-1	0	0	0	0	0	0	0	0	0	0
scl30676.4_510-S	NM_029420.1	2410170E21Rik	Mus musculus RIKEN cDNA 2410170E21 gene (2410170E21Rik), mRNA.	0.03	0.02	0.11	0.06	0.03	0.06	-0.02	-0.25	-0.05	-0.27	0.08	0.12	-0.07	0.12	-0.03	0.7109	0.8245	0.2365	0.7576	0.4927	0.4959	0.8188	0.0081	0.0045	0.594	0.3972	0.1979	0.4314	0.1931	0.7423	2	0.0288	0	0	0	0	0	0	0	0	-1	0	0	0	0	0
scl22481.4_67-S	NM_022983.2	Edg7	Mus musculus endothelial differentiation, lysophosphatidic acid G-protein-coupled receptor 7 (Edg7), mRNA.	0.05	-0.05	0.11	0	-0.1	-0.04	0.07	0	-0.06	-0.01	-0.07	0.12	0.27	-0.07	0.06	0.5578	0.5313	0.1983	0.2272	0.9697	0.6046	0.4044	0.9701	0.8814	0.4769	0.4295	0.1492	0.0018	0.424	0.4744	1.4	0.1577	0	0	0	0	0	0	0	0	0	0	0	0	1	0
scl27902.1_282-S	NM_007418.2	Adra2c	Mus musculus adrenergic receptor, alpha 2c (Adra2c), mRNA.	-0.11	-0.04	0.11	-0.05	0.23	0.03	0.22	-0.14	-0.08	-0.28	-0.01	0.12	0.09	0.12	-0.07	0.2332	0.634	0.2193	0.0147	0.6122	0.7093	0.0158	0.1132	0.0029	0.3498	0.9447	0.1887	0.3333	0.2052	0.4473	1.8	0.0518	0	0	0	0	0	0	0	0	-1	0	0	0	0	0
scl0002728.1_20-S	NM_022022.1	Ube4b	Mus musculus ubiquitination factor E4B, UFD2 homolog (S. cerevisiae) (Ube4b), mRNA.	-0.02	0.12	0.12	0.25	0.16	0.04	-0.06	-0.13	0	-0.53	-0.05	0.12	0.11	-0.06	0.21	0.8817	0.3034	0.2739	0.1481	0.0264	0.7206	0.5815	0.2402	0	0.9887	0.6418	0.2703	0.3469	0.5759	0.0684	2.3	0.0094	0	0	0	0	0	0	0	0	-1	0	0	0	0	0
scl0001280.1_1-S	NM_024229.2	Pcyt2	Mus musculus phosphate cytidylyltransferase 2, ethanolamine (Pcyt2), mRNA.	0.08	0.14	0.12	0.2	-0.55	0	-0.24	0.02	-0.21	0.27	-0.06	0.12	0.19	-0.21	-0.01	0.4467	0.1776	0.2519	0	0.0585	0.9875	0.0202	0.8519	0.0105	0.0409	0.5437	0.2331	0.0659	0.0455	0.888	3.3	0.0004	0	0	0	-1	0	0	0	0	0	0	0	0	0	0
scl0001759.1_49-S	NM_028611.1	2410091C18Rik	Mus musculus RIKEN cDNA 2410091C18 gene (2410091C18Rik), mRNA.	-0.07	-0.05	0.12	-0.05	-0.51	0.03	0.03	-0.14	0.07	0.1	-0.2	0.12	-0.05	-0.2	0.06	0.4606	0.6133	0.2071	0	0.6273	0.7658	0.7822	0.1532	0.3092	0.4765	0.0452	0.2296	0.5733	0.0475	0.5093	3.1	0.0009	0	0	0	-1	0	0	0	0	0	0	0	0	0	0
scl0075705.1_5-S	NM_145625.1	Eif4b	Mus musculus eukaryotic translation initiation factor 4B (Eif4b), mRNA.	-0.2	-0.03	0.14	0.08	-0.9	0.09	0.15	-0.03	0.13	0.37	0.03	0.12	0.2	-0.17	0.21	0.1131	0.8303	0.2511	0	0.5259	0.4859	0.2263	0.7874	0.0039	0.3103	0.8042	0.3203	0.1095	0.1793	0.0936	5.2	0	0	0	0	-1	0	0	0	0	1	0	0	0	0	0
scl0003590.1_17-S	NM_012033.2	Tinag	Mus musculus tubulointerstitial nephritis antigen (Tinag), mRNA.	0.06	0.2	0.14	0.03	0.04	-0.02	-0.16	-0.06	-0.1	0.06	0.11	0.12	0.03	0.13	0.03	0.382	0.0046	0.0468	0.5263	0.712	0.7323	0.0187	0.4075	0.3601	0.1641	0.1009	0.0911	0.6475	0.0628	0.6148	1.7	0.0754	0	1	0	0	0	0	0	0	0	0	0	0	0	0
scl0001586.1_298-S	NM_008399.1	Itgae	Mus musculus integrin, alpha E, epithelial-associated (Itgae), mRNA.	-0.17	0.18	0.14	-0.2	0.39	0.09	0	0.05	0.14	-0.25	0.03	0.12	-0.01	-0.07	-0.06	0.12	0.1082	0.2173	0.0006	0.0652	0.4007	0.9912	0.6459	0.0222	0.204	0.7718	0.2648	0.919	0.4918	0.5817	2.5	0.005	0	0	0	1	0	0	0	0	0	0	0	0	0	0
scl00052.1_165-S	NM_153783.2	Paox	Mus musculus polyamine oxidase (Paox), mRNA.	0.1	0.12	0.15	0.32	-0.25	-0.13	-0.05	-0.04	-0.14	0.48	0.05	0.12	0.2	-0.16	0.17	0.3701	0.2858	0.1874	0.0363	0.007	0.2685	0.6539	0.7235	0.0001	0.2388	0.6478	0.2992	0.088	0.1687	0.1342	2.3	0.0121	0	0	0	0	0	0	0	0	1	0	0	0	0	0
scl0056357.2_122-S	NM_019826.2	Ivd	Mus musculus isovaleryl coenzyme A dehydrogenase (Ivd), mRNA.	0.12	0.08	0.16	0.24	-0.14	-0.11	-0.09	0.06	-0.3	-0.3	0.05	0.12	0.2	0.04	0.14	0.2359	0.4509	0.1067	0.1786	0.0209	0.2576	0.3595	0.5762	0.0039	0.0033	0.602	0.2431	0.0508	0.6731	0.1768	3.3	0.0004	0	0	0	0	0	0	0	0	-1	-1	0	0	0	0
scl0003967.1_10-S	NM_133768.1	Asl	Mus musculus argininosuccinate lyase (Asl), mRNA.	0.22	0.02	0.17	0.03	-0.88	-0.07	-0.01	-0.12	0.19	0.27	0.13	0.12	0.06	-0.62	-0.02	0.1502	0.8695	0.247	0	0.8511	0.6359	0.9623	0.4188	0.0728	0.2171	0.3732	0.4435	0.6778	0.0001	0.8805	3	0.0011	0	0	0	-1	0	0	0	0	0	0	0	0	0	-1
IGKV4-56_AJ231220_Ig_kappa_variable_4-56_6-S				0.14	0.04	0.19	0.06	-0.1	-0.01	-0.1	-0.07	0.03	0.1	0.06	0.12	0.21	-0.06	0.05	0.04	0.5341	0.0047	0.1171	0.356	0.8958	0.135	0.3114	0.1521	0.6235	0.3997	0.0771	0.0019	0.3665	0.4119	2.1	0.0197	0	0	1	0	0	0	0	0	0	0	0	0	1	0
scl00319574.2_234-S	NM_176948.2	9330133O14Rik	Mus musculus RIKEN cDNA 9330133O14 gene (9330133O14Rik), mRNA.	0.2	-0.07	0.19	0.02	0.29	-0.04	0.03	-0.05	-0.03	-0.36	0.13	0.12	0.09	-0.28	-0.14	0.0923	0.5225	0.1026	0.014	0.8545	0.7604	0.7958	0.6947	0.0031	0.8189	0.2561	0.3241	0.4644	0.0207	0.2345	2.4	0.0071	0	0	0	0	0	0	0	0	-1	0	0	0	0	0
scl28933.2.1_16-S	NM_007836.1	Gadd45a	Mus musculus growth arrest and DNA-damage-inducible 45 alpha (Gadd45a), mRNA.	-0.07	0.05	0.2	0.16	-0.3	0.04	-0.05	-0.25	-0.38	0.22	0	0.12	0.26	-0.14	-0.2	0.5379	0.6598	0.0718	0.007	0.1429	0.7344	0.6668	0.0262	0.0506	0.0008	0.9918	0.2613	0.0178	0.1904	0.0698	2.6	0.0044	0	0	0	0	0	0	0	0	0	-1	0	0	0	0
scl0066853.2_236-S	NM_025802.1	Pnpla2		0.35	0.11	0.22	0.39	0.13	-0.18	-0.08	-0.2	-0.25	-0.43	0.24	0.12	0.09	0.27	0.12	0.0169	0.4603	0.1252	0.3531	0.0072	0.2189	0.5704	0.1685	0.0035	0.0777	0.0961	0.3826	0.5141	0.0576	0.385	2.4	0.0075	0	0	0	0	0	0	0	0	-1	0	0	0	0	0
scl18935.13_58-S	NM_009804	Cat	Mus musculus catalase (Cat), mRNA.	-0.06	0.04	0.22	0.36	0.36	-0.07	0.09	-0.23	-0.52	-0.4	0.07	0.12	0.23	0.47	0.21	0.6756	0.7587	0.1105	0.0122	0.0103	0.622	0.5224	0.1	0.0054	0.0004	0.6183	0.4054	0.1032	0.0012	0.1241	3.1	0.0009	0	0	0	0	0	0	0	0	0	-1	0	0	0	1
scl50967.4_2-S	XM_128511	0610011F06Rik	Mus musculus RIKEN cDNA 0610011F06 gene (0610011F06Rik), mRNA.	0.05	0	0.24	0.07	-0.12	0.06	-0.02	-0.07	0.05	-0.11	0	0.12	0.31	0.02	0.09	0.5673	0.9798	0.0081	0.1842	0.4678	0.4884	0.7903	0.4514	0.2071	0.5689	0.993	0.1828	0.0008	0.8525	0.3125	2.1	0.0232	0	0	0	0	0	0	0	0	0	0	0	0	1	0
scl44209.1.326_5-S	NM_015787	Hist1h1e	Mus musculus histone 1, H1e (Hist1h1e), mRNA.	0	0.08	0.24	-0.02	-0.04	0.06	-0.02	-0.11	-0.03	0.01	0.02	0.12	0.09	0.05	-0.01	0.9965	0.3126	0.0044	0.6224	0.806	0.4409	0.7846	0.1784	0.9387	0.7347	0.7747	0.1644	0.3005	0.5308	0.9365	0.9	0.5357	0	0	1	0	0	0	0	0	0	0	0	0	0	0
scl052120.1_108-S	NM_133970	D8Ertd354e	Mus musculus DNA segment, Chr 8, ERATO Doi 354, expressed (D8Ertd354e), mRNA.	0.03	0.27	0.25	0.09	0.43	-0.06	0.05	-0.08	-0.25	-0.17	0.4	0.12	0.23	0.13	0.07	0.8213	0.0633	0.0851	0.0037	0.5412	0.6796	0.7244	0.5909	0.2529	0.0883	0.0072	0.4012	0.1145	0.3614	0.6402	2.3	0.0091	0	0	0	1	0	0	0	0	0	0	0	0	0	0
scl0213391.1_158-S	NM_178045.3	Rassf4	Mus musculus Ras association (RalGDS/AF-6) domain family 4 (Rassf4), mRNA.	0.17	0.3	0.26	0.54	0.63	-0.08	-0.16	-0.03	-0.5	0.2	0.25	0.12	0.29	0.19	-0.04	0.2589	0.0536	0.0963	0.0001	0.0007	0.583	0.2967	0.866	0.1897	0.0016	0.0992	0.4161	0.0568	0.2096	0.7827	4.6	0	0	0	0	1	1	0	0	0	0	-1	0	0	0	0
scl0002705.1_5-S	NM_010091.2	Dvl1	Mus musculus dishevelled, dsh homolog 1 (Drosophila) (Dvl1), mRNA.	-0.1	0.09	0.28	0.01	0.14	0.09	-0.11	-0.14	0.33	-0.14	-0.19	0.12	0.19	0.22	0.2	0.2987	0.3529	0.0071	0.155	0.9004	0.3809	0.2608	0.1658	0.1638	0.0017	0.0676	0.2279	0.0677	0.0341	0.0476	2.5	0.0047	0	0	0	0	0	0	0	0	0	1	0	0	0	0
scl013132.15_5-S	NM_023118.1	Dab2	Mus musculus disabled homolog 2 (Drosophila) (Dab2), mRNA.	-0.24	0.02	-0.56	-0.12	0.02	0.14	0.13	0.54	-0.06	0.12	-0.27	0.11	-0.52	-0.34	-0.2	0.2089	0.9206	0.0042	0.9349	0.5108	0.4563	0.483	0.0059	0.5096	0.7396	0.1557	0.5767	0.007	0.0772	0.2968	1.9	0.0436	0	0	-1	0	0	0	0	0	0	0	0	0	0	0
scl0320078.9_68-S	NM_177068.3	Olfml2b		-0.15	0.07	-0.55	-0.26	0.07	0.06	0.03	0.25	-0.17	0.1	-0.12	0.11	-0.88	-0.05	-0.31	0.2399	0.5945	0	0.5945	0.0426	0.6313	0.8364	0.0535	0.4163	0.1793	0.3409	0.3716	0	0.6737	0.0186	4.6	0	0	0	-1	0	0	0	0	0	0	0	0	0	-1	0
scl27205.18_385-S	NM_030210.1	Aacs	Mus musculus acetoacetyl-CoA synthetase (Aacs), mRNA.	0.02	-0.1	-0.44	0.17	-0.58	0.05	0.04	-0.15	-0.47	-0.12	0.09	0.11	-0.61	-1.48	-0.57	0.9341	0.7425	0.1287	0.0475	0.5492	0.8691	0.8801	0.5969	0.6906	0.1092	0.769	0.7147	0.0375	0	0.0518	2.7	0.0025	0	0	0	0	0	0	0	0	0	0	0	0	0	-1
scl29903.3_37-S	NM_145568.2	AA792894	Mus musculus EST AA792894 (AA792894), mRNA.	-0.19	0.09	-0.38	-0.23	-0.59	0.04	-0.03	0.35	0.44	0.6	-0.12	0.11	-0.53	-0.09	0.05	0.3028	0.6377	0.0387	0.0017	0.204	0.8309	0.8567	0.0591	0.0016	0.0181	0.5158	0.5441	0.0049	0.6324	0.7882	2.3	0.0099	0	0	0	-1	0	0	0	0	1	0	0	0	-1	0
scl0003374.1_57-S	NM_010310.1	Gnas	Mus musculus GNAS (guanine nucleotide binding protein, alpha stimulating) complex locus (Gnas), mRNA.	-0.21	0.05	-0.35	-0.15	0.07	0.04	0.14	0.25	0.08	-0.03	-0.21	0.11	-0.11	-0.02	-0.02	0.0385	0.6005	0.0007	0.4768	0.1222	0.6881	0.1472	0.0115	0.7868	0.406	0.0323	0.2801	0.275	0.8394	0.8346	1.9	0.0411	0	0	-1	0	0	0	0	0	0	0	0	0	0	0
scl019070.8_188-S	NM_025283.2	Prei3	Mus musculus preimplantation protein 3 (Prei3), mRNA.	-0.24	0.02	-0.32	-0.6	-0.39	-0.05	0.28	0.4	0.62	0.23	-0.17	0.11	-0.28	-0.3	-0.08	0.1895	0.9159	0.0842	0.0365	0.0017	0.7718	0.1308	0.0323	0.2065	0.0012	0.3573	0.5373	0.1349	0.1138	0.6644	2.3	0.0121	0	0	0	0	-1	0	0	0	0	1	0	0	0	0
scl19675.32_163-S	XM_140813.3	Itga8	Mus musculus integrin alpha 8 (Itga8), mRNA.	-0.01	-0.03	-0.31	-0.12	-0.03	-0.09	0.07	0.02	0.02	-0.02	-0.08	0.11	-0.34	-0.13	-0.01	0.8873	0.8008	0.0044	0.8081	0.2576	0.3677	0.5142	0.8617	0.8285	0.8315	0.4728	0.3127	0.0018	0.2274	0.9348	1.4	0.1837	0	0	-1	0	0	0	0	0	0	0	0	0	-1	0
scl00242705.1_180-S	NM_177733.2	E2f2	Mus musculus E2F transcription factor 2 (E2f2), mRNA.	-0.06	0	-0.3	0.12	-0.22	0.01	0.09	-0.26	-0.21	0.01	-0.06	0.11	0.5	-0.09	-0.31	0.7431	0.9836	0.0775	0.2005	0.4839	0.9737	0.5992	0.125	0.933	0.2167	0.7327	0.5108	0.0047	0.5773	0.0713	3.6	0.0002	0	0	0	0	0	0	0	0	0	0	0	0	1	0
scl24750.20.1_29-S	NM_010139.2	Epha2	Mus musculus Eph receptor A2 (Epha2), mRNA.	-0.11	-0.03	-0.29	0.02	-0.26	0.08	-0.04	0.18	0	0.33	-0.15	0.11	-0.07	0.01	0.03	0.3094	0.7714	0.0108	0.0206	0.8784	0.4714	0.7124	0.0974	0.0034	0.9825	0.1838	0.341	0.5267	0.9059	0.7982	1.6	0.1038	0	0	0	0	0	0	0	0	1	0	0	0	0	0
scl0237107.1_138-S	NM_198110.1	BC020354	Mus musculus cDNA sequence BC020354 (BC020354), mRNA.	-0.24	0.17	-0.28	-0.37	-0.37	-0.02	0.12	0.24	0.54	0.19	-0.24	0.11	-0.28	-0.07	-0.01	0.1416	0.2895	0.0844	0.0261	0.0233	0.8924	0.4725	0.1349	0.2374	0.0014	0.1355	0.5117	0.0853	0.6511	0.9697	2	0.0275	0	0	0	0	0	0	0	0	0	1	0	0	0	0
scl21321.4_587-S	XM_129987.2	Ccdc3		-0.09	0.12	-0.26	-0.02	0.4	0.08	0.05	-0.08	-0.05	-0.08	0.07	0.11	-0.49	0.2	0.03	0.5559	0.4384	0.0901	0.011	0.8789	0.5796	0.7393	0.5989	0.6146	0.7507	0.661	0.4524	0.0021	0.2003	0.8216	1.4	0.1552	0	0	0	0	0	0	0	0	0	0	0	0	-1	0
scl0213649.17_14-S	NM_172520.1	Arhgef19		-0.14	0	-0.24	-0.04	0.02	0.15	0.06	0.55	0.01	0.16	-0.13	0.11	0.21	0.02	-0.09	0.2961	0.9872	0.0793	0.857	0.793	0.2783	0.628	0.0001	0.2359	0.9578	0.3498	0.4274	0.1258	0.8767	0.5097	1.7	0.0657	0	0	0	0	0	0	0	1	0	0	0	0	0	0
scl54848.5_62-S	NM_029352.3	Dusp9	Mus musculus dual specificity phosphatase 9 (Dusp9), mRNA.	0.1	0.19	-0.21	0.11	-0.08	-0.08	-0.13	0.06	-0.17	0.06	0.09	0.11	-0.24	-0.16	0.12	0.1942	0.0188	0.0072	0.3079	0.1678	0.2811	0.0998	0.4408	0.4719	0.0289	0.2353	0.1747	0.003	0.0461	0.1137	2.2	0.0135	0	0	0	0	0	0	0	0	0	0	0	0	-1	0
scl0002476.1_437-S	NM_134090.1	Kdelr3	Mus musculus KDEL (Lys-Asp-Glu-Leu) endoplasmic reticulum protein retention receptor 3 (Kdelr3), mRNA.	-0.05	0.05	-0.21	-0.22	0.2	0.08	-0.08	0.1	-0.08	-0.16	-0.07	0.11	-0.4	0.05	-0.11	0.6171	0.6274	0.0524	0.0719	0.0446	0.4612	0.4567	0.338	0.1447	0.4617	0.502	0.3028	0.0004	0.6155	0.3289	2	0.0242	0	0	0	0	0	0	0	0	0	0	0	0	-1	0
scl017936.4_5-S	NM_008667.2	Nab1	Mus musculus Ngfi-A binding protein 1 (Nab1), mRNA.	-0.2	-0.02	-0.19	-0.07	-0.74	0.2	0.18	0.18	0.17	0.49	-0.26	0.11	-0.07	-0.24	-0.02	0.0494	0.8433	0.0664	0	0.505	0.0458	0.0788	0.071	0	0.1039	0.0126	0.2824	0.469	0.0193	0.8645	5.4	0	0	0	0	-1	0	0	0	0	1	0	0	0	0	0
scl00228410.1_260-S	NM_145529.1	Cstf3	Mus musculus cleavage stimulation factor, 3 pre-RNA, subunit 3 (Cstf3), mRNA.	-0.31	0.08	-0.17	-0.28	-0.35	0.1	0.16	0.28	0.32	0.63	-0.21	0.11	-0.19	-0.33	-0.06	0.0903	0.6763	0.3589	0.0528	0.1217	0.5931	0.3846	0.1204	0.0008	0.0757	0.2492	0.5429	0.2893	0.0694	0.7238	2	0.0319	0	0	0	0	0	0	0	0	1	0	0	0	0	0
scl0003838.1_10-S	NM_008786.1	Pcmt1	Mus musculus protein-L-isoaspartate (D-aspartate) O-methyltransferase 1 (Pcmt1), mRNA.	-0.11	0.27	-0.17	-0.36	-0.68	0.08	-0.04	0.33	0.32	0.42	-0.05	0.11	-0.25	-0.36	0.01	0.4788	0.0922	0.2717	0.0001	0.0246	0.6131	0.7989	0.0396	0.0095	0.0457	0.7384	0.4945	0.1187	0.0259	0.9651	2.6	0.0041	0	0	0	-1	0	0	0	0	0	0	0	0	0	0
scl018166.3_27-S	NM_010934.1	Npy1r	Mus musculus neuropeptide Y receptor Y1 (Npy1r), mRNA.	-0.01	-0.01	-0.16	0.04	0.08	0.11	0.18	-0.02	0	-0.29	0	0.11	-0.42	-0.05	0.1	0.9052	0.8746	0.077	0.38	0.654	0.2237	0.0497	0.7893	0.0025	0.9851	0.9939	0.2184	0	0.5827	0.2639	2.7	0.0027	0	0	0	0	0	0	0	0	-1	0	0	0	-1	0
scl027176.1_29-S	NM_013721	Rpl7a	Mus musculus ribosomal protein L7a (Rpl7a), mRNA.	-0.04	0.13	-0.16	-0.23	-0.63	-0.01	-0.03	0.2	0.42	0.37	-0.24	0.11	-0.12	-0.26	0.01	0.7692	0.2881	0.1968	0	0.0591	0.9347	0.7882	0.1037	0.0035	0.0009	0.0508	0.3631	0.3404	0.0358	0.9144	3.3	0.0004	0	0	0	-1	0	0	0	0	1	1	0	0	0	0
scl056248.1_79-S	NM_021299.1	Ak3l	Mus musculus adenylate kinase 3 alpha-like (Ak3l), mRNA.	-0.08	0.15	-0.15	-0.02	-0.21	0.05	0.02	0.07	-0.05	0.06	0.02	0.11	-0.08	0.07	0.14	0.2811	0.0394	0.0354	0.0047	0.748	0.4547	0.7733	0.3515	0.4148	0.4741	0.7588	0.1108	0.2685	0.3479	0.0562	2.9	0.0017	0	0	0	-1	0	0	0	0	0	0	0	0	0	0
scl000575.1_1731-S	NM_198678.1	Sh3md2	Mus musculus SH3 multiple domains 2 (Sh3md2), transcript variant 1, mRNA.	-0.13	0.06	-0.14	-0.16	0.05	0.02	0.1	-0.1	-0.18	-0.16	-0.08	0.11	-0.04	0.07	-0.3	0.2003	0.5532	0.1751	0.5863	0.1114	0.8474	0.3376	0.3261	0.1109	0.0753	0.394	0.283	0.6582	0.4608	0.0034	2	0.0304	0	0	0	0	0	0	0	0	0	0	0	0	0	0
scl0057915.2_130-S	NM_019636.1	Tbc1d1	Mus musculus TBC1 domain family, member 1 (Tbc1d1), mRNA.	-0.03	0	-0.14	-0.26	0.14	0.01	0.05	0.09	-0.13	0.01	-0.07	0.11	-0.35	-0.03	-0.4	0.7518	0.9625	0.1518	0.1471	0.0069	0.891	0.6273	0.3617	0.8908	0.1741	0.4649	0.2234	0.0004	0.7881	0.0001	3.2	0.0005	0	0	0	0	0	0	0	0	0	0	0	0	-1	0
scl0003245.1_6-S	NM_009222.2	Snap23	Mus musculus synaptosomal-associated protein 23 (Snap23), mRNA.	-0.05	0	-0.14	-0.38	0.02	0.04	0.03	0.2	0.44	-0.08	-0.07	0.11	-0.3	-0.07	0.06	0.6352	0.9887	0.1872	0.8312	0.0006	0.7203	0.8063	0.0623	0.4274	0.0001	0.5248	0.2959	0.0057	0.5089	0.5474	2.8	0.0022	0	0	0	0	-1	0	0	0	0	1	0	0	0	0
scl0001856.1_23-S	NM_009441.1	Ttc3	Mus musculus tetratricopeptide repeat domain 3 (Ttc3), mRNA.	-0.18	0.02	-0.13	-0.08	0.01	0.06	0.26	-0.03	0.02	0.11	-0.36	0.11	-0.18	-0.05	-0.08	0.1066	0.8333	0.2556	0.9476	0.4611	0.5942	0.0245	0.7819	0.3343	0.8734	0.0019	0.3206	0.1168	0.6837	0.4622	1.7	0.0841	0	0	0	0	0	0	0	0	0	0	-1	0	0	0
scl017835.20_21-S		Mug-ps1		-0.04	0.16	-0.13	-0.47	-0.3	0.04	-0.1	0.15	-0.04	0.23	0.02	0.11	0.26	0.14	-0.45	0.7751	0.2946	0.4005	0.0543	0.0035	0.7732	0.5148	0.3274	0.1404	0.7936	0.9075	0.4766	0.0957	0.3647	0.0048	2.1	0.0225	0	0	0	0	-1	0	0	0	0	0	0	0	0	0
scl0002076.1_157-S	NM_007899.1	Ecm1	Mus musculus extracellular matrix protein 1 (Ecm1), mRNA.	0	-0.02	-0.11	0.14	0.16	0.04	0.03	0.05	-0.04	-0.55	0	0.11	-0.17	-0.19	0.12	0.9951	0.856	0.3588	0.1869	0.2457	0.7177	0.8207	0.6529	0	0.7624	0.989	0.3612	0.1403	0.1127	0.3132	2	0.0242	0	0	0	0	0	0	0	0	-1	0	0	0	0	0
scl0056542.1_233-S	NM_019987.1	Ick	Mus musculus intestinal cell kinase (Ick), mRNA.	-0.01	0	-0.11	0.09	-0.14	-0.07	0.06	0.03	-0.08	-0.06	0.01	0.11	-0.23	0.19	-0.04	0.8973	0.9768	0.1209	0.0632	0.2033	0.343	0.4472	0.6922	0.4067	0.2817	0.8532	0.1183	0.0024	0.011	0.5698	3.5	0.0002	0	0	0	0	0	0	0	0	0	0	0	0	-1	0
scl20333.19.1_3-S	NM_019729.2	Usp8	Mus musculus ubiquitin specific protease 8 (Usp8), mRNA.	-0.2	0.2	-0.11	-0.16	-0.37	0.04	0.02	0.03	0.14	0.22	-0.08	0.11	-0.19	-0.15	-0.05	0.0575	0.0558	0.2959	0.0007	0.1413	0.6914	0.8563	0.7632	0.0421	0.1757	0.4506	0.3121	0.078	0.1558	0.6599	1.9	0.0353	0	0	0	-1	0	0	0	0	0	0	0	0	0	0
scl43461.23.10_4-S	NM_027272.3	Parp8		-0.31	0.18	-0.11	-0.44	-0.06	0.11	0.05	0.1	0.16	-0.02	-0.2	0.11	-0.09	-0.03	-0.21	0.0158	0.1459	0.3777	0.6123	0.0007	0.3677	0.6793	0.4338	0.8917	0.1914	0.1114	0.3944	0.4724	0.7981	0.0947	1.7	0.0764	0	0	0	0	-1	0	0	0	0	0	0	0	0	0
scl18423.21_359-S	NM_011249.1	Rbl1	Mus musculus retinoblastoma-like 1 (p107) (Rbl1), mRNA.	-0.09	0.03	-0.1	-0.2	-0.36	0.07	0.15	0.1	0.04	0.5	0	0.11	-0.26	-0.31	-0.04	0.4186	0.7601	0.3646	0.0021	0.0882	0.5243	0.2044	0.3988	0	0.7331	0.9701	0.3457	0.0253	0.0077	0.7342	2.8	0.002	0	0	0	-1	0	0	0	0	1	0	0	0	0	0
scl30359.11_166-S	NM_011570	Tes	Mus musculus testis derived transcript (Tes), mRNA.	-0.03	0.16	-0.09	0.16	0.15	0.05	-0.03	-0.18	-0.32	0.32	0.12	0.11	-0.09	0.05	-0.1	0.7714	0.0709	0.3317	0.1007	0.0817	0.6109	0.7126	0.0472	0.0007	0.0007	0.1886	0.2244	0.328	0.6084	0.2868	4.3	0	0	0	0	0	0	0	0	0	1	-1	0	0	0	0
scl018416.10_18-S	NM_008769.2	Otc	Mus musculus ornithine transcarbamylase (Otc), mRNA.	0.12	0.01	-0.09	0.13	0.15	-0.02	0.1	0.01	-0.13	-0.95	0.03	0.11	-0.04	0.02	0.07	0.4195	0.9697	0.5333	0.2984	0.3854	0.8856	0.4985	0.9657	0	0.3626	0.8312	0.4406	0.803	0.8694	0.6144	3.8	0.0001	0	0	0	0	0	0	0	0	-1	0	0	0	0	0
scl0110935.14_1-S	NM_134157.2	Atp6v1b1	Mus musculus ATPase, H+ transporting, V1 subunit B, isoform 1 (Atp6v1b1), mRNA.	-0.08	0.05	-0.09	-0.16	-0.07	0.09	0.01	0.07	-0.11	0.08	0.09	0.11	-0.01	-0.05	-0.29	0.3536	0.5534	0.2849	0.3737	0.0515	0.293	0.8898	0.3888	0.3508	0.1665	0.2931	0.1906	0.8943	0.5201	0.0005	1.7	0.0757	0	0	0	0	0	0	0	0	0	0	0	0	0	0
scl021834.6_25-S	NM_009380.1	Thrb	Mus musculus thyroid hormone receptor beta (Thrb), mRNA.	0.11	0.12	-0.08	0.23	-0.12	-0.19	-0.04	0.13	-0.4	0.11	0.01	0.11	-0.08	-0.13	0.07	0.2267	0.1757	0.3675	0.1811	0.0121	0.0405	0.6555	0.1365	0.2151	0	0.8719	0.2134	0.3592	0.1615	0.4361	2.3	0.0111	0	0	0	0	0	0	0	0	0	-1	0	0	0	0
scl39299.4_652-S	NM_030206.1	Cygb	Mus musculus cytoglobin (Cygb), mRNA.	0.06	0.19	-0.07	0.06	0.4	0.05	-0.05	-0.14	-0.25	-0.63	0.04	0.11	-0.26	-0.05	-0.22	0.5972	0.0687	0.5327	0.0003	0.5988	0.6241	0.6266	0.2023	0	0.0195	0.7146	0.2926	0.0163	0.667	0.0378	4.1	0	0	0	0	1	0	0	0	0	-1	0	0	0	0	0
scl28530.1.1_256-S	NM_175422.2	4631423B10Rik	Mus musculus RIKEN cDNA 4631423B10 gene (4631423B10Rik), mRNA.	-0.05	0.03	-0.06	-0.03	0.18	-0.04	0.08	-0.03	0.42	-0.58	-0.17	0.11	0.12	-0.09	0.18	0.7451	0.8555	0.6698	0.2316	0.822	0.8018	0.5748	0.8652	0.0002	0.0063	0.2563	0.4555	0.4313	0.5614	0.2209	2.1	0.0234	0	0	0	0	0	0	0	0	-1	0	0	0	0	0
scl068512.1_6-S	XM_149430.3	1110019J04Rik	Mus musculus RIKEN cDNA 1110019J04 gene (1110019J04Rik), mRNA.	-0.07	0.16	-0.05	-0.08	0.03	0.05	-0.11	-0.06	0.12	-0.24	0.01	0.11	0.02	-0.41	-0.03	0.4969	0.1437	0.6594	0.7678	0.4428	0.6268	0.325	0.597	0.03	0.2781	0.9388	0.3334	0.8901	0.0004	0.7702	1.8	0.056	0	0	0	0	0	0	0	0	0	0	0	0	0	-1
scl011861.1_30-S	NM_007487.2	Arl4	Mus musculus ADP-ribosylation factor-like 4 (Arl4), mRNA.	0.1	0.13	-0.04	0.3	0.01	0.04	-0.06	0.05	-0.21	0.14	0.02	0.11	0.03	-0.01	-0.03	0.264	0.168	0.6617	0.891	0.0023	0.6613	0.5184	0.6047	0.1277	0.0266	0.8508	0.2339	0.7284	0.8962	0.7227	1.7	0.0691	0	0	0	0	1	0	0	0	0	0	0	0	0	0
scl29492.60.1_120-S	NM_011708.2	Vwf	Mus musculus Von Willebrand factor homolog (Vwf), mRNA.	0.32	-0.24	-0.04	0.25	0.57	0.47	0.64	0.08	-0.14	-0.73	0.11	0.11	0.01	-0.27	0	0.0672	0.1662	0.8038	0.0014	0.1496	0.0085	0.0005	0.6239	0.0001	0.4187	0.5307	0.5297	0.9518	0.1281	0.984	4.7	0	0	0	0	1	0	0	1	0	-1	0	0	0	0	0
scl18294.24.1_12-S	NM_015731.2	Atp9a	Mus musculus ATPase, class II, type 9A (Atp9a), mRNA.	0.09	0.1	-0.03	-0.01	-0.57	-0.06	-0.12	0.08	0.07	0.38	-0.16	0.11	0.04	-0.02	0.08	0.4533	0.4027	0.7806	0	0.913	0.5893	0.3185	0.5152	0.0019	0.5461	0.1822	0.3614	0.7527	0.8821	0.5081	2.6	0.004	0	0	0	-1	0	0	0	0	1	0	0	0	0	0
scl0012047.1_125-S	NM_007536	Bcl2a1d	Mus musculus B-cell leukemia/lymphoma 2 related protein A1d (Bcl2a1d), mRNA.	-0.2	-0.06	-0.03	-0.01	0.34	0.24	0.15	-0.01	-0.07	0.61	-0.03	0.11	-0.23	-0.58	-0.2	0.2481	0.7137	0.8598	0.0574	0.9719	0.1802	0.3941	0.9579	0.0008	0.703	0.881	0.543	0.1965	0.0015	0.2624	5.8	0	0	0	0	0	0	0	0	0	1	0	0	0	0	-1
scl42021.6.6_18-S	NM_178915.2	AI839735	Mus musculus expressed sequence AI839735 (AI839735), mRNA.	0.39	0.57	-0.02	0.11	0	-0.14	-0.29	-0.05	-0.01	0.02	0.11	0.11	0.07	0.07	0.04	0.0015	0	0.8573	0.9934	0.3388	0.2326	0.0152	0.6801	0.8783	0.9421	0.3673	0.3521	0.5749	0.5786	0.7096	2.8	0.002	1	1	0	0	0	0	0	0	0	0	0	0	0	0
scl52495.17.1_252-S	NM_008528.3	Blnk	Mus musculus B-cell linker (Blnk), mRNA.	-0.14	-0.03	-0.02	-0.01	-0.17	0.15	0.08	0.06	0.27	-0.31	-0.05	0.11	0.13	-0.58	-0.01	0.3647	0.8265	0.8707	0.2773	0.9522	0.3395	0.615	0.6855	0.0436	0.0757	0.726	0.4794	0.3875	0.0003	0.9683	1.8	0.051	0	0	0	0	0	0	0	0	0	0	0	0	0	-1
scl0056388.2_271-S	NM_019792.1	Cyp3a25	Mus musculus cytochrome P450, family 3, subfamily a, polypeptide 25 (Cyp3a25), mRNA.	-0.02	-0.03	-0.02	-0.05	0.4	0.08	0.04	0.03	0.11	-0.26	0.08	0.11	-0.01	0.52	0.1	0.8457	0.7032	0.8509	0	0.5545	0.3643	0.6242	0.7786	0.0046	0.2048	0.3867	0.2427	0.914	0	0.2864	3.4	0.0003	0	0	0	1	0	0	0	0	-1	0	0	0	0	1
scl19300.3.1_12-S	NM_133839.1	2010311D03Rik	Mus musculus RIKEN cDNA 2010311D03 gene (2010311D03Rik), mRNA.	0.01	-0.1	-0.02	-0.07	-0.74	0.12	0.11	-0.05	0.24	0.13	-0.2	0.11	-0.1	-0.31	0.21	0.9581	0.4995	0.8694	0	0.6464	0.3945	0.4399	0.7412	0.3861	0.1065	0.1633	0.4689	0.4774	0.038	0.1429	3	0.0012	0	0	0	-1	0	0	0	0	0	0	0	0	0	0
scl45103.13_79-S	NM_134072.1	9030611N15Rik	Mus musculus RIKEN cDNA 9030611N15 gene (9030611N15Rik), mRNA.	-0.09	0.11	-0.01	-0.04	-0.54	0.11	-0.11	0.14	0.02	-0.24	-0.03	0.11	-0.04	-0.15	0.05	0.3165	0.2339	0.9071	0	0.69	0.2281	0.2507	0.128	0.0131	0.7909	0.7883	0.2204	0.6306	0.1036	0.583	6.4	0	0	0	0	-1	0	0	0	0	0	0	0	0	0	0
scl20330.11.1_76-S	NM_026678.3	Blvra	Mus musculus biliverdin reductase A (Blvra), mRNA.	-0.12	0.05	-0.01	-0.08	0.39	0.06	0.06	-0.01	0.04	-0.04	-0.02	0.11	-0.04	-0.13	0.04	0.2589	0.5976	0.914	0.0003	0.4368	0.537	0.5387	0.9544	0.7165	0.6892	0.8476	0.2748	0.7087	0.2059	0.692	2.8	0.0019	0	0	0	1	0	0	0	0	0	0	0	0	0	0
scl0075518.1_130-S	NM_029322.1	1700024B05Rik	Mus musculus RIKEN cDNA 1700024B05 gene (1700024B05Rik), mRNA.	0.06	0.22	0	0.1	0.03	-0.11	-0.08	0.03	-0.09	-0.07	0.05	0.11	-0.01	-0.05	0.06	0.3941	0.0016	0.9594	0.624	0.1451	0.1189	0.2635	0.6179	0.3018	0.1973	0.4802	0.1052	0.878	0.4972	0.4073	1.3	0.229	0	1	0	0	0	0	0	0	0	0	0	0	0	0
GI_71480097-S	NM_001024622.1	Pcnp	Mus musculus PEST-containing nuclear protein (Pcnp), mRNA.	-0.12	-0.01	0	0.08	-0.23	0.1	0.23	0.04	0.04	0.35	-0.01	0.11	0	-0.01	0.16	0.2401	0.9566	0.9681	0.0294	0.4265	0.3473	0.0274	0.6993	0.0009	0.6852	0.9482	0.2752	0.9877	0.9478	0.1188	1.6	0.0949	0	0	0	0	0	0	0	0	1	0	0	0	0	0
scl43518.8_285-S	NM_023852.2	Rab3c	Mus musculus RAB3C, member RAS oncogene family (Rab3c), mRNA.	-0.03	0.12	0	0	0.22	0	0.01	-0.01	-0.01	-0.25	-0.06	0.11	-0.07	0.11	-0.03	0.7583	0.1547	0.9844	0.0115	0.9924	0.9643	0.9117	0.8811	0.0042	0.8816	0.516	0.192	0.3924	0.2205	0.7693	1	0.4309	0	0	0	0	0	0	0	0	-1	0	0	0	0	0
scl058244.8_59-S	NM_021433.2	Stx6	Mus musculus syntaxin 6 (Stx6), mRNA.	0	0.09	0	-0.04	0.26	-0.09	0.01	-0.03	-0.03	-0.07	-0.11	0.11	-0.03	-0.02	-0.12	0.9849	0.2352	0.964	0.0015	0.5858	0.2531	0.8672	0.7386	0.3545	0.667	0.1653	0.173	0.7335	0.7894	0.1242	1.8	0.0467	0	0	0	1	0	0	0	0	0	0	0	0	0	0
scl53158.2_336-S	NM_175507.2	Tmem20	Mus musculus transmembrane protein 20 (Tmem20), mRNA.	-0.06	0.02	0	-0.05	-0.11	0.1	0.02	-0.12	0.07	-0.4	0.11	0.11	0.1	0.17	0	0.5404	0.8777	0.9874	0.2529	0.6338	0.3249	0.8563	0.2288	0.0001	0.4675	0.2754	0.2801	0.2988	0.0929	0.985	4.2	0	0	0	0	0	0	0	0	0	-1	0	0	0	0	0
scl076654.7_194-S	NM_029692.1	Upp2	Mus musculus uridine phosphorylase 2 (Upp2), mRNA.	-0.2	0.04	0	-0.11	-0.37	0.16	0.11	-0.11	-0.02	0.26	-0.13	0.11	0.03	-1.04	-0.18	0.1275	0.7906	0.9888	0.0068	0.3924	0.218	0.4246	0.4256	0.0515	0.9029	0.3187	0.427	0.8077	0	0.1829	5.6	0	0	0	0	0	0	0	0	0	0	0	0	0	0	-1
scl25278.23_305-S	NM_013690.1	Tek	Mus musculus endothelial-specific receptor tyrosine kinase (Tek), mRNA.	-0.23	0.03	0	-0.12	-0.05	0.08	0.31	0.03	0.09	-0.16	-0.2	0.11	0.01	-0.43	-0.02	0.0709	0.7935	0.9962	0.6819	0.3467	0.52	0.0189	0.8185	0.2126	0.468	0.1223	0.3743	0.9341	0.0012	0.8734	1.8	0.0467	0	0	0	0	0	0	0	0	0	0	0	0	0	-1
scl0016159.2_68-S	NM_008351.1	Il12a	Mus musculus interleukin 12a (Il12a), mRNA.	0.05	0.06	0.01	0.35	0	0.05	-0.09	-0.08	0.55	0.03	-0.02	0.11	-0.02	0.15	0.53	0.678	0.6575	0.9167	0.9846	0.009	0.7182	0.4957	0.5422	0.8093	0.0001	0.8768	0.4065	0.8748	0.2421	0.0001	3.6	0.0001	0	0	0	0	0	0	0	0	0	1	0	0	0	0
scl068177.1_35-S	NM_026598.1	Ebpl	Mus musculus emopamil binding protein-like (Ebpl), mRNA.	-0.03	0.03	0.01	0.22	0.15	0	0.06	0.01	0.09	0.4	0.02	0.11	0.05	0.02	0.2	0.7644	0.6949	0.9348	0.0886	0.0163	0.991	0.5294	0.9069	0	0.303	0.8561	0.2087	0.5772	0.803	0.0247	4.4	0	0	0	0	0	0	0	0	0	1	0	0	0	0	0
scl018391.1_236-S	NM_011014.1	Oprs1	Mus musculus opioid receptor, sigma 1 (Oprs1), mRNA.	0.01	0	0.01	0.03	0.18	0.03	0.02	-0.09	-0.15	0.65	0.06	0.11	-0.05	0.61	-0.22	0.9447	0.981	0.9292	0.0689	0.7692	0.7315	0.8495	0.3608	0	0.1235	0.5543	0.268	0.5952	0	0.0296	6.9	0	0	0	0	0	0	0	0	0	1	0	0	0	0	1
scl0217718.1_28-S	NM_145138.1	Nek9	Mus musculus NIMA (never in mitosis gene a)-related expressed kinase 9 (Nek9), mRNA.	-0.04	0.04	0.01	-0.01	-0.45	0	0.06	0.1	0.04	0.19	-0.03	0.11	-0.02	-0.05	0.16	0.6568	0.6684	0.9108	0	0.8853	0.9835	0.5166	0.2989	0.0377	0.6922	0.7501	0.2467	0.7987	0.5883	0.0941	2.6	0.0042	0	0	0	-1	0	0	0	0	0	0	0	0	0	0
scl45724.3.1_2-S	NM_183278.1	2200001I15Rik	Mus musculus RIKEN cDNA 2200001I15 gene (2200001I15Rik), mRNA.	0.03	0.08	0.02	-0.32	0.57	-0.01	0.04	0.01	-0.09	0.91	0.05	0.11	0.29	0.2	-0.18	0.8437	0.6095	0.8804	0.001	0.0563	0.9359	0.8208	0.9492	0	0.5924	0.7526	0.5241	0.0825	0.238	0.2897	7.2	0	0	0	0	1	0	0	0	0	1	0	0	0	0	0
scl24944.2_480-S	NM_030252.1	BC003266	Mus musculus cDNA sequence BC003266 (BC003266), mRNA.	-0.06	0.22	0.03	0.04	0.17	0.13	-0.25	-0.06	0.1	-0.06	-0.03	0.11	0.17	-0.05	0.08	0.4061	0.0048	0.6965	0.028	0.617	0.0834	0.0013	0.4589	0.446	0.168	0.6611	0.1418	0.0243	0.52	0.3002	2.7	0.0029	0	1	0	0	0	0	-1	0	0	0	0	0	0	0
scl46370.4_89-S	NM_009687	Apex1	Mus musculus apurinic/apyrimidinic endonuclease 1 (Apex1), mRNA.	-0.01	0.14	0.03	-0.01	-0.46	0.03	-0.1	0	0.03	0.89	-0.02	0.11	-0.02	-0.01	0.04	0.9497	0.1388	0.7812	0	0.9372	0.7613	0.2901	0.9937	0	0.7549	0.8633	0.2462	0.8044	0.8805	0.6333	6.4	0	0	0	0	-1	0	0	0	0	1	0	0	0	0	0
scl34405.19.1_52-S	NM_177699	Fhod1	Mus musculus formin homology 2 domain containing 1 (Fhod1), mRNA.	-0.06	-0.01	0.03	-0.08	0.46	-0.03	0.07	-0.16	-0.13	0.1	-0.15	0.11	0.01	0.07	0.01	0.5644	0.9401	0.7909	0	0.4268	0.7854	0.4974	0.1214	0.3447	0.2133	0.1515	0.2697	0.8992	0.5197	0.9142	3.8	0.0001	0	0	0	1	0	0	0	0	0	0	0	0	0	0
scl020209.4_127-S	NM_011314.1	Saa2	Mus musculus serum amyloid A 2 (Saa2), mRNA.	0.08	-0.05	0.03	-0.47	-0.16	0.02	0.06	-0.06	0	1.21	0.04	0.11	0.3	0.36	-0.58	0.8092	0.8735	0.9314	0.614	0.1447	0.9467	0.8389	0.8578	0.0003	0.9926	0.894	0.7195	0.3431	0.2645	0.0723	1.5	0.1173	0	0	0	0	0	0	0	0	1	0	0	0	0	0
scl018746.1_82-S	NM_011099.2	Pkm2	Mus musculus pyruvate kinase, muscle (Pkm2), mRNA.	-0.02	0.12	0.04	0.07	0.69	0.12	-0.12	-0.01	-0.14	0.34	-0.02	0.11	0.06	0.49	-0.01	0.9065	0.502	0.8112	0.0003	0.7027	0.524	0.5224	0.9591	0.0644	0.4488	0.8982	0.535	0.7269	0.0085	0.9512	2.4	0.008	0	0	0	1	0	0	0	0	0	0	0	0	0	0
scl0003346.1_51-S	NM_145533.1	Smox	Mus musculus spermine oxidase (Smox), mRNA.	-0.15	0.06	0.04	-0.07	-0.24	0.09	0.2	0	0.6	-0.02	-0.14	0.11	0.08	-0.07	0.93	0.5277	0.8166	0.8562	0.3143	0.766	0.6935	0.4159	0.9979	0.9482	0.014	0.564	0.6584	0.7355	0.7599	0.0002	1.8	0.0538	0	0	0	0	0	0	0	0	0	0	0	0	0	0
scl0331578.5_3-S	XM_288148.2	AW822252		0.09	-0.01	0.04	-0.09	0.1	0.01	0.03	-0.03	0.09	-0.01	0.07	0.11	0.04	0.22	-0.04	0.2141	0.8703	0.6043	0.1815	0.2158	0.9362	0.6543	0.7275	0.9184	0.2205	0.3392	0.1369	0.604	0.0046	0.5922	1.1	0.3555	0	0	0	0	0	0	0	0	0	0	0	0	0	1
scl0012774.2_90-S	NM_009917.2	Ccr5	Mus musculus chemokine (C-C motif) receptor 5 (Ccr5), mRNA.	0.17	-0.1	0.05	0.03	-0.25	-0.03	0.15	-0.04	-0.04	0.14	0.13	0.11	0.04	-0.29	-0.07	0.0875	0.3285	0.6395	0.0157	0.7536	0.7598	0.1461	0.6852	0.1584	0.7214	0.2079	0.2822	0.7053	0.0049	0.5046	1.3	0.2029	0	0	0	0	0	0	0	0	0	0	0	0	0	-1
scl47034.7.297_44-S	NM_019396.1	Cyhr1	Mus musculus cysteine and histidine rich 1 (Cyhr1), mRNA.	0.12	0.13	0.05	-0.02	-0.35	0.13	-0.21	-0.14	0.4	0.04	-0.04	0.11	0.12	-0.06	0.27	0.3439	0.2971	0.7008	0.0055	0.8599	0.2823	0.0866	0.2649	0.7383	0.0015	0.7185	0.3573	0.3428	0.6231	0.0309	2.8	0.0019	0	0	0	0	0	0	0	0	0	1	0	0	0	0
scl016612.5_71-S	NM_010639.5	Klk6	Mus musculus kallikrein 6 (Klk6), mRNA.	-0.05	-0.01	0.05	-0.09	-0.1	0.05	0.02	0.03	-0.01	-0.09	-0.02	0.11	0.04	-0.2	-0.08	0.4413	0.9301	0.47	0.1372	0.2086	0.4816	0.7849	0.6757	0.211	0.8516	0.7207	0.1183	0.5987	0.004	0.2329	1.3	0.217	0	0	0	0	0	0	0	0	0	0	0	0	0	-1
scl017990.3_27-S	NM_008681	Ndrl	Mus musculus N-myc downstream regulated-like (Ndrl), mRNA.	0.03	0.36	0.06	0.17	0.84	0.04	-0.35	-0.14	-0.13	0.31	-0.02	0.11	0.17	0.78	-0.17	0.8484	0.0106	0.6653	0	0.2099	0.7769	0.0114	0.2913	0.0232	0.3419	0.8546	0.4366	0.2152	0	0.2075	6.6	0	0	0	0	1	0	0	0	0	0	0	0	0	0	1
scl000737.1_18-S	NM_013477.2	Atp6v0d1	Mus musculus ATPase, H+ transporting, V0 subunit D isoform 1 (Atp6v0d1), mRNA.	-0.02	0.06	0.06	0.12	-0.98	0.2	0	0.06	0.12	0.59	-0.21	0.11	-0.01	-0.14	0.35	0.9107	0.737	0.7311	0	0.4749	0.2235	0.9759	0.7121	0.0006	0.4538	0.21	0.4959	0.9328	0.3801	0.0348	3.6	0.0002	0	0	0	-1	0	0	0	0	1	0	0	0	0	0
scl00214084.2_303-S	NM_172523.1	Slc18a2	Mus musculus solute carrier family 18 (vesicular monoamine), member 2 (Slc18a2), mRNA.	0.13	0.37	0.06	0.04	0.13	-0.09	-0.38	-0.1	0.01	-0.08	0.13	0.11	-0.03	0.01	0.03	0.2001	0.0005	0.535	0.204	0.7119	0.4038	0.0004	0.3139	0.4299	0.9268	0.2144	0.2656	0.7429	0.8994	0.7756	1.6	0.0907	0	1	0	0	0	0	-1	0	0	0	0	0	0	0
scl0012556.2_244-S	NM_007663.1	Cdh16	Mus musculus cadherin 16 (Cdh16), mRNA.	0.02	0.11	0.06	-0.27	-0.09	-0.03	-0.07	0.01	0.08	-0.13	-0.15	0.11	0.01	-0.09	-0.23	0.8112	0.2026	0.48	0.3372	0.003	0.7069	0.4144	0.8716	0.138	0.3557	0.0943	0.2295	0.9192	0.3214	0.0107	1.7	0.0734	0	0	0	0	-1	0	0	0	0	0	0	0	0	0
scl076482.18_130-S	NM_029623.1	2400010D15Rik		0.02	0.03	0.07	0.1	-0.08	0.05	0	-0.2	-0.07	-0.36	-0.02	0.11	-0.05	-0.08	0.07	0.8288	0.7994	0.4991	0.4178	0.3373	0.6059	0.9803	0.0449	0.0005	0.4551	0.853	0.2643	0.5912	0.4106	0.4982	2.1	0.0183	0	0	0	0	0	0	0	0	-1	0	0	0	0	0
GI_88014651-S	NM_010460.2	Hoxb7	Mus musculus homeo box B7 (Hoxb7), mRNA.	0.05	0.77	0.07	0.09	0.18	-0.06	-0.41	0.02	-0.05	0.15	0.04	0.11	0.02	0.07	0.04	0.7986	0.0004	0.7144	0.3899	0.6707	0.767	0.046	0.9372	0.4512	0.8095	0.8587	0.5901	0.9408	0.7491	0.8391	1.4	0.1988	0	1	0	0	0	0	0	0	0	0	0	0	0	0
scl47813.3_78-S	NM_026960.1	Gsdmdc1		0.02	0.06	0.07	-0.13	-0.67	0.01	0.02	-0.15	0.14	0.49	-0.04	0.11	0	-0.11	-0.03	0.842	0.581	0.4851	0	0.2102	0.9393	0.8526	0.1539	0	0.1707	0.6793	0.2946	0.9926	0.2989	0.7765	3.8	0.0001	0	0	0	-1	0	0	0	0	1	0	0	0	0	0
scl014673.1_90-S	NM_010302.1	Gna12	Mus musculus guanine nucleotide binding protein, alpha 12 (Gna12), mRNA.	-0.08	0.09	0.07	-0.2	-0.69	-0.01	-0.08	0.1	0.37	0.06	-0.24	0.11	0.22	-0.18	0.07	0.4576	0.4029	0.5155	0	0.0716	0.9098	0.4486	0.3563	0.6046	0.0013	0.0341	0.3461	0.0565	0.1171	0.5187	5.3	0	0	0	0	-1	0	0	0	0	0	1	0	0	0	0
scl44745.15.1_5-S	NM_153131.1	Unc5a	Mus musculus unc-5 homolog A (C. elegans) (Unc5a), mRNA.	0.14	0.19	0.08	0.28	0.1	0.07	-0.24	-0.07	-0.17	-0.11	0.14	0.11	0.11	-0.05	0.19	0.1372	0.0347	0.3934	0.2527	0.0031	0.4476	0.0113	0.4389	0.2412	0.0647	0.136	0.2427	0.2382	0.6111	0.0373	1.9	0.034	0	0	0	0	1	0	0	0	0	0	0	0	0	0
scl015284.1_28-S	NM_008250.1	Hlx1		-0.01	0.13	0.08	0.24	0.41	-0.01	-0.04	0.01	-0.14	-0.06	0.05	0.11	0.36	0.18	0.14	0.9442	0.1144	0.3439	0	0.0041	0.867	0.6351	0.9016	0.4578	0.0816	0.5278	0.1865	0	0.0317	0.0882	4.4	0	0	0	0	1	1	0	0	0	0	0	0	0	1	0
scl37342.5.7_184-S	NM_134006.3	Rdh5	Mus musculus retinol dehydrogenase 5 (Rdh5), mRNA.	-0.05	-0.15	0.08	0.12	-0.08	0	-0.05	-0.1	0.02	-0.56	-0.14	0.11	0.12	-0.26	0.05	0.6761	0.2295	0.5133	0.5372	0.3275	0.9999	0.6793	0.4059	0	0.8686	0.2467	0.3763	0.3202	0.0369	0.6928	3	0.001	0	0	0	0	0	0	0	0	-1	0	0	0	0	0
scl016886.1_0-S	NM_010718.1	Limk2	Mus musculus LIM motif-containing protein kinase 2 (Limk2), mRNA.	-0.03	-0.07	0.08	-0.01	0.31	0.03	0.11	0.07	0.03	-0.11	0.04	0.11	0.08	0.14	0.11	0.6941	0.3455	0.3111	0.0002	0.9201	0.6646	0.1762	0.3906	0.1738	0.7103	0.5688	0.1649	0.2997	0.0693	0.1725	2	0.0292	0	0	0	1	0	0	0	0	0	0	0	0	0	0
scl29780.26_164-S	NM_017477.1	Copg	Mus musculus coatomer protein complex, subunit gamma (Copg), mRNA.	0.01	0.17	0.09	0.22	-0.4	0.03	-0.14	0.02	-0.13	0.16	0.04	0.11	0.09	-0.24	0.08	0.8961	0.0348	0.2646	0	0.0089	0.6783	0.0906	0.8302	0.0501	0.1008	0.6608	0.1913	0.2846	0.0045	0.332	2.7	0.0026	0	0	0	-1	0	0	0	0	0	0	0	0	0	-1
scl0013039.1_128-S	NM_009984.2	Ctsl	Mus musculus cathepsin L (Ctsl), mRNA.	-0.01	-0.03	0.09	-0.03	0.12	0.06	-0.03	-0.09	0.15	-0.2	-0.07	0.11	0.03	0.04	0.07	0.897	0.6504	0.1403	0.0497	0.6812	0.3114	0.6722	0.1319	0.0017	0.0208	0.2664	0.0907	0.6856	0.5054	0.2605	2.2	0.0149	0	0	0	0	0	0	0	0	-1	0	0	0	0	0
scl0002341.1_9-S	NM_053155.1	Clmn	Mus musculus calmin (Clmn), mRNA.	0.07	0.14	0.1	0.1	0.22	0	-0.16	-0.04	-0.1	-0.26	0.06	0.11	0.13	0.16	-0.03	0.4271	0.1072	0.2268	0.0114	0.2501	0.9984	0.0755	0.6746	0.0031	0.2642	0.4953	0.1988	0.144	0.0618	0.7338	1.6	0.0987	0	0	0	0	0	0	0	0	-1	0	0	0	0	0
scl0002692.1_59-S	NM_016658.1	Galt	Mus musculus galactose-1-phosphate uridyl transferase (Galt), mRNA.	-0.05	-0.02	0.1	-0.04	0.2	-0.02	0.04	-0.03	0.05	0.25	-0.1	0.11	0	0.34	0.07	0.47	0.8178	0.1981	0.0094	0.5465	0.8164	0.6029	0.6417	0.0009	0.5191	0.1976	0.1235	0.9687	0	0.3779	3.5	0.0002	0	0	0	0	0	0	0	0	1	0	0	0	0	1
GI_77404282-S	NM_007544.3	Bid	Mus musculus BH3 interacting domain death agonist (Bid), mRNA.	0	0.22	0.11	0.16	0.02	-0.04	-0.16	-0.07	-0.29	-0.19	0.17	0.11	0.18	0	0.01	0.9595	0.015	0.2173	0.8347	0.0765	0.6861	0.073	0.4218	0.032	0.0019	0.0592	0.2353	0.0447	0.9661	0.9064	2.3	0.0092	0	0	0	0	0	0	0	0	0	-1	0	0	0	0
scl0003279.1_9-S	NM_010072.2	Dpm1	Mus musculus dolichol-phosphate (beta-D) mannosyltransferase 1 (Dpm1), mRNA.	-0.01	0.07	0.11	0	-0.29	-0.04	0.03	0.04	0.21	0.1	-0.05	0.11	0.02	-0.11	0	0.9287	0.351	0.1606	0.0003	0.9595	0.5793	0.6903	0.5803	0.1734	0.0087	0.5298	0.1628	0.7676	0.1514	0.984	2.4	0.0086	0	0	0	-1	0	0	0	0	0	0	0	0	0	0
scl0245688.1_74-S	NM_009031.2	Rbbp7	Mus musculus retinoblastoma binding protein 7 (Rbbp7), mRNA.	0.24	-0.19	0.11	-0.01	-0.79	0.05	0.11	0.09	0.2	0.5	-0.09	0.11	-0.13	-0.11	0.25	0.1829	0.2974	0.5509	0	0.9472	0.7901	0.5534	0.6211	0.0064	0.2695	0.6312	0.5221	0.4563	0.5363	0.1583	2.6	0.0038	0	0	0	-1	0	0	0	0	0	0	0	0	0	0
scl0075423.2_314-S	NM_182994.1	2810410P22Rik		-0.08	0	0.12	0.21	0.25	-0.07	0.12	-0.19	-0.19	-0.47	-0.07	0.11	0.1	0.05	0.09	0.4472	0.9825	0.2899	0.0242	0.0579	0.4957	0.2795	0.0842	0.0001	0.0886	0.5084	0.3154	0.3824	0.6628	0.3991	2.1	0.0204	0	0	0	0	0	0	0	0	-1	0	0	0	0	0
scl50105.6_4-S	NM_026845.1	Ppil1	Mus musculus peptidylprolyl isomerase (cyclophilin)-like 1 (Ppil1), mRNA.	0.1	-0.02	0.12	0.08	-0.1	-0.03	-0.04	-0.17	0.18	0.44	0.13	0.11	0.25	-0.15	0.11	0.4447	0.8789	0.3659	0.4562	0.5395	0.8145	0.783	0.21	0.0015	0.171	0.3494	0.4281	0.0639	0.2712	0.3912	2	0.0324	0	0	0	0	0	0	0	0	1	0	0	0	0	0
scl074638.1_185-S	XM_135242.2	4930430K04Rik	Mus musculus RIKEN cDNA 4930430K04 gene (4930430K04Rik), mRNA.	-0.01	0.05	0.12	0.06	0.27	0	-0.08	0.01	-0.15	-0.26	0.01	0.11	0.07	0.04	-0.02	0.8915	0.4796	0.0824	0.0002	0.377	0.9565	0.2591	0.8688	0.0003	0.0284	0.9152	0.1038	0.3199	0.5183	0.7588	2.4	0.0075	0	0	0	1	0	0	0	0	-1	0	0	0	0	0
scl0004066.1_8-S	NM_133768.1	Asl	Mus musculus argininosuccinate lyase (Asl), mRNA.	0.23	-0.01	0.12	0.03	-0.55	0	-0.04	0.01	0.1	0.21	0.06	0.11	0.08	-0.56	0.06	0.0664	0.9316	0.3361	0.0001	0.8346	0.9771	0.7786	0.9161	0.0928	0.4377	0.608	0.3946	0.5163	0	0.6556	2.4	0.0089	0	0	0	-1	0	0	0	0	0	0	0	0	0	-1
scl000679.1_109-S	NM_026432.2	1810045K07Rik	Mus musculus RIKEN cDNA 1810045K07 gene (1810045K07Rik), mRNA.	0.06	0.09	0.12	0	-0.77	0.15	-0.12	0	0.27	0.35	-0.13	0.11	0.02	-0.22	0.22	0.7097	0.5835	0.4742	0	0.9928	0.3686	0.4793	0.9866	0.0406	0.1132	0.4351	0.5091	0.8994	0.2055	0.2023	2.2	0.0153	0	0	0	-1	0	0	0	0	0	0	0	0	0	0
scl068067.7_227-S	NM_026543.1	3010026O09Rik	Mus musculus RIKEN cDNA 3010026O09 gene (3010026O09Rik), mRNA.	0.12	0.11	0.13	0.16	0.5	-0.04	0.05	-0.12	0.11	0.4	0.13	0.11	0	0.91	0.2	0.2037	0.2591	0.1756	0	0.0984	0.6796	0.5739	0.2147	0.0001	0.2347	0.171	0.2429	0.9617	0	0.0351	9.7	0	0	0	0	1	0	0	0	0	1	0	0	0	0	1
scl40160.8.1_28-S	NM_144521.1	1110031B06Rik	Mus musculus RIKEN cDNA 1110031B06 gene (1110031B06Rik), mRNA.	0.05	0.21	0.13	0.1	-0.4	0.06	-0.16	0.05	-0.18	0.01	-0.16	0.11	0.09	-0.25	0	0.6747	0.0597	0.232	0.0004	0.3384	0.5955	0.1531	0.6234	0.9151	0.1053	0.1457	0.2946	0.4239	0.0258	0.9706	2.3	0.0109	0	0	0	-1	0	0	0	0	0	0	0	0	0	0
scl0070808.1_164-S	NM_027561.2	4632415L05Rik	Mus musculus RIKEN cDNA 4632415L05 gene (4632415L05Rik), mRNA.	0.14	0.03	0.13	0.08	0.2	-0.04	-0.04	-0.17	0.06	-0.28	0.06	0.11	0.13	0.08	0.07	0.1428	0.7226	0.1757	0.0401	0.4238	0.666	0.7026	0.0837	0.005	0.5645	0.5577	0.2405	0.1922	0.4045	0.4491	1.4	0.1938	0	0	0	0	0	0	0	0	-1	0	0	0	0	0
scl41336.2.1_23-S	NM_146020.1	C730027E14Rik	Mus musculus RIKEN cDNA C730027E14 gene (C730027E14Rik), mRNA.	0.09	-0.11	0.13	0.01	-0.56	-0.09	0.09	-0.14	0.02	0.22	0.03	0.11	0.11	-0.1	-0.03	0.3889	0.3183	0.232	0	0.9291	0.4056	0.3699	0.1972	0.0397	0.8316	0.7498	0.3095	0.2834	0.3284	0.803	2.8	0.0018	0	0	0	-1	0	0	0	0	0	0	0	0	0	0
scl0001144.1_51-S	NM_026637.2	A030007L17Rik	Mus musculus RIKEN cDNA A030007L17 gene (A030007L17Rik), mRNA.	0	0.09	0.13	-0.12	-0.32	0.02	-0.1	0.05	0.2	0.22	-0.06	0.11	-0.03	-0.22	0.07	0.9891	0.3004	0.1604	0.0006	0.1963	0.8466	0.2818	0.5976	0.0166	0.0291	0.5286	0.2429	0.7153	0.0202	0.4384	2.1	0.021	0	0	0	-1	0	0	0	0	0	0	0	0	0	0
scl39347.7.18_70-S	NM_025400.2	1110028N05Rik	Mus musculus RIKEN cDNA 1110028N05 gene (1110028N05Rik), mRNA.	-0.09	-0.08	0.14	0.03	0.16	0.09	0.12	-0.21	-0.09	-0.44	-0.02	0.11	0.17	-0.2	-0.06	0.5107	0.5477	0.3004	0.2078	0.8409	0.4816	0.3698	0.1015	0.0011	0.4804	0.8944	0.4104	0.2029	0.1293	0.67	1.5	0.1312	0	0	0	0	0	0	0	0	-1	0	0	0	0	0
GI_58037258-S	NM_027889.1	Vps11	Mus musculus vacuolar protein sorting 11 (yeast) (Vps11), mRNA.	0.16	0.16	0.15	0.17	0.28	-0.08	-0.05	-0.05	-0.15	-0.09	0.1	0.11	0.21	0.26	0.01	0.0616	0.0569	0.0805	0.001	0.0434	0.3279	0.5611	0.5728	0.2783	0.0746	0.2348	0.1986	0.0117	0.0028	0.8635	2.3	0.0097	0	0	0	1	0	0	0	0	0	0	0	0	0	1
scl30707.21_229-S	NM_144529.1	Arhgap17	Mus musculus Rho GTPase activating protein 17 (Arhgap17), mRNA.	0.04	-0.09	0.15	0.12	0.45	0.02	0.03	-0.08	-0.11	-0.03	-0.01	0.11	0.2	0.15	0.03	0.7524	0.4404	0.1747	0.0002	0.285	0.8891	0.8047	0.463	0.8148	0.3129	0.8956	0.3409	0.081	0.2	0.8076	2.1	0.0217	0	0	0	1	0	0	0	0	0	0	0	0	0	0
scl0002708.1_0-S	NM_028754.1	0610037L13Rik	Mus musculus RIKEN cDNA 0610037L13 gene (0610037L13Rik), mRNA.	0	-0.02	0.15	-0.04	-0.36	0.09	0.09	0.09	0.15	0.17	-0.07	0.11	0.11	-0.19	0.01	0.9934	0.7881	0.0648	0	0.5853	0.2814	0.257	0.2596	0.0349	0.0604	0.3685	0.1483	0.1633	0.0199	0.8915	2.8	0.0019	0	0	0	-1	0	0	0	0	0	0	0	0	0	0
scl14069.2.1_18-S	NM_010326.1	Gp1ba	Mus musculus glycoprotein 1b, alpha polypeptide (Gp1ba), mRNA.	0	0.16	0.17	0.27	0.26	-0.03	-0.14	-0.03	-0.33	-0.06	0.01	0.11	0.45	0.04	0.02	0.9903	0.1444	0.1046	0.0178	0.0134	0.7945	0.178	0.7534	0.5467	0.0026	0.9488	0.316	0.0001	0.6905	0.8794	2.8	0.0022	0	0	0	0	0	0	0	0	0	-1	0	0	1	0
scl21394.7_6-S	NM_133871.1	A430056A10Rik		0.02	0.09	0.17	-0.03	0.16	0.06	-0.02	-0.11	0.05	0.41	0.12	0.11	-0.03	0.15	0.05	0.8201	0.3412	0.0663	0.0741	0.7045	0.5285	0.8207	0.2209	0	0.5792	0.177	0.242	0.7095	0.0977	0.6015	3.7	0.0001	0	0	0	0	0	0	0	0	1	0	0	0	0	0
scl29443.6_26-S	NM_026371.2	Loh12cr1		0.02	0.12	0.18	0.23	-0.27	0.01	-0.15	-0.23	0.04	-0.33	0.04	0.11	0.26	-0.13	0.17	0.8663	0.2218	0.0554	0.0049	0.0181	0.9065	0.1124	0.0189	0.0009	0.6573	0.662	0.2294	0.0063	0.1832	0.0751	4.9	0	0	0	0	-1	0	0	0	0	-1	0	0	0	0	0
scl0076789.1_86-S	NM_175245.2	2410129H14Rik	Mus musculus RIKEN cDNA 2410129H14 gene (2410129H14Rik), mRNA.	-0.1	0.11	0.18	-0.01	-0.34	0.04	0.03	0.06	0.11	0.23	0.05	0.11	0.19	-0.15	0.2	0.3534	0.283	0.1023	0.0021	0.9096	0.7397	0.7955	0.5883	0.0339	0.2954	0.6341	0.3134	0.0843	0.1524	0.0611	1.7	0.0647	0	0	0	-1	0	0	0	0	0	0	0	0	0	0
scl00258693.2_13-S	NM_146698.2	Olfr1443	Mus musculus olfactory receptor 1443 (Olfr1443), mRNA.	-0.04	0.07	0.2	0.37	-0.09	0.05	-0.13	-0.08	-0.22	0.02	0	0.11	0.09	-0.21	0.19	0.7646	0.5374	0.0942	0.4356	0.0029	0.6943	0.3021	0.4925	0.8879	0.0698	0.9895	0.3575	0.4591	0.0846	0.1205	1.2	0.2857	0	0	0	0	1	0	0	0	0	0	0	0	0	0
scl0067102.2_268-S	NM_025967.2	D16Ertd472e	Mus musculus DNA segment, Chr 16, ERATO Doi 472, expressed (D16Ertd472e), mRNA.	0.05	0.09	0.2	-0.09	0.37	-0.08	-0.2	-0.22	-0.09	-0.32	0.07	0.11	0.19	0.03	-0.2	0.6719	0.4359	0.1	0.003	0.4348	0.5156	0.0979	0.0655	0.0103	0.4406	0.5432	0.3571	0.119	0.8141	0.0966	1.8	0.0507	0	0	0	1	0	0	0	0	0	0	0	0	0	0
scl24839.6.1_26-S	NM_026780.1	Gcipip	Mus musculus GCIP-interacting protein p29 (Gcipip), mRNA.	0.08	-0.03	0.23	0.27	0.13	0	0.06	-0.31	-0.26	-0.12	0.03	0.11	0.34	-0.04	-0.05	0.5115	0.806	0.0477	0.2787	0.0201	0.9712	0.6139	0.01	0.2948	0.0277	0.8259	0.3448	0.0046	0.7559	0.6729	2.1	0.0231	0	0	0	0	0	0	0	0	0	0	0	0	1	0
scl0001255.1_2-S	NM_025607.2	2500002L14Rik	Mus musculus RIKEN cDNA 2500002L14 gene (2500002L14Rik), mRNA.	0.13	0.05	0.23	0.18	-0.7	0.05	-0.02	-0.22	-0.06	0.24	-0.13	0.11	0.08	-0.32	0.03	0.3567	0.7186	0.0953	0	0.1906	0.7108	0.8548	0.1171	0.0853	0.6469	0.3365	0.4358	0.5571	0.0222	0.8019	2.7	0.0029	0	0	0	-1	0	0	0	0	0	0	0	0	0	0
scl26296.6.1_95-S	NM_029415.1	8430417G17Rik	Mus musculus RIKEN cDNA 8430417G17 gene (8430417G17Rik), mRNA.	0.12	0.06	0.24	0.24	0.5	-0.1	-0.09	0.06	0.04	0.29	0.13	0.11	0.1	0.06	0.11	0.4072	0.6783	0.0851	0.0007	0.0902	0.4811	0.5009	0.6628	0.0436	0.8002	0.3688	0.4456	0.4798	0.661	0.4525	3.7	0.0001	0	0	0	1	0	0	0	0	0	0	0	0	0	0
scl000159.1_41-S	XM_133445.3		Mus musculus RIKEN cDNA 2600013E07 gene (2600013E07Rik), mRNA.	0.07	0.1	0.28	0.3	-0.18	-0.06	-0.13	-0.26	-0.11	-0.09	0.02	0.11	0.2	-0.15	0.19	0.4773	0.2892	0.0059	0.0737	0.0028	0.5478	0.202	0.0102	0.3467	0.2645	0.8343	0.2556	0.0413	0.1276	0.0585	2.2	0.0141	0	0	0	0	1	0	0	0	0	0	0	0	0	0
scl017113.8_48-S	NM_010749.4	M6pr	Mus musculus mannose-6-phosphate receptor, cation dependent (M6pr), mRNA.	-0.23	0.24	-0.42	-0.35	-0.22	-0.05	0.11	0.5	0.24	0.73	-0.25	0.1	-0.67	-0.11	-0.15	0.3525	0.33	0.0935	0.3711	0.1648	0.8568	0.6576	0.0475	0.0046	0.3301	0.3118	0.6778	0.0087	0.6725	0.5613	1.9	0.0404	0	0	0	0	0	0	0	0	1	0	0	0	0	0
scl22405.4_235-S	NM_010423.1	Hey1	Mus musculus hairy/enhancer-of-split related with YRPW motif 1 (Hey1), mRNA.	-0.24	0.05	-0.39	-0.2	0.17	0.05	0.09	0.14	-0.06	0.07	-0.18	0.1	-0.32	-0.23	-0.27	0.0738	0.7163	0.0038	0.1948	0.1367	0.7219	0.5155	0.2804	0.5693	0.6305	0.1621	0.459	0.0168	0.0858	0.0401	2.4	0.007	0	0	-1	0	0	0	0	0	0	0	0	0	0	0
scl44881.2_33-S	NM_175338.2	5730453H04Rik	Mus musculus RIKEN cDNA 5730453H04 gene (5730453H04Rik), mRNA.	0.01	0.03	-0.35	-0.07	-0.51	0	0	0.35	-0.01	0.61	-0.07	0.1	-0.31	0.01	-0.08	0.9497	0.8546	0.0323	0.0022	0.6569	0.9927	0.9993	0.0326	0.0003	0.9537	0.6802	0.5177	0.0576	0.9548	0.6192	1.8	0.0457	0	0	0	-1	0	0	0	0	1	0	0	0	0	0
scl000238.1_112-S	NM_019990.1	Stard10	Mus musculus START domain containing 10 (Stard10), mRNA.	0.07	0.08	-0.31	0.13	-0.59	0.08	-0.09	0.23	0.12	0.35	0.05	0.1	-0.55	-0.14	0.27	0.6753	0.6377	0.0638	0.0006	0.4147	0.6136	0.5734	0.1672	0.0358	0.4794	0.776	0.5379	0.0012	0.4025	0.1067	2.2	0.0138	0	0	0	-1	0	0	0	0	0	0	0	0	-1	0
scl068908.1_119-S	NM_026667.2	9130005N14Rik	Mus musculus RIKEN cDNA 9130005N14 gene (9130005N14Rik), mRNA.	-0.08	0.11	-0.31	-0.1	-0.12	0.25	-0.03	0.08	-0.16	0.38	-0.03	0.1	-0.46	0	0.05	0.5663	0.4692	0.04	0.433	0.4895	0.0855	0.8241	0.5901	0.0116	0.2866	0.8117	0.5102	0.0024	0.9919	0.7255	1.8	0.0532	0	0	0	0	0	0	0	0	0	0	0	0	-1	0
scl26719.6_100-S	NM_133903.2	Spon2	Mus musculus spondin 2, extracellular matrix protein (Spon2), mRNA.	-0.09	-0.02	-0.3	-0.14	0.66	-0.11	0.03	0.93	0.03	0.01	-0.04	0.1	0	1.19	-0.08	0.6371	0.9178	0.1335	0.0014	0.475	0.5708	0.8817	0	0.9782	0.8752	0.8561	0.6254	0.9892	0	0.6823	4.1	0	0	0	0	1	0	0	0	1	0	0	0	0	0	1
scl39614.33.3_6-S	NM_011623.1	Top2a	Mus musculus topoisomerase (DNA) II alpha (Top2a), mRNA.	-0.08	0.06	-0.27	0.06	-0.15	0	0	-0.05	-0.13	0.65	-0.15	0.1	-0.42	-0.14	-0.27	0.6129	0.6886	0.0785	0.3083	0.6703	0.9884	0.9828	0.7281	0.0001	0.4066	0.3235	0.5235	0.0074	0.3644	0.0748	2.6	0.0034	0	0	0	0	0	0	0	0	1	0	0	0	0	0
scl0003800.1_141-S	NM_009360.2	Tfam	Mus musculus transcription factor A, mitochondrial (Tfam), mRNA.	-0.18	0.2	-0.27	-0.41	-0.36	0.08	-0.03	0.33	0.3	0.37	-0.1	0.1	-0.18	-0.21	-0.06	0.1985	0.154	0.0502	0.0109	0.0034	0.5684	0.8293	0.0181	0.0078	0.0306	0.4462	0.4443	0.1782	0.1203	0.686	2.2	0.0137	0	0	0	0	-1	0	0	0	0	0	0	0	0	0
scl0002777.1_339-S	NM_016895.2	Ak2	Mus musculus adenylate kinase 2 (Ak2), mRNA.	-0.18	-0.16	-0.26	0.13	-0.7	0.09	0.28	0.1	-0.05	-0.11	-0.18	0.1	-0.2	-0.69	-0.12	0.1624	0.2322	0.0481	0	0.3219	0.4765	0.0361	0.4334	0.4166	0.7184	0.1782	0.4351	0.1248	0	0.3447	4.4	0	0	0	0	-1	0	0	0	0	0	0	0	0	0	-1
scl19943.3.1_233-S	NM_021363.1	Svs3	Mus musculus seminal vesicle secretion 3 (Svs3), mRNA.	0.04	0.06	-0.25	-0.03	0.04	-0.08	-0.16	-0.09	0.21	0.07	-0.04	0.1	-0.3	-0.13	0.12	0.6813	0.517	0.0077	0.6851	0.718	0.3647	0.081	0.3268	0.4247	0.0252	0.6936	0.2714	0.0019	0.1531	0.194	2.5	0.0052	0	0	0	0	0	0	0	0	0	0	0	0	-1	0
scl019896.4_30-S	NM_011287.1	Rpl10a	Mus musculus ribosomal protein L10A (Rpl10a), mRNA.	-0.1	0.14	-0.25	-0.17	-0.36	0.2	0.02	0.24	0.34	0.53	-0.26	0.1	-0.28	-0.13	-0.07	0.5188	0.377	0.1145	0.0215	0.2649	0.1973	0.9154	0.1235	0.0011	0.0293	0.0925	0.5223	0.0765	0.4019	0.6691	2	0.0251	0	0	0	0	0	0	0	0	1	0	0	0	0	0
scl22733.6.2_0-S	NM_010360.1	Gstm5	Mus musculus glutathione S-transferase, mu 5 (Gstm5), mRNA.	-0.13	0.35	-0.25	-0.33	0.75	0.03	-0.18	0.46	0.48	1.25	-0.2	0.1	-0.27	-0.3	-0.01	0.7061	0.3131	0.4749	0.0309	0.3343	0.927	0.6018	0.1813	0.0005	0.1629	0.5519	0.771	0.439	0.3871	0.969	4	0	0	0	0	0	0	0	0	0	1	0	0	0	0	0
scl22085.6.1_94-S	XM_130987.3	Rarres1		-0.15	0.12	-0.24	-0.16	0.36	0.1	-0.02	0.1	0.11	0.89	-0.07	0.1	0.05	0.12	-0.04	0.1936	0.3152	0.0391	0.0022	0.1636	0.3741	0.8538	0.4008	0	0.3545	0.5125	0.3743	0.6759	0.3124	0.7556	10.8	0	0	0	0	1	0	0	0	0	1	0	0	0	0	0
scl0107449.1_138-S	NM_029770.1	Unc5b	Mus musculus unc-5 homolog B (C. elegans) (Unc5b), mRNA.	0.22	-0.25	-0.19	-0.16	0.43	0	0.22	-0.25	0.03	-0.47	0.29	0.1	-0.1	-0.19	-0.08	0.1215	0.0764	0.1705	0.0029	0.2571	0.9808	0.1175	0.0766	0.0011	0.8409	0.0374	0.4623	0.462	0.1793	0.586	3.1	0.0008	0	0	0	1	0	0	0	0	-1	0	0	0	0	0
scl22303.28_240-S	NM_173182.1	1600019O04Rik	Mus musculus RIKEN cDNA 1600019O04 gene (1600019O04Rik), mRNA.	-0.29	0.02	-0.18	-0.08	-0.65	0.14	0.15	0.3	0.05	0.73	-0.06	0.1	-0.26	-0.23	0.05	0.1072	0.9242	0.3069	0.0005	0.6537	0.4293	0.3904	0.0949	0.0001	0.7628	0.7232	0.5737	0.1407	0.1887	0.7691	2.1	0.0217	0	0	0	-1	0	0	0	0	1	0	0	0	0	0
scl51509.11.1_166-S	NM_146085.1	Apbb3	Mus musculus amyloid beta (A4) precursor protein-binding, family B, member 3 (Apbb3), mRNA.	-0.03	0.06	-0.18	-0.12	0.19	-0.13	0	0.18	0.11	-0.41	0.07	0.1	-0.31	-0.09	-0.19	0.7617	0.5431	0.0791	0.0572	0.2241	0.1972	0.9669	0.0802	0.0001	0.2767	0.4754	0.3263	0.0025	0.3503	0.0611	2.9	0.0013	0	0	0	0	0	0	0	0	-1	0	0	0	-1	0
scl016202.8_23-S	NM_010562.1	Ilk	Mus musculus integrin linked kinase (Ilk), mRNA.	-0.03	0.1	-0.17	-0.14	-0.49	0.03	-0.01	0.06	0.08	0.23	-0.19	0.1	-0.18	0	-0.16	0.7281	0.3133	0.0789	0	0.1647	0.7539	0.878	0.56	0.0179	0.3871	0.0542	0.3164	0.062	0.9696	0.0941	3.4	0.0003	0	0	0	-1	0	0	0	0	0	0	0	0	0	0
scl34884.5.1_26-S	NM_013522.1	Frg1	Mus musculus FSHD region gene 1 (Frg1), mRNA.	-0.12	0.07	-0.17	-0.38	-0.02	0.13	0.05	0.09	0.2	-0.13	-0.08	0.1	-0.02	-0.02	-0.05	0.3434	0.5751	0.1876	0.8857	0.0031	0.2925	0.6863	0.4891	0.2863	0.1123	0.5009	0.4119	0.8475	0.8564	0.7126	1.2	0.2924	0	0	0	0	-1	0	0	0	0	0	0	0	0	0
scl0014857.1_108-S	NM_008181.1	Gsta1	Mus musculus glutathione S-transferase, alpha 1 (Ya) (Gsta1), mRNA.	0.05	0.11	-0.16	-0.02	-0.14	0.01	-0.05	0.09	-0.04	1.82	0.03	0.1	-0.19	1.04	0.02	0.6229	0.3111	0.1346	0.187	0.8862	0.9235	0.6781	0.4101	0	0.7212	0.795	0.3558	0.0755	0	0.8832	26.2	0	0	0	0	0	0	0	0	0	1	0	0	0	0	1
scl0003116.1_14-S	NM_010309.1	Gnas	Mus musculus GNAS (guanine nucleotide binding protein, alpha stimulating) complex locus (Gnas), mRNA.	-0.04	0.18	-0.16	-0.21	-0.55	-0.08	-0.15	0.05	0.36	0.19	-0.28	0.1	-0.23	0	0.16	0.7215	0.1198	0.16	0	0.0715	0.5143	0.2122	0.6954	0.1061	0.0027	0.0198	0.3837	0.0495	0.9706	0.1668	4	0	0	0	0	-1	0	0	0	0	0	1	0	0	0	0
scl00230648.1_86-S	NM_172698.2	4732418C07Rik	Mus musculus RIKEN cDNA 4732418C07 gene (4732418C07Rik), mRNA.	-0.12	0.21	-0.16	-0.25	-0.33	-0.06	-0.02	0.15	0.22	0.15	-0.19	0.1	-0.28	-0.05	-0.07	0.2708	0.0573	0.1492	0.0033	0.0227	0.5688	0.8564	0.1684	0.1711	0.044	0.0745	0.3597	0.0116	0.656	0.4921	2.4	0.0081	0	0	0	-1	0	0	0	0	0	0	0	0	0	0
scl34470.5_298-S	NM_026385.3	Tm4sf11	Mus musculus transmembrane 4 superfamily member 11 (Tm4sf11), mRNA.	0.03	0.22	-0.15	-0.15	-0.18	-0.04	-0.17	0.11	-0.06	-0.53	-0.04	0.1	-0.03	0.1	-0.32	0.8474	0.1436	0.3119	0.2128	0.315	0.8083	0.2488	0.4496	0.0005	0.6693	0.7969	0.478	0.8283	0.4876	0.0317	3.1	0.0009	0	0	0	0	0	0	0	0	-1	0	0	0	0	0
scl17120.3.641_166-S	NM_012058.2	Srp9	Mus musculus signal recognition particle 9 (Srp9), mRNA.	-0.2	0.13	-0.14	-0.26	-0.52	0.01	0	0.1	0.22	0.27	-0.13	0.1	-0.18	-0.3	-0.18	0.2213	0.4513	0.4141	0.0026	0.1283	0.9425	0.9975	0.5305	0.1025	0.1876	0.4267	0.5603	0.2824	0.0709	0.2846	1.2	0.324	0	0	0	-1	0	0	0	0	0	0	0	0	0	0
scl0001102.1_1-S	NM_019879.1	Suclg1	Mus musculus succinate-CoA ligase, GDP-forming, alpha subunit (Suclg1), mRNA.	0.1	0.16	-0.14	-0.34	-0.92	-0.01	0.05	0.19	0.32	0.28	-0.25	0.1	-0.24	-0.32	-0.07	0.4927	0.2823	0.3644	0	0.0238	0.9519	0.7495	0.211	0.062	0.0339	0.0996	0.4944	0.1146	0.0329	0.6188	4.2	0	0	0	0	-1	0	0	0	0	0	0	0	0	0	0
scl0063913.2_46-S	NM_022018.1	Niban	Mus musculus niban protein (Niban), mRNA.	0	-0.03	-0.13	0.18	-0.13	-0.08	0.01	0.1	-0.02	0.22	-0.07	0.1	-0.07	-0.2	0.29	0.9912	0.7454	0.1182	0.1449	0.0395	0.3562	0.861	0.2234	0.0123	0.7712	0.4274	0.2649	0.425	0.0243	0.001	2.2	0.016	0	0	0	0	0	0	0	0	0	0	0	0	0	0
scl0016071.1_62-S	XM_132633.4	Igk-C		0.01	-0.06	-0.12	1.41	0.58	0.23	0.33	-0.09	-1.79	0.59	-0.03	0.1	1	-0.28	-0.78	0.969	0.8494	0.7034	0.0778	0.0001	0.49	0.3148	0.7815	0.0755	0	0.9217	0.7697	0.0031	0.3861	0.019	6.3	0	0	0	0	0	1	0	0	0	0	-1	0	0	1	0
scl000049.1_523-S	NM_007496.1	Atbf1	Mus musculus AT motif binding factor 1 (Atbf1), mRNA.	0.02	-0.08	-0.12	0.03	-0.44	-0.1	0.13	0.1	0.25	0.07	-0.16	0.1	-0.1	0.36	0.3	0.9059	0.5712	0.3877	0.0024	0.8283	0.4803	0.3593	0.4933	0.6099	0.0735	0.2441	0.4732	0.4639	0.0121	0.0346	3.7	0.0001	0	0	0	-1	0	0	0	0	0	0	0	0	0	0
scl51947.8_27-S	NM_026386	Snx2	Mus musculus sorting nexin 2 (Snx2), mRNA.	-0.01	0.16	-0.12	-0.19	-0.51	0.03	-0.03	0.28	0.35	0.4	-0.13	0.1	-0.21	-0.24	0.06	0.9513	0.1891	0.3526	0.0001	0.1396	0.7826	0.7784	0.0273	0.0018	0.0059	0.3085	0.4023	0.0921	0.0601	0.6172	2.8	0.0024	0	0	0	-1	0	0	0	0	1	0	0	0	0	0
scl50188.17.10_115-S	NM_027880.1	1200003M09Rik	Mus musculus RIKEN cDNA 1200003M09 gene (1200003M09Rik), mRNA.	-0.06	-0.08	-0.12	-0.19	0.14	0.11	0.17	0.01	0	-0.06	0.02	0.1	-0.03	0	-0.27	0.5069	0.3957	0.1998	0.134	0.0503	0.2341	0.0775	0.8937	0.5384	0.9823	0.8576	0.2795	0.7417	0.9732	0.0046	1.4	0.1633	0	0	0	0	0	0	0	0	0	0	0	0	0	0
scl30807.22.1_70-S	NM_194464.1	Mrvi1	Mus musculus MRV integration site 1 (Mrvi1), transcript variant 1, mRNA.	0.11	0.13	-0.11	0.03	0.25	0.06	-0.15	0	-0.11	-0.36	0.06	0.1	-0.19	0.1	-0.02	0.2136	0.1152	0.215	0.0035	0.6799	0.5089	0.0704	0.9994	0.0001	0.1775	0.4521	0.2506	0.0239	0.2335	0.8276	2.4	0.0077	0	0	0	1	0	0	0	0	-1	0	0	0	0	0
scl25136.5_423-S	NM_023537.4	Rab3b	Mus musculus RAB3B, member RAS oncogene family (Rab3b), mRNA.	0	0.19	-0.11	0.02	0.08	0	0.01	-0.09	-0.06	-0.01	0.04	0.1	-0.36	0.1	0.05	0.9975	0.0189	0.1423	0.2924	0.7555	0.9708	0.8725	0.2452	0.8617	0.4196	0.5992	0.1989	0	0.219	0.5233	2.4	0.0089	0	0	0	0	0	0	0	0	0	0	0	0	-1	0
scl24409.10.1_30-S	NM_020035.1	Pigo	Mus musculus phosphatidylinositol glycan, class O (Pigo), mRNA.	-0.08	-0.12	-0.11	-0.29	0.21	-0.06	0.25	0.01	-0.09	-0.1	-0.04	0.1	-0.15	0.13	-0.31	0.4747	0.2646	0.2947	0.0531	0.0079	0.6064	0.0214	0.9011	0.3514	0.4184	0.7141	0.3641	0.156	0.2159	0.0048	2	0.0318	0	0	0	0	0	0	0	0	0	0	0	0	0	0
scl21410.6.2_5-S	NM_027371.1	2310066N05Rik	Mus musculus RIKEN cDNA 2310066N05 gene (2310066N05Rik), mRNA.	-0.04	0.04	-0.1	-0.22	-0.52	-0.02	0.09	0.19	0.26	0.51	-0.09	0.1	-0.18	-0.04	-0.08	0.794	0.7931	0.4685	0.0006	0.1324	0.8728	0.5143	0.182	0.0007	0.0797	0.5273	0.4794	0.2044	0.761	0.6028	1.8	0.0467	0	0	0	-1	0	0	0	0	1	0	0	0	0	0
scl011799.4_8-S	NM_009689.1	Birc5	Mus musculus baculoviral IAP repeat-containing 5 (Birc5), mRNA.	-0.05	0.05	-0.09	0.43	-0.32	0.08	-0.02	-0.22	-0.6	0.83	-0.07	0.1	-0.28	-0.2	-0.3	0.847	0.8413	0.691	0.1861	0.0744	0.7495	0.9299	0.348	0.0009	0.0136	0.77	0.6664	0.2485	0.4115	0.2093	1.9	0.0446	0	0	0	0	0	0	0	0	1	0	0	0	0	0
scl0003751.1_1235-S	NM_139063.1	Muted	Mus musculus muted (Muted), mRNA.	0	0.01	-0.08	-0.04	0.3	0	0.02	0.06	0.08	-0.28	0.1	0.1	-0.05	0.02	-0.04	0.9515	0.8995	0.2558	0	0.5473	0.9655	0.7913	0.4106	0.0001	0.235	0.1394	0.1583	0.4911	0.7694	0.5569	2.4	0.0077	0	0	0	1	0	0	0	0	-1	0	0	0	0	0
scl0170741.3_61-S	NM_133209.1	Pilrb	Mus musculus paired immunoglobin-like type 2 receptor beta (Pilrb), mRNA.	0.14	0.09	-0.08	-0.05	0.26	-0.1	-0.08	-0.09	0.01	0.85	0.06	0.1	-0.07	-0.06	-0.16	0.2791	0.5004	0.5403	0.0434	0.6857	0.4553	0.5212	0.4651	0	0.9633	0.6427	0.4559	0.5863	0.6152	0.2114	7.7	0	0	0	0	0	0	0	0	0	1	0	0	0	0	0
scl43600.15.1_3-S	NM_010870.1	Birc1e	Mus musculus baculoviral IAP repeat-containing 1e (Birc1e), mRNA.	0.07	0.08	-0.07	0.05	0.36	-0.01	-0.02	0.02	-0.08	0.36	0.05	0.1	0.03	-0.01	-0.01	0.4885	0.4209	0.5297	0.0009	0.6362	0.8936	0.8599	0.817	0.001	0.4348	0.6667	0.3319	0.7648	0.8871	0.9581	4.7	0	0	0	0	1	0	0	0	0	1	0	0	0	0	0
scl0171247.1_282-S	NM_134213.1	V1rh4	Mus musculus vomeronasal 1 receptor, H4 (V1rh4), mRNA.	-0.04	0.06	-0.07	-0.1	-0.3	0.13	-0.03	0.01	0.09	0.12	0.08	0.1	-0.02	-0.08	0.03	0.5606	0.4054	0.3444	0.0001	0.1903	0.0807	0.6397	0.8567	0.09	0.2342	0.2673	0.1917	0.7909	0.2939	0.6368	2	0.0246	0	0	0	-1	0	0	0	0	0	0	0	0	0	0
scl0020442.2_266-S	NM_009177.2	Siat4a	Mus musculus sialyltransferase 4A (beta-galactoside alpha-2,3-sialytransferase) (Siat4a), mRNA.	-0.08	0.1	-0.07	-0.12	-0.11	0.11	0.03	0.13	0.13	0.45	0.05	0.1	-0.16	0.07	-0.08	0.4832	0.4278	0.5463	0.3523	0.3009	0.3824	0.7987	0.2799	0.0003	0.2971	0.6858	0.3934	0.1942	0.5489	0.4868	1.6	0.1072	0	0	0	0	0	0	0	0	1	0	0	0	0	0
scl29629.11.40_26-S	NM_145826.2	Il17re	Mus musculus interleukin 17 receptor E (Il17re), mRNA.	0.07	-0.07	-0.06	0.15	0.14	-0.07	0.06	0.04	0.11	-0.37	0.01	0.1	-0.1	0.08	0.18	0.4782	0.5254	0.5766	0.197	0.1538	0.5286	0.5504	0.7283	0.0006	0.294	0.9349	0.3226	0.3305	0.461	0.0956	1.7	0.0645	0	0	0	0	0	0	0	0	-1	0	0	0	0	0
scl068792.10_256-S	NM_026838.1	Srpx2		0.01	0.06	-0.06	0.15	0.36	-0.07	-0.03	-0.14	-0.41	-0.37	0	0.1	-0.08	-0.01	-0.1	0.9351	0.6859	0.667	0.0123	0.2753	0.6052	0.81	0.3276	0.0107	0.005	0.9842	0.4763	0.5635	0.9516	0.4935	1.5	0.1386	0	0	0	0	0	0	0	0	0	-1	0	0	0	0
scl000436.1_94-S	NM_008043.2	Frat1	Mus musculus frequently rearranged in advanced T-cell lymphomas (Frat1), mRNA.	-0.07	-0.03	-0.06	0.07	-0.25	0.1	0.05	0.12	-0.03	0.07	-0.04	0.1	0.12	0.03	0.12	0.3701	0.7155	0.4285	0.0022	0.3675	0.1939	0.4889	0.1367	0.3405	0.7186	0.6474	0.2118	0.1149	0.6709	0.114	2.1	0.019	0	0	0	-1	0	0	0	0	0	0	0	0	0	0
scl0001702.1_4-S	NM_025469.1	Clps	Mus musculus colipase, pancreatic (Clps), mRNA.	0.08	0.03	-0.06	0.04	-0.14	-0.05	-0.01	0.05	-0.13	0.01	0.24	0.1	-0.05	-0.26	0.11	0.3686	0.7183	0.5103	0.1158	0.6791	0.5477	0.8853	0.5475	0.939	0.1285	0.007	0.2566	0.5321	0.0033	0.1885	1.8	0.0519	0	0	0	0	0	0	0	0	0	0	0	0	0	-1
scl069834.1_42-S	NM_133717.1	1810048P08Rik	Mus musculus RIKEN cDNA 1810048P08 gene (1810048P08Rik), mRNA.	-0.02	0.06	-0.06	0.02	0.12	0.04	-0.11	-0.06	0.03	-0.49	-0.06	0.1	-0.16	-0.32	-0.04	0.7993	0.5404	0.5255	0.1941	0.7947	0.6593	0.2345	0.5461	0	0.7434	0.5513	0.275	0.0892	0.001	0.6769	3.3	0.0005	0	0	0	0	0	0	0	0	-1	0	0	0	0	-1
scl49386.9_715-S	NM_176833.2	Ppm1f	Mus musculus protein phosphatase 1F (PP2C domain containing) (Ppm1f), mRNA.	-0.02	0.08	-0.06	-0.01	0.09	0	-0.09	-0.11	-0.1	0.07	-0.07	0.1	-0.12	0.29	-0.06	0.7689	0.3293	0.4675	0.2467	0.8821	0.9584	0.293	0.1729	0.4221	0.2031	0.4135	0.2193	0.1324	0.0005	0.4612	1.7	0.0786	0	0	0	0	0	0	0	0	0	0	0	0	0	1
scl00108155.2_325-S	NM_139144.2	Ogt	Mus musculus O-linked N-acetylglucosamine (GlcNAc) transferase (UDP-N-acetylglucosamine:polypeptide-N-acetylglucosaminyl transferase) (Ogt), mRNA.	-0.11	-0.03	-0.06	-0.23	-0.2	-0.02	0.09	0.16	0.2	-0.07	-0.18	0.1	-0.03	-0.41	-0.07	0.4057	0.8183	0.6454	0.1379	0.0861	0.9013	0.4921	0.2471	0.6172	0.1389	0.1738	0.4777	0.8087	0.0031	0.5873	1.2	0.2956	0	0	0	0	0	0	0	0	0	0	0	0	0	-1
scl060525.18_152-S	NM_019811.2	Acas2	Mus musculus acetyl-Coenzyme A synthetase 2 (ADP forming) (Acas2), mRNA.	-0.15	0.11	-0.05	0.1	-0.09	0.02	-0.01	0.01	-0.36	0.65	-0.08	0.1	-0.18	0.35	-0.3	0.2323	0.369	0.7005	0.5004	0.4477	0.8514	0.9423	0.9612	0	0.006	0.5438	0.4189	0.1594	0.0081	0.0204	3.6	0.0002	0	0	0	0	0	0	0	0	1	0	0	0	0	0
scl40518.11.1_158-S	NM_177576.2	Sunc1		-0.03	0.03	-0.05	0.06	-0.19	0.05	-0.11	0.07	-0.02	-0.05	-0.03	0.1	0.04	-0.26	0.03	0.7194	0.7216	0.5953	0.0429	0.4885	0.5717	0.2193	0.4527	0.5422	0.8312	0.715	0.2851	0.656	0.0046	0.7381	1.1	0.3653	0	0	0	0	0	0	0	0	0	0	0	0	0	-1
scl16029.9.1_65-S	NM_008030.1	Fmo3	Mus musculus flavin containing monooxygenase 3 (Fmo3), mRNA.	0.06	0.03	-0.04	-0.32	-0.38	0.01	-0.07	0.02	-0.01	-0.02	0	0.1	0.07	-4.95	-0.31	0.822	0.9031	0.8765	0.1785	0.2667	0.9609	0.8115	0.9426	0.9344	0.9848	0.9872	0.7224	0.8032	0	0.2694	28.1	0	0	0	0	0	0	0	0	0	0	0	0	0	0	-1
scl25041.1.49_5-S	NM_019422.1	Elovl1	Mus musculus elongation of very long chain fatty acids (FEN1/Elo2, SUR4/Elo3, yeast)-like 1 (Elovl1), mRNA.	0.26	0.13	-0.03	0.06	-0.84	-0.12	-0.2	-0.04	0	0.42	-0.01	0.1	-0.14	-0.21	0	0.039	0.3124	0.7935	0	0.6099	0.334	0.1105	0.7451	0.0012	0.9916	0.932	0.4107	0.2469	0.0878	0.9742	4.2	0	0	0	0	-1	0	0	0	0	1	0	0	0	0	0
scl29751.3_94-S	NM_023184.2	Klf15	Mus musculus Kruppel-like factor 15 (Klf15), mRNA.	0	0.22	-0.03	0.05	-0.38	0.01	-0.12	0.12	-0.03	0.03	-0.04	0.1	-0.1	-0.36	0	0.9965	0.0857	0.7938	0.0045	0.7092	0.9516	0.3621	0.3367	0.8011	0.8449	0.739	0.4528	0.4553	0.0061	0.9817	1.2	0.3097	0	0	0	-1	0	0	0	0	0	0	0	0	0	0
scl0108755.3_138-S	NM_175364.2	2610208E05Rik	Mus musculus RIKEN cDNA 2610208E05 gene (2610208E05Rik), mRNA.	-0.09	0.12	-0.03	0.03	0	0.02	0	0.09	-0.01	0.26	-0.01	0.1	-0.05	-0.03	0.13	0.2497	0.14	0.6732	0.9962	0.6922	0.8244	0.9812	0.2237	0.0012	0.9294	0.9235	0.2125	0.4891	0.6603	0.0928	2	0.027	0	0	0	0	0	0	0	0	1	0	0	0	0	0
scl068520.7_219-S	NM_026752.2	Zfyve21	Mus musculus zinc finger, FYVE domain containing 21 (Zfyve21), mRNA.	-0.04	0.08	-0.03	0.02	-0.05	0.04	0.01	0.15	-0.3	0.13	0.06	0.1	0.07	-0.16	-0.14	0.7025	0.3631	0.7692	0.606	0.8338	0.6611	0.9225	0.1054	0.1642	0.0021	0.5378	0.3049	0.4597	0.0879	0.139	1.8	0.0619	0	0	0	0	0	0	0	0	0	-1	0	0	0	0
scl000470.1_1-S	BC059834	Jak2	Mus musculus Janus kinase 2 (Jak2), mRNA.	0.05	0.1	-0.03	-0.02	-0.16	-0.02	-0.04	0.06	-0.04	0.29	-0.08	0.1	-0.03	-0.07	0.01	0.4421	0.1449	0.6706	0.031	0.8016	0.7509	0.5438	0.4235	0.0001	0.5546	0.2861	0.1519	0.6691	0.3253	0.8391	1.8	0.0534	0	0	0	0	0	0	0	0	1	0	0	0	0	0
scl9467.5.1_26-S	XM_194370.3	C130057K09		0.02	-0.12	-0.03	-0.18	0.16	0.03	0.13	-0.02	0.04	-0.04	0	0.1	0.03	0.23	-0.17	0.807	0.1127	0.6716	0.0435	0.0226	0.6656	0.0826	0.7903	0.6109	0.6108	0.9484	0.177	0.6514	0.0036	0.0251	1.9	0.0449	0	0	0	0	0	0	0	0	0	0	0	0	0	1
scl0218989.15_284-S	NM_172600.2	6720456H20Rik	Mus musculus RIKEN cDNA 6720456H20 gene (6720456H20Rik), mRNA.	0.06	0.04	-0.02	-0.08	0.09	-0.08	-0.05	0.17	-0.04	-0.09	-0.03	0.1	0.01	-0.05	-0.22	0.3665	0.5426	0.7946	0.2271	0.287	0.2915	0.4715	0.0227	0.2028	0.5779	0.641	0.1686	0.9267	0.5039	0.0036	1.7	0.0778	0	0	0	0	0	0	0	0	0	0	0	0	0	0
scl29187.8_67-S	NM_013723.2	Podxl	Mus musculus podocalyxin-like (Podxl), mRNA.	0	-0.15	-0.01	-0.08	0.27	0.3	0.47	-0.05	0.08	-0.52	0.03	0.1	-0.06	-0.24	-0.07	0.992	0.1994	0.9336	0.0206	0.4742	0.0121	0.0001	0.6643	0	0.5128	0.8075	0.3818	0.6137	0.0364	0.5706	3.8	0.0001	0	0	0	0	0	0	1	0	-1	0	0	0	0	0
scl0002472.1_6-S	NM_026346.1	Fbxo32	Mus musculus F-box only protein 32 (Fbxo32), mRNA.	-0.01	0.1	0	0.21	0.17	0.01	-0.01	0.16	0.26	-0.12	0	0.1	0	0.15	0.69	0.9479	0.4866	0.9956	0.2292	0.1407	0.9346	0.9475	0.2764	0.3997	0.0785	0.979	0.4996	0.983	0.2895	0	2.1	0.0226	0	0	0	0	0	0	0	0	0	0	0	0	0	0
scl0116891.1_127-S	NM_033562.2	BC005682	Mus musculus cDNA sequence BC005682 (BC005682), mRNA.	0.01	0.03	0	0.03	-0.02	0	0.02	-0.09	0.02	-0.16	-0.08	0.1	0.09	-0.3	-0.02	0.9547	0.7466	0.9652	0.8241	0.7843	0.9968	0.8676	0.3524	0.1174	0.8719	0.4052	0.3186	0.3854	0.0043	0.8718	1.2	0.3217	0	0	0	0	0	0	0	0	0	0	0	0	0	-1
scl47081.4_657-S	NM_011838.2	Lynx1	Mus musculus Ly6/neurotoxin 1 (Lynx1), mRNA.	0.02	-0.01	0	-0.04	0.73	0.02	0.03	0	-0.17	-0.63	0.06	0.1	0.03	0.35	0.09	0.8867	0.9609	0.9949	0	0.8186	0.8984	0.8668	0.9822	0.0002	0.2816	0.7083	0.52	0.8487	0.0286	0.5561	2	0.0276	0	0	0	1	0	0	0	0	-1	0	0	0	0	0
scl011674.2_46-S	NM_007438.2	Aldoa		0.01	0.22	0	-0.09	0.41	0.04	-0.07	0.01	0.07	-1.58	0.01	0.1	0.07	0.4	0	0.9801	0.2845	0.9895	0.0454	0.6421	0.8484	0.7427	0.9462	0	0.7293	0.9413	0.6188	0.7376	0.0532	0.9927	5.6	0	0	0	0	0	0	0	0	0	-1	0	0	0	0	0
scl0001755.1_21-S	NM_028065.2	1600025D17Rik	Mus musculus RIKEN cDNA 1600025D17 gene (1600025D17Rik), mRNA.	-0.07	0.12	0	-0.13	-0.41	0.04	-0.12	0.04	0.12	-0.03	-0.12	0.1	-0.1	-0.19	-0.09	0.463	0.23	0.9917	0.0001	0.173	0.6989	0.2136	0.651	0.7751	0.2128	0.2243	0.2965	0.324	0.0479	0.3341	2.4	0.0069	0	0	0	-1	0	0	0	0	0	0	0	0	0	0
scl059042.1_5-S	NM_021538.1	Cope	Mus musculus coatomer protein complex, subunit epsilon (Cope), mRNA.	0.19	0.03	0.01	0.18	-0.68	0.05	-0.08	0.03	0.14	0.36	0	0.1	-0.17	-0.1	0.24	0.2517	0.832	0.9394	0.0001	0.2696	0.7473	0.601	0.8632	0.0266	0.387	0.9758	0.5512	0.2985	0.5491	0.1354	2.2	0.0168	0	0	0	-1	0	0	0	0	0	0	0	0	0	0
scl17217.5.1_10-S	NM_013489.1	Cd84	Mus musculus CD84 antigen (Cd84), mRNA.	0.1	0.14	0.01	0.14	0.4	-0.03	-0.08	0.09	-0.23	0.23	0.05	0.1	0.3	-0.07	-0.02	0.4453	0.2945	0.9655	0.0029	0.2766	0.8116	0.5554	0.4884	0.0783	0.0853	0.6846	0.4225	0.0251	0.6175	0.8884	3.4	0.0003	0	0	0	1	0	0	0	0	0	0	0	0	0	0
scl38793.6_454-S	NM_025807.1	Slc16a9	Mus musculus solute carrier family 16 (monocarboxylic acid transporters), member 9 (Slc16a9), mRNA.	0.08	0.02	0.01	-0.14	0.42	-0.01	0.1	0.17	0.46	0.5	0.07	0.1	0.18	0.02	0.33	0.5378	0.9044	0.9391	0.0018	0.2992	0.9133	0.4251	0.1927	0.0002	0.0008	0.6093	0.4608	0.1692	0.8647	0.0119	6.2	0	0	0	0	1	0	0	0	0	1	1	0	0	0	0
scl31371.4.1_45-S	NM_008654.1	Myd116	Mus musculus myeloid differentiation primary response gene 116 (Myd116), mRNA.	-0.08	0.07	0.02	0.42	0.28	0.12	-0.01	0	-0.16	-0.49	0.06	0.1	0.25	0.29	0.39	0.5022	0.5879	0.8645	0.0248	0.0011	0.3489	0.9061	0.9971	0.0002	0.1886	0.6477	0.4074	0.0499	0.0229	0.0023	3	0.0011	0	0	0	0	1	0	0	0	-1	0	0	0	0	0
scl0004180.1_11-S	NM_181279.1	Bre	Mus musculus brain and reproductive organ-expressed protein (Bre), mRNA.	0	-0.06	0.02	0.07	0.02	0.04	0.07	-0.07	0.43	-0.03	-0.03	0.1	-0.11	0.11	0.57	0.9727	0.5404	0.8663	0.8174	0.5006	0.6694	0.4796	0.5064	0.7422	0	0.7937	0.3178	0.2673	0.2444	0	4.1	0	0	0	0	0	0	0	0	0	0	1	0	0	0	0
scl0073608.1_25-S	NM_028584.1	Marveld3		-0.03	0.12	0.02	0.05	0.07	-0.02	-0.08	-0.09	-0.04	0.55	-0.02	0.1	-0.05	0.16	0.02	0.6944	0.1088	0.8311	0.3597	0.5096	0.8347	0.2531	0.2331	0	0.6197	0.8263	0.1549	0.4609	0.0303	0.7754	6.3	0	0	0	0	0	0	0	0	0	1	0	0	0	0	0
scl0018432.2_69-S	NM_016776.2	Mybbp1a	Mus musculus MYB binding protein (P160) 1a (Mybbp1a), mRNA.	0.01	-0.03	0.02	0.05	0.2	0.15	0.08	0	-0.14	-0.33	0.05	0.1	0.1	-0.19	-0.05	0.8969	0.7938	0.8515	0.046	0.5926	0.1292	0.4147	0.9898	0.0014	0.1555	0.5891	0.3083	0.3357	0.0565	0.6103	1.8	0.0496	0	0	0	0	0	0	0	0	-1	0	0	0	0	0
scl00107729.1_261-S		Ubg		-0.04	0.15	0.02	0.04	-0.27	0	-0.08	0.14	0.08	0.27	-0.16	0.1	0.22	-0.11	0.3	0.7304	0.1368	0.8788	0.0102	0.6646	0.9628	0.4567	0.1821	0.0108	0.4542	0.1178	0.3347	0.0354	0.2767	0.0048	2.1	0.0226	0	0	0	0	0	0	0	0	0	0	0	0	0	0
scl0068112.2_6-S	NM_030155.1	C330016H24Rik	Mus musculus RIKEN cDNA C330016H24 gene (C330016H24Rik), mRNA.	0	0.04	0.02	0.02	-0.37	0.04	0.09	-0.01	0.02	0.1	0.06	0.1	-0.11	-0.14	-0.01	0.9869	0.6992	0.8661	0.0004	0.8021	0.6915	0.363	0.9063	0.3304	0.8242	0.5344	0.2992	0.2664	0.153	0.9207	1.4	0.1702	0	0	0	-1	0	0	0	0	0	0	0	0	0	0
scl0056533.2_3-S	NM_019958.1	Rgs17	Mus musculus regulator of G-protein signaling 17 (Rgs17), mRNA.	-0.05	0.33	0.02	-0.03	0.09	-0.08	-0.09	0.03	-0.05	-0.04	-0.1	0.1	-0.01	0.07	0	0.5653	0.0005	0.8651	0.3041	0.7283	0.4043	0.3349	0.7199	0.6322	0.6167	0.2575	0.2713	0.9283	0.4766	0.9972	1.4	0.1868	0	1	0	0	0	0	0	0	0	0	0	0	0	0
scl48416.5.1_239-S	NM_175010.1	B130050K08	Mus musculus hypothetical protein B130050K08 (B130050K08), mRNA.	0.07	0.21	0.02	-0.07	0.01	-0.05	-0.13	-0.03	0.06	0	0.07	0.1	-0.03	-0.02	-0.05	0.3106	0.0031	0.7426	0.9103	0.3219	0.4799	0.0573	0.6782	0.9492	0.3774	0.3118	0.1385	0.6661	0.813	0.4661	0.9	0.578	0	1	0	0	0	0	0	0	0	0	0	0	0	0
scl0001598.1_20-S	NM_023162.3	Znrd1	Mus musculus zinc ribbon domain containing, 1 (Znrd1), mRNA.	-0.11	-0.06	0.02	-0.16	-0.33	0.07	0.1	0.14	0.27	0.14	-0.13	0.1	0.1	-0.12	0.1	0.262	0.5027	0.855	0.0008	0.1047	0.4682	0.3005	0.1442	0.1602	0.0056	0.1695	0.3043	0.286	0.2046	0.2793	2.2	0.0162	0	0	0	-1	0	0	0	0	0	0	0	0	0	0
scl52675.8.401_6-S	NM_017375.1	Ostf1	Mus musculus osteoclast stimulating factor 1 (Ostf1), mRNA.	0.01	0.01	0.03	0.11	-0.21	0.16	-0.04	-0.18	-0.06	0.26	-0.06	0.1	0.01	-0.22	-0.01	0.8711	0.8902	0.758	0.0172	0.199	0.0593	0.6569	0.0391	0.0026	0.488	0.4877	0.2537	0.9029	0.0104	0.8894	2.4	0.0072	0	0	0	0	0	0	0	0	1	0	0	0	0	0
GI_70778977-S	NM_172921.2	D930028F11Rik	Mus musculus RIKEN cDNA D930028F11 gene (D930028F11Rik), mRNA.	0.11	0.08	0.03	0.04	0.06	-0.05	0.02	-0.14	0.02	0.27	0.14	0.1	0.11	0.02	0.16	0.1621	0.2985	0.7385	0.4183	0.573	0.5026	0.8289	0.0865	0.001	0.7875	0.0797	0.2341	0.1785	0.8497	0.0541	2.8	0.0024	0	0	0	0	0	0	0	0	1	0	0	0	0	0
scl019042.1_95-S	NM_008910.2	Ppm1a	Mus musculus protein phosphatase 1A, magnesium dependent, alpha isoform (Ppm1a), mRNA.	0.13	0.22	0.03	-0.05	-0.61	0.1	-0.22	-0.02	0.21	0.1	-0.04	0.1	0.09	-0.12	0.28	0.2535	0.061	0.8191	0	0.6606	0.3846	0.0657	0.897	0.3827	0.0784	0.7304	0.4042	0.4301	0.2878	0.019	4.2	0	0	0	0	-1	0	0	0	0	0	0	0	0	0	0
scl24398.4.1_27-S	XM_143732.2	Hint2		-0.04	0.06	0.03	-0.14	0.2	-0.05	0.01	0.01	0.05	-0.27	-0.11	0.1	0.09	-0.12	-0.14	0.556	0.3639	0.6968	0.0056	0.0412	0.466	0.8877	0.9122	0.0002	0.4692	0.1117	0.15	0.1814	0.0737	0.0495	2.6	0.0045	0	0	0	0	0	0	0	0	-1	0	0	0	0	0
scl0002603.1_19-S	NM_153402.1	Eif2c3	Mus musculus eukaryotic translation initiation factor 2C, 3 (Eif2c3), mRNA.	0.07	-0.03	0.04	0.05	0.4	-0.06	-0.08	0	0.05	-0.27	0.04	0.1	-0.01	0.07	0.07	0.3896	0.7598	0.6286	0	0.5783	0.4651	0.3459	0.9882	0.0023	0.5776	0.6253	0.2321	0.9427	0.4423	0.4142	2.3	0.0108	0	0	0	1	0	0	0	0	-1	0	0	0	0	0
scl000793.1_7-S	NM_008515.1	Lrrfip1	Mus musculus leucine rich repeat (in FLII) interacting protein 1 (Lrrfip1), mRNA.	-0.07	0.09	0.04	0.03	-0.14	0	-0.01	-0.01	0	0.26	-0.17	0.1	0.03	0.07	0.06	0.4287	0.3075	0.6269	0.1134	0.7325	0.9755	0.9264	0.8731	0.0029	0.9915	0.0499	0.2506	0.6843	0.3901	0.487	1.2	0.3299	0	0	0	0	0	0	0	0	1	0	0	0	0	0
scl38461.7.1_1-S	XM_125814.2	Pawr	Mus musculus PRKC, apoptosis, WT1, regulator (Pawr), mRNA.	-0.01	0.08	0.04	-0.03	-0.11	0.01	-0.03	-0.07	-0.12	0.32	-0.03	0.1	0.04	0.04	-0.06	0.8733	0.3791	0.6444	0.2029	0.7143	0.9404	0.6955	0.4185	0.0005	0.1592	0.7318	0.2609	0.6836	0.618	0.4984	1.3	0.2101	0	0	0	0	0	0	0	0	1	0	0	0	0	0
scl49480.1_31-S	NM_010061.2	Dnase1	Mus musculus deoxyribonuclease I (Dnase1), mRNA.	-0.06	-0.03	0.05	0.16	-0.11	0.01	0.13	-0.02	0.36	0.02	-0.01	0.1	-0.06	0.01	0.31	0.5792	0.7627	0.6749	0.3067	0.1528	0.8976	0.2181	0.8395	0.8517	0.0013	0.9227	0.3508	0.5574	0.9257	0.0056	2.1	0.0219	0	0	0	0	0	0	0	0	0	1	0	0	0	0
scl21371.8.1_29-S	NM_011231.1	Rabggtb	Mus musculus RAB geranylgeranyl transferase, b subunit (Rabggtb), mRNA.	0.08	-0.12	0.05	0.05	-0.18	0.14	0.01	0	0.07	-0.28	0.07	0.1	0.15	0.03	0.1	0.3681	0.1787	0.5511	0.0482	0.6031	0.1438	0.8944	0.9684	0.003	0.4473	0.4787	0.3021	0.1172	0.7369	0.2856	3.7	0.0001	0	0	0	0	0	0	0	0	-1	0	0	0	0	0
scl54358.13_95-S	NM_013680.1	Syn1	Mus musculus synapsin I (Syn1), mRNA.	0.03	0.32	0.06	0.33	0.34	0.05	-0.32	-0.25	-0.66	0.23	0.1	0.1	-0.04	0.2	-0.23	0.8173	0.0086	0.6245	0.0063	0.0075	0.706	0.0102	0.0388	0.0591	0	0.3903	0.3931	0.7609	0.0975	0.0619	5	0	0	0	0	0	0	0	0	0	0	-1	0	0	0	0
scl33493.3.1_90-S	NM_008630.1	Mt2	Mus musculus metallothionein 2 (Mt2), mRNA.	0.2	0.14	0.06	0.2	1.34	-0.19	-0.13	-0.14	-0.09	-0.07	0.1	0.1	0.07	1.38	0.07	0.3474	0.4873	0.7665	0	0.3447	0.3568	0.5327	0.4862	0.7511	0.65	0.643	0.6152	0.7261	0	0.7253	4.4	0	0	0	0	1	0	0	0	0	0	0	0	0	0	1
scl00170484.1_239-S	NM_130456.2	Nphs2	Mus musculus nephrosis 2 homolog, podocin (human) (Nphs2), mRNA.	-0.04	0.1	0.06	0.04	-0.05	0.02	-0.06	0.07	0.06	0.31	0.01	0.1	0.09	0.07	0.12	0.65	0.2454	0.4945	0.5287	0.6202	0.7937	0.4868	0.4236	0.0005	0.4935	0.8835	0.2348	0.2918	0.4305	0.1663	1.5	0.1235	0	0	0	0	0	0	0	0	1	0	0	0	0	0
GI_33942109-S	NM_183026.1	Defb14	Mus musculus defensin beta 14 (Defb14), mRNA.	-0.05	-0.05	0.06	-0.09	-0.01	0.06	0.08	0.02	0.04	0.25	-0.05	0.1	0.16	0.07	-0.02	0.4821	0.5336	0.382	0.8483	0.2464	0.3957	0.2853	0.7957	0.0012	0.5657	0.5027	0.1622	0.0282	0.3227	0.7444	1.8	0.0574	0	0	0	0	0	0	0	0	1	0	0	0	0	0
scl069131.1_21-S	NM_026952.1	Crk7	Mus musculus CDC2-related kinase 7 (Crk7), mRNA.	0.05	0.1	0.07	-0.24	0.2	0.05	0.01	-0.07	0.04	-0.33	0.1	0.1	0.08	0.15	-0.24	0.6861	0.3713	0.5322	0.0817	0.0407	0.6369	0.9126	0.5335	0.0046	0.6926	0.3871	0.3911	0.4834	0.2035	0.0378	1.3	0.2174	0	0	0	0	0	0	0	0	-1	0	0	0	0	0
scl25288.8_80-S	NM_024433.1	Mtap	Mus musculus methylthioadenosine phosphorylase (Mtap), mRNA.	-0.04	-0.02	0.08	0.12	-0.45	0.1	-0.07	0.02	0.15	0.04	-0.08	0.1	0.16	-0.26	0.28	0.6544	0.7854	0.3678	0	0.1807	0.2614	0.4098	0.7893	0.6597	0.0956	0.3302	0.2365	0.0659	0.004	0.0021	3.9	0.0001	0	0	0	-1	0	0	0	0	0	0	0	0	0	-1
scl39033.6.5_159-S	XM_137041.3	Rshl3		-0.06	0	0.08	-0.02	0.74	0.06	0.22	-0.07	-0.05	-0.07	0.12	0.1	0.1	-0.08	0.13	0.6165	0.97	0.491	0	0.8869	0.6016	0.0764	0.5521	0.5761	0.6683	0.3331	0.4073	0.4294	0.5167	0.293	5.8	0	0	0	0	1	0	0	0	0	0	0	0	0	0	0
scl48742.24.1_21-S	XM_148364.1	Parn	Mus musculus poly(A)-specific ribonuclease (deadenylation nuclease) (Parn), mRNA.	0.13	0.04	0.09	0.25	-0.32	-0.06	-0.09	-0.04	-0.19	-0.05	0	0.1	0.03	-0.13	0.15	0.19	0.6855	0.3572	0.0023	0.0136	0.5604	0.3623	0.6906	0.6201	0.0599	0.9766	0.2984	0.7437	0.2053	0.1363	2	0.0251	0	0	0	-1	0	0	0	0	0	0	0	0	0	0
scl0214572.8_7-S	NM_145404.1	BC006705	Mus musculus cDNA sequence BC006705 (BC006705), mRNA.	0.15	-0.01	0.09	0.13	-0.4	-0.06	-0.01	0.02	0.11	0.11	0.04	0.1	0.19	-0.2	0.25	0.1492	0.9415	0.4092	0.0002	0.1996	0.5596	0.9233	0.8682	0.2839	0.2817	0.7194	0.3192	0.0777	0.0577	0.0177	2.1	0.0205	0	0	0	-1	0	0	0	0	0	0	0	0	0	0
scl0320204.2_97-S	NM_177101.2	4833442J19Rik	Mus musculus RIKEN cDNA 4833442J19 gene (4833442J19Rik), mRNA.	-0.07	0.01	0.09	0.07	-0.32	0.1	0.13	-0.09	-0.13	0.83	-0.07	0.1	-0.11	-0.1	0.11	0.5529	0.9234	0.4324	0.0091	0.5811	0.4119	0.2645	0.4643	0	0.2592	0.5382	0.3901	0.3461	0.411	0.3576	4.1	0	0	0	0	0	0	0	0	0	1	0	0	0	0	0
scl47832.31_15-S	NM_174991.2	Bai1	Mus musculus brain-specific angiogenesis inhibitor 1 (Bai1), mRNA.	-0.19	0.09	0.09	0	-0.05	0.38	-0.16	-0.17	0.07	0.01	0.16	0.1	0.08	0.12	0.06	0.0875	0.4258	0.4261	0.6531	0.9682	0.0007	0.145	0.1104	0.9166	0.527	0.1268	0.3575	0.4373	0.2794	0.6001	1.8	0.0561	0	0	0	0	0	1	0	0	0	0	0	0	0	0
scl0067226.2_87-S	NM_133683.1	Tmem19	Mus musculus transmembrane protein 19 (Tmem19), mRNA.	-0.04	0.14	0.09	-0.06	-0.06	-0.03	-0.06	-0.11	0.08	0.14	0.02	0.1	0.03	0.29	0.04	0.5944	0.054	0.2056	0.407	0.3895	0.6976	0.3804	0.1442	0.0642	0.2716	0.7407	0.1961	0.7263	0.0002	0.5509	2.5	0.006	0	0	0	0	0	0	0	0	0	0	0	0	0	1
scl15933.11.1_5-S	NM_008534.1	Ly9	Mus musculus lymphocyte antigen 9 (Ly9), mRNA.	-0.01	0.12	0.1	0.26	0.44	0.04	-0.2	-0.09	-0.13	0.24	-0.02	0.1	0.21	-0.09	0.09	0.9599	0.3556	0.4563	0.0013	0.055	0.784	0.1312	0.4861	0.0776	0.3375	0.8564	0.435	0.1098	0.5164	0.507	3.8	0.0001	0	0	0	1	0	0	0	0	0	0	0	0	0	0
scl37689.16.1_156-S	NM_053254.1	Tle6	Mus musculus transducin-like enhancer of split 6, homolog of Drosophila E(spl) (Tle6), mRNA.	0.18	0	0.1	0.11	0.41	0.02	0.01	-0.18	0.07	-0.11	0.28	0.1	0.14	0.23	0.1	0.0892	0.9977	0.3172	0.0002	0.2939	0.8701	0.9556	0.0863	0.2849	0.5078	0.0081	0.3603	0.1963	0.0335	0.3244	2.3	0.011	0	0	0	1	0	0	0	0	0	0	0	0	0	0
scl44868.8_25-S	NM_008105.2	Gcnt2	Mus musculus glucosaminyl (N-acetyl) transferase 2, I-branching enzyme (Gcnt2), transcript variant 3, mRNA.	-0.04	0.39	0.1	0.03	-0.02	0.03	-0.24	0.04	-0.23	-0.21	0.15	0.1	0.08	-0.05	0	0.7716	0.0035	0.4402	0.8968	0.8076	0.8334	0.0712	0.7443	0.1162	0.0826	0.2471	0.4358	0.5572	0.6936	0.9742	1.4	0.1608	0	1	0	0	0	0	0	0	0	0	0	0	0	0
scl00224794.1_18-S	NM_199016.1	Enpp4	Mus musculus ectonucleotide pyrophosphatase/phosphodiesterase 4 (Enpp4), mRNA.	0	0.21	0.1	-0.17	-0.01	0.1	-0.29	-0.12	0.09	0.2	-0.03	0.1	0.19	0	-0.08	0.9924	0.0149	0.251	0.8917	0.0471	0.252	0.0011	0.153	0.0185	0.2699	0.7559	0.2556	0.0287	0.9727	0.3338	2.4	0.0081	0	0	0	0	0	0	-1	0	0	0	0	0	0	0
scl55017.16.1_2-S	NM_009703.1	Araf1		0.09	-0.01	0.12	0.43	-0.48	0.01	0.05	-0.09	0.31	0.03	0.03	0.1	0.11	-0.15	0.42	0.542	0.9417	0.4158	0.002	0.0053	0.9649	0.7437	0.5358	0.8328	0.0383	0.8552	0.4819	0.4514	0.3214	0.0056	2.8	0.002	0	0	0	-1	0	0	0	0	0	0	0	0	0	0
scl0004135.1_6-S	NM_172882.2	Wdfy3	Mus musculus WD repeat and FYVE domain containing 3 (Wdfy3), mRNA.	-0.08	-0.05	0.12	0.02	-0.28	0.13	0.11	-0.01	0	0.27	-0.09	0.1	0.16	-0.08	0	0.3862	0.5777	0.2207	0.0039	0.859	0.1729	0.2467	0.9418	0.0068	0.9779	0.3577	0.2745	0.1032	0.3784	0.9984	1.4	0.1947	0	0	0	-1	0	0	0	0	0	0	0	0	0	0
scl00094.1_14-S	NM_008281.1	Hpn	Mus musculus hepsin (Hpn), mRNA.	0.04	0.07	0.12	-0.01	-0.85	-0.06	-0.03	-0.03	0.11	0.17	-0.06	0.1	-0.02	-0.26	0.18	0.7386	0.6087	0.3564	0	0.9362	0.6505	0.7972	0.8504	0.2038	0.4028	0.63	0.46	0.8949	0.0522	0.1782	3.8	0.0001	0	0	0	-1	0	0	0	0	0	0	0	0	0	0
scl35434.19.159_3-S	NM_198307.1	AW107703	Mus musculus expressed sequence AW107703 (AW107703), mRNA.	-0.01	-0.05	0.12	-0.07	0.5	0.07	0.11	-0.14	-0.08	-0.22	0	0.1	0.16	0.05	-0.12	0.9062	0.4912	0.0926	0	0.3389	0.3034	0.1269	0.0434	0.0028	0.2603	0.9758	0.147	0.0272	0.4672	0.1022	5.9	0	0	0	0	1	0	0	0	0	-1	0	0	0	0	0
scl50154.4.1_30-S	NM_019731.1	Nme4	Mus musculus expressed in non-metastatic cells 4, protein (Nme4), mRNA.	-0.06	0	0.13	0.17	0.02	0.04	0.04	0.06	0.04	-0.15	0.05	0.1	0.3	0	0.14	0.5225	0.9981	0.19	0.8579	0.0809	0.6445	0.7089	0.5188	0.1243	0.6639	0.6331	0.2851	0.0029	0.9758	0.1582	1.4	0.1567	0	0	0	0	0	0	0	0	0	0	0	0	1	0
scl43064.12_579-S	NM_145927.1	Fntb	Mus musculus farnesyltransferase, CAAX box, beta (Fntb), mRNA.	0.12	-0.08	0.13	0.12	0.1	0.07	0.05	-0.17	-0.27	-0.04	0.16	0.1	-0.15	0.08	-0.02	0.1712	0.3683	0.142	0.2841	0.1853	0.4032	0.5833	0.0658	0.6799	0.0039	0.0807	0.2557	0.0917	0.3592	0.843	2.1	0.0241	0	0	0	0	0	0	0	0	0	-1	0	0	0	0
scl0021339.1_180-S	NM_021466.1	Taf1a	Mus musculus TATA box binding protein (Tbp)-associated factor, RNA polymerase I, A (Taf1a), mRNA.	0.02	0.1	0.13	-0.04	0.63	-0.13	-0.04	0.15	0.18	-0.47	0.07	0.1	0.12	0.17	0.04	0.7649	0.242	0.1268	0	0.648	0.1273	0.6377	0.0757	0	0.0291	0.383	0.2336	0.1457	0.0383	0.6022	6.1	0	0	0	0	1	0	0	0	0	-1	0	0	0	0	0
scl014654.1_25-S	NM_020492.2	Glra1	Mus musculus glycine receptor, alpha 1 subunit (Glra1), mRNA.	-0.02	0.35	0.13	-0.07	0.06	-0.03	-0.24	-0.12	0.05	-0.13	0.07	0.1	0.12	0.08	-0.07	0.7947	0.0005	0.175	0.5563	0.4804	0.7433	0.0141	0.2182	0.1731	0.5677	0.4368	0.3069	0.2027	0.3742	0.4784	1.6	0.0996	0	1	0	0	0	0	0	0	0	0	0	0	0	0
scl070302.4_170-S	XM_127780.4	3110050K21Rik	Mus musculus RIKEN cDNA 3110050K21 gene (3110050K21Rik), mRNA.	0.26	-0.09	0.14	0.16	0.59	-0.05	-0.06	-0.1	-0.05	-0.52	0.29	0.1	0.23	0.45	0.07	0.1109	0.5724	0.3963	0.0005	0.3232	0.7365	0.6867	0.5147	0.0016	0.7478	0.0741	0.5343	0.1563	0.0067	0.6839	2	0.0287	0	0	0	1	0	0	0	0	-1	0	0	0	0	0
scl0208795.23_29-S	NM_144794	BC014795	Mus musculus cDNA sequence BC014795 (BC014795), mRNA.	0.08	0.24	0.14	0.14	0.06	0	-0.35	-0.12	-0.11	-0.04	0	0.1	0.09	0.08	0.12	0.4229	0.0283	0.1855	0.5414	0.1988	0.9801	0.0015	0.2515	0.682	0.3158	0.9799	0.3241	0.4185	0.4491	0.261	1.2	0.26	0	0	0	0	0	0	-1	0	0	0	0	0	0	0
scl21241.7.1_29-S	NM_029619.2	Msrb		0.02	0.01	0.14	-0.12	-0.35	0.11	-0.01	-0.04	-0.26	-0.23	-0.01	0.1	0.17	-0.23	-0.2	0.8848	0.9529	0.2373	0.0039	0.3132	0.3639	0.9017	0.7532	0.056	0.0267	0.9425	0.3721	0.1578	0.0512	0.0932	2.8	0.0021	0	0	0	-1	0	0	0	0	0	0	0	0	0	0
scl0001478.1_0-S	NM_027445.1	5730408C10Rik	Mus musculus RIKEN cDNA 5730408C10 gene (5730408C10Rik), mRNA.	0.16	-0.06	0.15	0.22	-0.41	0.1	-0.05	-0.13	0.05	-0.04	0.03	0.1	0.04	0.04	0.27	0.2396	0.6535	0.2619	0.0031	0.1071	0.4696	0.731	0.3411	0.7797	0.7139	0.832	0.4603	0.7547	0.7455	0.0524	2.5	0.0058	0	0	0	-1	0	0	0	0	0	0	0	0	0	0
scl33660.5_397-S	NM_010442.1	Hmox1	Mus musculus heme oxygenase (decycling) 1 (Hmox1), mRNA.	0.21	-0.03	0.15	0.18	0.24	-0.17	-0.11	-0.34	-0.24	0.46	0.22	0.1	0.11	-0.03	-0.02	0.1701	0.8303	0.3251	0.1221	0.248	0.2542	0.4779	0.029	0.0038	0.1253	0.1575	0.4928	0.4703	0.844	0.8925	2.9	0.0014	0	0	0	0	0	0	0	0	1	0	0	0	0	0
scl40666.5_202-S	NM_007623.2	Cbx2	Mus musculus chromobox homolog 2 (Drosophila Pc class) (Cbx2), mRNA.	-0.02	0.04	0.15	0.15	-0.34	-0.02	-0.07	-0.12	-0.12	0.01	-0.15	0.1	0.13	0.22	0.14	0.8606	0.643	0.1022	0.0004	0.1091	0.8235	0.4208	0.1925	0.8941	0.2007	0.1024	0.2697	0.1614	0.0169	0.1302	4.5	0	0	0	0	-1	0	0	0	0	0	0	0	0	0	0
scl33219.11.1_14-S	NM_144932.2	BC021611	Mus musculus cDNA sequence BC021611 (BC021611), mRNA.	0.04	0.08	0.15	0.15	-0.04	-0.11	-0.07	-0.22	-0.2	-0.37	0.05	0.1	0.03	0.05	-0.01	0.6556	0.3676	0.0972	0.6634	0.0968	0.2083	0.4497	0.0146	0.0001	0.0264	0.572	0.2671	0.7319	0.602	0.88	3.4	0.0003	0	0	0	0	0	0	0	0	-1	0	0	0	0	0
scl36433.10_466-S	XM_135177.4	2610002I17Rik	Mus musculus RIKEN cDNA 2610002I17 gene (2610002I17Rik), mRNA.	0.11	-0.03	0.16	0.08	0.28	-0.02	0.12	-0.07	-0.08	-0.32	0.28	0.1	0.1	0.17	0.1	0.2599	0.7728	0.088	0.0045	0.4145	0.8145	0.2211	0.4585	0.0013	0.3987	0.0048	0.296	0.295	0.0712	0.2917	2.1	0.0209	0	0	0	1	0	0	0	0	-1	0	1	0	0	0
scl29775.9_427-S	NM_008090.3	Gata2	Mus musculus GATA binding protein 2 (Gata2), mRNA.	0.13	0.34	0.16	0.08	0.37	-0.17	-0.28	-0.08	-0.12	-0.18	-0.04	0.1	0	0.13	0.07	0.2657	0.005	0.1817	0.002	0.4759	0.1432	0.0199	0.5126	0.1199	0.3014	0.7467	0.3729	0.9995	0.2844	0.5736	1.8	0.0499	0	1	0	1	0	0	0	0	0	0	0	0	0	0
scl35716.24.1_20-S	NM_011840.1	Map2k5	Mus musculus mitogen activated protein kinase kinase 5 (Map2k5), mRNA.	0.17	0.13	0.16	0.04	0.26	-0.14	-0.07	-0.06	0.05	-0.23	0.14	0.1	0.24	0.39	0.07	0.0553	0.1489	0.0774	0.0046	0.6348	0.1151	0.4026	0.5149	0.0117	0.5408	0.1274	0.2388	0.008	0	0.4187	2.9	0.0014	0	0	0	1	0	0	0	0	0	0	0	0	0	1
scl15754.9.1_26-S	NM_144814.1	Rcor3		0.16	0.14	0.17	0.05	-0.24	-0.1	-0.21	-0.06	0.17	0.01	0.05	0.1	0.38	0.02	0.18	0.0697	0.1211	0.0621	0.0082	0.6064	0.249	0.0189	0.4856	0.8965	0.0501	0.5313	0.2412	0.0001	0.8108	0.0482	3.7	0.0001	0	0	0	0	0	0	0	0	0	0	0	0	1	0
scl0071242.2_295-S	NM_027733.2	5133400G04Rik	Mus musculus RIKEN cDNA 5133400G04 gene (5133400G04Rik), mRNA.	0.07	0.27	0.18	0.05	0.44	-0.19	-0.02	0.19	0.38	0.43	0.1	0.1	0.02	0.28	0.14	0.5929	0.056	0.1884	0.0023	0.7231	0.1803	0.9105	0.1676	0.0025	0.0076	0.4765	0.4595	0.8926	0.0451	0.2979	4.7	0	0	0	0	1	0	0	0	0	1	0	0	0	0	0
scl53528.4.1_29-S	NM_019722.3	Arl2	Mus musculus ADP-ribosylation factor-like 2 (Arl2), mRNA.	0.19	0.22	0.19	0.23	0.2	0.07	-0.27	-0.01	-0.14	-0.36	0.24	0.1	0.29	0.06	0.07	0.0954	0.0523	0.0896	0.0862	0.0412	0.5601	0.0177	0.9346	0.0022	0.2314	0.0358	0.3962	0.0122	0.6099	0.5367	2.4	0.0087	0	0	0	0	0	0	0	0	-1	0	0	0	0	0
scl22235.20.1_75-S	NM_027810.1	Bbs7	Mus musculus Bardet-Biedl syndrome 7 (Bbs7), mRNA.	-0.11	-0.02	0.19	0.09	0.03	0.06	0.07	-0.16	-0.05	-0.58	-0.04	0.1	0	-0.2	0.07	0.2704	0.8162	0.0482	0.7531	0.3271	0.5614	0.4839	0.0994	0	0.6356	0.6637	0.2835	0.987	0.0407	0.4557	3.9	0.0001	0	0	0	0	0	0	0	0	-1	0	0	0	0	0
scl23824.14.1_21-S	NM_025856.1	1700029G01Rik	Mus musculus RIKEN cDNA 1700029G01 gene (1700029G01Rik), mRNA.	0.03	-0.07	0.2	0.14	0.42	-0.06	0.03	-0.2	-0.21	-0.37	0.09	0.1	0.1	0.28	-0.07	0.7429	0.4479	0.0374	0	0.1455	0.5551	0.7483	0.0429	0.0002	0.0277	0.3216	0.282	0.3097	0.0044	0.4573	2.9	0.0013	0	0	0	1	0	0	0	0	-1	0	0	0	0	1
scl30285.8.1_23-S	NM_146173.1	1300010A20Rik	Mus musculus RIKEN cDNA 1300010A20 gene (1300010A20Rik), mRNA.	0.08	-0.01	0.21	0.3	-0.08	0.06	-0.02	-0.14	-0.32	-0.45	0.1	0.1	0.23	0.49	0.12	0.5275	0.9206	0.1141	0.5393	0.0245	0.6574	0.8845	0.2651	0.0008	0.0153	0.4498	0.4203	0.0805	0.0003	0.3525	5.2	0	0	0	0	0	0	0	0	0	-1	0	0	0	0	1
scl19758.9.1_11-S	NM_009326	Tcea2	Mus musculus transcription elongation factor A (SII), 2 (Tcea2), mRNA.	0.18	0.1	0.21	0.25	0.34	-0.11	-0.05	-0.01	0.33	-0.31	-0.01	0.1	0.22	-0.02	0.29	0.1145	0.354	0.062	0.0038	0.0305	0.3464	0.6367	0.95	0.0078	0.0048	0.9483	0.3711	0.0562	0.8915	0.0134	3.3	0.0004	0	0	0	1	0	0	0	0	0	1	0	0	0	0
scl30301.28.1_43-S	NM_019776	AL033314	Mus musculus expressed sequence AL033314 (AL033314), mRNA.	0.06	0.18	0.21	0.24	-0.16	-0.03	-0.06	-0.25	-0.27	-0.19	0.14	0.1	0.36	-0.06	0.05	0.6117	0.1506	0.0915	0.1967	0.0549	0.7995	0.6146	0.0425	0.123	0.0269	0.2457	0.4235	0.0044	0.6361	0.7034	2.2	0.0133	0	0	0	0	0	0	0	0	0	0	0	0	1	0
scl29832.6.7_1-S	NM_019542.1	Nagk	Mus musculus N-acetylglucosamine kinase (Nagk), mRNA.	0.18	0.2	0.21	0.17	0.21	-0.05	-0.25	-0.19	-0.17	0.36	0.12	0.1	0.29	-0.18	-0.06	0.1356	0.1081	0.0937	0.0927	0.1566	0.7036	0.0452	0.1245	0.0043	0.1572	0.3365	0.4281	0.0197	0.1386	0.6103	4.1	0	0	0	0	0	0	0	0	0	1	0	0	0	0	0
scl49387.17.1_22-S	NM_011624.2	Top3b	Mus musculus topoisomerase (DNA) III beta (Top3b), mRNA.	-0.02	0.06	0.22	0.3	0.25	0	0.13	-0.17	-0.24	-0.14	0.08	0.1	0.24	0.27	0.11	0.8742	0.5214	0.0248	0.0113	0.0025	0.9954	0.1881	0.0751	0.1422	0.0155	0.3849	0.3061	0.0159	0.0066	0.2645	2.4	0.0069	0	0	0	0	1	0	0	0	0	0	0	0	0	0
scl067793.9_15-S	NM_009000.2	Rab24		0.19	-0.04	0.24	0.14	-0.49	0.12	-0.08	-0.09	0.04	0.14	0.12	0.1	0.1	-0.15	0.23	0.1423	0.7617	0.066	0.0003	0.2663	0.3526	0.5409	0.4564	0.2826	0.754	0.3493	0.4342	0.4161	0.2453	0.077	2.3	0.0126	0	0	0	-1	0	0	0	0	0	0	0	0	0	0
scl0001647.1_23-S	XM_128511.3		Mus musculus RIKEN cDNA 0610011F06 gene (0610011F06Rik), mRNA.	0.08	-0.02	0.24	0.11	-0.28	0	0.02	-0.05	0.07	-0.04	-0.03	0.1	0.33	-0.01	0.18	0.4781	0.8701	0.0336	0.0162	0.3496	0.9973	0.8342	0.6358	0.7058	0.5438	0.7748	0.3578	0.0044	0.9415	0.1148	2	0.0311	0	0	0	0	0	0	0	0	0	0	0	0	1	0
scl016157.7_1-S	NM_010549	Il11ra1	Mus musculus interleukin 11 receptor, alpha chain 1 (Il11ra1), mRNA.	0.02	0.02	0.24	0.11	-0.26	-0.03	-0.01	-0.15	0.07	0.48	-0.07	0.1	0.23	-0.09	0.19	0.8658	0.8847	0.0594	0.0436	0.4079	0.8122	0.9485	0.2361	0.0003	0.5809	0.6045	0.4123	0.08	0.4842	0.1364	1.6	0.0916	0	0	0	0	0	0	0	0	1	0	0	0	0	0
scl00227622.2_208-S	NM_153557.1	BC029214	Mus musculus cDNA sequence BC029214 (BC029214), mRNA.	0.13	0.07	0.25	0.11	0.45	-0.11	0	-0.01	0.06	0.45	0.11	0.1	0.03	0.16	0.05	0.2224	0.5379	0.0235	0.0001	0.3287	0.3123	0.9833	0.9238	0.0001	0.6152	0.3231	0.3861	0.7725	0.1452	0.6342	6.3	0	0	0	0	1	0	0	0	0	1	0	0	0	0	0
IGHV7S1_V00758_Ig_heavy_variable_7S1_136-S				0.02	0.07	0.27	0.08	-0.01	-0.07	0.02	-0.06	-0.04	-0.06	0.03	0.1	0.04	0.11	0.11	0.8138	0.4361	0.0019	0.8904	0.3346	0.4345	0.7939	0.4916	0.4929	0.6475	0.6973	0.2332	0.6193	0.1803	0.211	1.6	0.0928	0	0	1	0	0	0	0	0	0	0	0	0	0	0
scl00243813.1_281-S	NM_175529.2	Leng9		0.1	-0.09	0.28	0.1	0.32	-0.02	0.14	-0.31	-0.26	-0.1	0.23	0.1	0.18	0.34	-0.12	0.2372	0.3098	0.0025	0.0005	0.2535	0.8638	0.1282	0.0008	0.2371	0.004	0.0103	0.2664	0.0467	0.0002	0.1666	3.9	0.0001	0	0	1	1	0	0	0	-1	0	-1	0	0	0	1
scl000285.1_4-S	NM_206856.1	Tacc2	Mus musculus transforming, acidic coiled-coil containing protein 2 (Tacc2), transcript variant 1, mRNA.	-0.06	-0.06	0.42	0.24	0.12	-0.03	0.02	-0.09	-0.17	-0.22	-0.04	0.1	0.41	-0.01	0.1	0.5579	0.5422	0.0001	0.2396	0.0203	0.7602	0.8192	0.392	0.0352	0.0967	0.6944	0.3209	0.0001	0.9333	0.3492	2.5	0.0058	0	0	1	0	0	0	0	0	0	0	0	0	1	0
scl26190.16_67-S	NM_011779.2	Coro1c	Mus musculus coronin, actin binding protein 1C (Coro1c), mRNA.	-0.07	0.25	-0.45	-0.28	-0.03	-0.11	-0.05	0.3	0.04	0.37	-0.24	0.09	-0.57	0.22	-0.24	0.7045	0.1957	0.0204	0.8886	0.1413	0.5769	0.7801	0.1137	0.0566	0.8131	0.2162	0.6523	0.0035	0.2543	0.2044	1.6	0.1041	0	0	0	0	0	0	0	0	0	0	0	0	-1	0
scl36223.4.1187_49-S	NM_028013.1	2310067E08Rik	Mus musculus RIKEN cDNA 2310067E08 gene (2310067E08Rik), mRNA.	-0.13	0.39	-0.42	-0.23	0.13	-0.11	-0.17	0.01	0.02	-0.04	-0.23	0.09	-0.64	-0.47	-0.39	0.3855	0.012	0.0074	0.3836	0.1378	0.4791	0.2584	0.9663	0.7978	0.878	0.1299	0.5707	0.0001	0.003	0.0125	3.7	0.0001	0	0	0	0	0	0	0	0	0	0	0	0	-1	-1
scl057262.3_3-S	NM_020509.2	Retnla	Mus musculus resistin like alpha (Retnla), mRNA.	-0.02	-0.04	-0.39	-0.15	1.48	0.07	0.04	0.09	-0.71	1.93	-0.06	0.09	-0.19	0.18	-0.79	0.9671	0.9375	0.4522	0.0056	0.7763	0.8888	0.9397	0.8566	0.0004	0.1732	0.9122	0.8672	0.7137	0.7282	0.1308	4.1	0	0	0	0	0	0	0	0	0	1	0	0	0	0	0
scl37580.8_154-S	NM_027722.2	Nudt4	Mus musculus nudix (nucleoside diphosphate linked moiety X)-type motif 4 (Nudt4), mRNA.	-0.09	0.21	-0.38	-0.26	-0.24	-0.1	-0.01	0.25	0.26	0.47	-0.19	0.09	-0.56	0.23	-0.03	0.5653	0.2046	0.022	0.1478	0.1227	0.5568	0.9607	0.1325	0.0053	0.1129	0.2403	0.5908	0.0012	0.1563	0.8644	2.2	0.0148	0	0	0	0	0	0	0	0	0	0	0	0	-1	0
scl43019.15_590-S	NM_022316.1	Smoc1	Mus musculus SPARC related modular calcium binding 1 (Smoc1), mRNA.	-0.11	0.09	-0.36	0.08	0.04	-0.02	0.07	0.17	-0.72	-0.15	0.09	0.09	-0.73	0	-0.63	0.6418	0.6967	0.1175	0.8777	0.7129	0.9244	0.7692	0.4695	0.5119	0.0026	0.6893	0.6818	0.0021	0.9984	0.0074	2	0.0243	0	0	0	0	0	0	0	0	0	-1	0	0	-1	0
scl29429.7_143-S	NM_010128.3	Emp1	Mus musculus epithelial membrane protein 1 (Emp1), mRNA.	-0.16	0.11	-0.35	-0.17	0.38	0.08	-0.05	0.01	-0.14	0.15	-0.2	0.09	-0.5	0.25	-0.22	0.2943	0.4923	0.028	0.0149	0.2715	0.5934	0.7524	0.9375	0.3368	0.3542	0.2013	0.5448	0.002	0.1117	0.1507	2.1	0.0225	0	0	0	0	0	0	0	0	0	0	0	0	-1	0
scl0027050.1_101-S	NM_012052.1	Rps3	Mus musculus ribosomal protein S3 (Rps3), mRNA.	-0.19	0.15	-0.35	-0.3	-0.57	-0.06	0.11	0.55	0.36	0.76	-0.28	0.09	-0.44	-0.33	-0.03	0.4415	0.5287	0.1493	0.0211	0.2228	0.8023	0.654	0.0275	0.0025	0.1458	0.247	0.719	0.0767	0.1814	0.917	1.7	0.0635	0	0	0	0	0	0	0	0	1	0	0	0	0	0
scl50898.5.1_60-S	NM_023734.2	Pi16		0.02	0.11	-0.34	0.01	0.43	-0.04	-0.1	-0.04	-0.59	-0.2	0.03	0.09	-0.47	0.03	-0.25	0.9105	0.4874	0.0305	0.0062	0.9686	0.7994	0.5194	0.812	0.1864	0.0003	0.8673	0.5486	0.0034	0.8642	0.1068	2.8	0.0022	0	0	0	0	0	0	0	0	0	-1	0	0	-1	0
scl17433.3.1_30-S	NM_013750.1	Phlda3	Mus musculus pleckstrin homology-like domain, family A, member 3 (Phlda3), mRNA.	-0.01	0.38	-0.33	-0.25	-0.02	-0.07	-0.25	0.05	-0.02	0.09	-0.15	0.09	-0.49	0.11	-0.17	0.9313	0.0204	0.0389	0.9005	0.1148	0.6498	0.1237	0.7492	0.579	0.9188	0.3424	0.5649	0.0029	0.493	0.2911	1.5	0.1486	0	0	0	0	0	0	0	0	0	0	0	0	-1	0
scl050918.1_76-S	NM_016969.1	Myadm	Mus musculus myeloid-associated differentiation marker (Myadm), mRNA.	-0.06	0.12	-0.32	0.05	0.18	0.09	0.03	0.02	-0.33	-0.19	0.15	0.09	-0.25	0.01	-0.15	0.6131	0.3048	0.0048	0.1028	0.6832	0.4411	0.8088	0.8804	0.0918	0.0043	0.1929	0.3998	0.0283	0.9199	0.1957	2.1	0.0218	0	0	-1	0	0	0	0	0	0	-1	0	0	0	0
scl072043.2_38-S	XM_358343.1	Sulf2		-0.13	0.39	-0.31	0.05	0.01	-0.05	-0.23	0.28	-0.17	-0.37	-0.16	0.09	-0.4	-0.2	-0.03	0.308	0.0025	0.0166	0.917	0.6931	0.7189	0.0729	0.0294	0.0043	0.1873	0.1974	0.4963	0.0022	0.121	0.8359	2.8	0.0019	0	1	0	0	0	0	0	0	-1	0	0	0	-1	0
scl0003344.1_16-S	XM_130746.2	2310003C23Rik	Mus musculus RIKEN cDNA 2310003C23 gene (2310003C23Rik), mRNA.	-0.21	-0.05	-0.28	-0.17	-0.69	0.06	0.19	0.24	0.29	0.41	-0.15	0.09	-0.36	-0.35	-0.06	0.1553	0.7378	0.0589	0	0.2514	0.6641	0.1839	0.0957	0.0058	0.0491	0.3152	0.5529	0.0154	0.0181	0.6538	2.7	0.0026	0	0	0	-1	0	0	0	0	0	0	0	0	0	0
scl35011.1.33_50-S	NM_026931.1	1810011O10Rik	Mus musculus RIKEN cDNA 1810011O10 gene (1810011O10Rik), mRNA.	0.11	0.09	-0.28	-0.24	-0.05	-0.08	-0.04	-0.07	0.01	0.16	0.01	0.09	-0.44	-0.45	-0.2	0.3302	0.4137	0.0133	0.6648	0.0282	0.4355	0.6802	0.5137	0.1496	0.9264	0.8907	0.4319	0.0001	0.0001	0.0651	3.8	0.0001	0	0	0	0	0	0	0	0	0	0	0	0	-1	-1
scl0011852.2_145-S	NM_007483.2	Rhob	Mus musculus ras homolog gene family, member B (Rhob), mRNA.	-0.2	0.39	-0.28	-0.26	0.18	-0.11	-0.11	0.19	-0.02	0.7	-0.08	0.09	-0.4	0.09	-0.25	0.4094	0.1028	0.2466	0.4449	0.2801	0.6469	0.6391	0.4292	0.0042	0.9398	0.7274	0.6976	0.0924	0.6993	0.2976	1.9	0.0424	0	0	0	0	0	0	0	0	1	0	0	0	0	0
scl36973.6.1_41-S	NM_028300.1	2700059L22Rik	Mus musculus RIKEN cDNA 2700059L22 gene (2700059L22Rik), mRNA.	0.1	0.09	-0.27	-0.01	0	-0.17	-0.05	0.16	-0.05	0.01	-0.08	0.09	-0.01	0.05	0.02	0.2162	0.2812	0.0013	0.9777	0.9435	0.0381	0.5199	0.0416	0.8595	0.5094	0.3103	0.2561	0.8529	0.5367	0.7951	1.6	0.0953	0	0	-1	0	0	0	0	0	0	0	0	0	0	0
scl18473.7_30-S	NM_007891.1	E2f1	Mus musculus E2F transcription factor 1 (E2f1), mRNA.	0.01	-0.03	-0.24	0.04	-0.01	-0.01	-0.02	-0.1	-0.18	0.08	0	0.09	-0.29	-0.12	-0.21	0.9302	0.7678	0.0113	0.8984	0.7025	0.9297	0.8045	0.2716	0.416	0.0538	0.9895	0.337	0.0027	0.1982	0.0295	2.1	0.0179	0	0	0	0	0	0	0	0	0	0	0	0	-1	0
scl0227620.1_20-S	XM_130172.4	Uap1l1		-0.11	0.03	-0.23	-0.15	0.35	0.08	0.07	0.2	-0.09	0.91	-0.05	0.09	-0.16	0.48	-0.21	0.546	0.8865	0.2195	0.0598	0.4098	0.656	0.7056	0.2766	0	0.6327	0.7769	0.6352	0.392	0.0109	0.2589	3.7	0.0001	0	0	0	0	0	0	0	0	1	0	0	0	0	0
scl18732.66_476-S	NM_007993	Fbn1	Mus musculus fibrillin 1 (Fbn1), mRNA.	0.01	0.04	-0.23	-0.18	0.66	0.06	0.12	-0.07	-0.18	-0.32	0.04	0.09	-0.08	-0.03	0.01	0.9268	0.8117	0.1354	0	0.2345	0.7127	0.438	0.6626	0.0339	0.2325	0.8038	0.5266	0.5777	0.8512	0.9413	2.9	0.0017	0	0	0	1	0	0	0	0	0	0	0	0	0	0
scl054673.4_1-S	NM_019464.1	Sh3glb1	Mus musculus SH3-domain GRB2-like B1 (endophilin) (Sh3glb1), mRNA.	-0.15	0.08	-0.23	-0.49	-0.52	0.12	0.05	0.36	0.59	0.53	-0.11	0.09	-0.24	-0.13	-0.03	0.3528	0.6226	0.1569	0.0021	0.004	0.4651	0.7803	0.0292	0.0018	0.0006	0.515	0.5971	0.1527	0.4242	0.8399	2.6	0.0046	0	0	0	-1	-1	0	0	0	1	1	0	0	0	0
scl52862.7_705-S	NM_026410.1	Cdca5		0.01	0.08	-0.22	0.24	-0.1	-0.03	-0.03	-0.16	-0.27	0.85	0	0.09	-0.32	0.11	-0.16	0.9402	0.6521	0.2153	0.5519	0.1672	0.8789	0.8653	0.3738	0	0.1216	0.9987	0.6138	0.069	0.5426	0.3529	2.7	0.0032	0	0	0	0	0	0	0	0	1	0	0	0	0	0
scl42232.14.1_2-S	NM_146244.2	Rps6kl1	Mus musculus ribosomal protein S6 kinase-like 1 (Rps6kl1), mRNA.	0	-0.09	-0.22	-0.12	-0.02	0.05	0.1	-0.19	0.03	0.32	-0.01	0.09	-0.17	0.5	-0.02	0.9664	0.3574	0.0283	0.8483	0.2484	0.6207	0.3317	0.059	0.0018	0.7941	0.9407	0.3855	0.0987	0	0.8022	4.2	0	0	0	0	0	0	0	0	0	1	0	0	0	0	1
scl35187.16.1_30-S	NM_133979.1	AI604832	Mus musculus expressed sequence AI604832 (AI604832), mRNA.	0.11	0.19	-0.2	0.14	0.12	0.02	-0.21	0.09	0.08	0.36	0.15	0.09	0.34	0.19	0.04	0.3609	0.1245	0.0961	0.3376	0.2347	0.8991	0.0787	0.4594	0.0039	0.5286	0.2265	0.4418	0.0065	0.1161	0.724	3.3	0.0004	0	0	0	0	0	0	0	0	1	0	0	0	0	0
scl31408.4_131-S	NM_030693.1	Atf5	Mus musculus activating transcription factor 5 (Atf5), mRNA.	0	-0.16	-0.18	0.08	0.18	-0.03	0.31	0.07	0.18	0.23	0.15	0.09	-0.25	0.36	0.12	0.9781	0.1893	0.1262	0.129	0.5177	0.8152	0.0116	0.5596	0.0612	0.1291	0.2236	0.442	0.0392	0.0038	0.2991	2.3	0.0098	0	0	0	0	0	0	0	0	0	0	0	0	0	1
scl000612.1_15-S	NM_010817.1	Psmd7	Mus musculus proteasome (prosome, macropain) 26S subunit, non-ATPase, 7 (Psmd7), mRNA.	-0.18	0.24	-0.18	-0.29	-0.64	0.17	-0.17	0.19	0.19	0.47	-0.02	0.09	-0.12	-0.13	-0.03	0.19	0.083	0.1962	0	0.0388	0.2154	0.2239	0.1632	0.0009	0.1643	0.9003	0.5283	0.3749	0.3477	0.8377	2.6	0.0038	0	0	0	-1	0	0	0	0	1	0	0	0	0	0
scl0227731.1_83-S	NM_146118.2	Slc25a25		-0.18	0.1	-0.18	-0.5	-0.39	0.07	-0.02	0.18	-0.16	-1.05	-0.17	0.09	-0.12	-0.81	-0.5	0.3681	0.6069	0.3532	0.0511	0.0137	0.7354	0.9131	0.3683	0	0.4199	0.3979	0.6326	0.5464	0.0001	0.0141	4.9	0	0	0	0	0	0	0	0	0	-1	0	0	0	0	-1
scl0021859.1_62-S	NM_011595.1	Timp3	Mus musculus tissue inhibitor of metalloproteinase 3 (Timp3), mRNA.	-0.05	0.07	-0.17	-0.03	0.3	-0.12	-0.08	0.01	-0.1	-0.55	-0.15	0.09	-0.34	-0.4	-0.11	0.6265	0.464	0.0734	0.0029	0.7636	0.211	0.3821	0.9025	0	0.3058	0.1123	0.3281	0.0008	0.0001	0.2407	5.4	0	0	0	0	1	0	0	0	0	-1	0	0	0	-1	-1
scl38195.4_424-S	XM_203312.2	Stx11	Mus musculus syntaxin 11 (Stx11), mRNA.	0	0.02	-0.15	0.22	0.47	0.07	0.03	0.28	-0.31	0.21	0.08	0.09	0.3	0.04	-0.08	0.9892	0.8684	0.2231	0.0002	0.0733	0.5732	0.7774	0.0269	0.0967	0.0142	0.5088	0.4879	0.0156	0.7696	0.541	4.6	0	0	0	0	1	0	0	0	0	0	0	0	0	0	0
scl012370.8_14-S	NM_009812.1	Casp8	Mus musculus caspase 8 (Casp8), mRNA.	-0.03	0.04	-0.15	-0.03	-0.31	0.07	0.08	0.07	0.02	-0.11	-0.05	0.09	-0.23	-0.05	0	0.6735	0.6366	0.0643	0.0002	0.7475	0.3491	0.2869	0.3687	0.1763	0.7754	0.5284	0.2575	0.0049	0.5582	0.9505	3.6	0.0002	0	0	0	-1	0	0	0	0	0	0	0	0	-1	0
scl070574.7_30-S	XM_125830.3	Cpm		0.15	0.26	-0.14	-0.17	0.22	-0.14	-0.14	-0.14	0.12	-0.04	0.1	0.09	-0.08	0.19	-0.04	0.0676	0.0016	0.0886	0.0068	0.0365	0.07	0.0839	0.0809	0.6304	0.1423	0.2165	0.2427	0.296	0.02	0.5841	2.9	0.0014	0	1	0	0	0	0	0	0	0	0	0	0	0	0
scl0003682.1_25-S	NM_134060.2	Slc35b3	Mus musculus solute carrier family 35, member B3 (Slc35b3), mRNA.	-0.04	0.05	-0.13	0.14	-0.41	0.1	0.11	0.04	-0.05	0.38	-0.03	0.09	-0.24	0.02	0.18	0.6258	0.4898	0.0929	0	0.0679	0.2225	0.1414	0.5707	0	0.4996	0.7227	0.2426	0.0026	0.7891	0.0243	4.3	0	0	0	0	-1	0	0	0	0	1	0	0	0	-1	0
scl46542.5.1_9-S	NM_183389.1	1110051B16Rik	Mus musculus RIKEN cDNA 1110051B16 gene (1110051B16Rik), mRNA.	-0.08	0.02	-0.13	0.1	-0.17	0.03	-0.05	0.03	-0.07	0.3	-0.14	0.09	0.11	0.02	0.04	0.3351	0.8035	0.1076	0.0407	0.2322	0.6773	0.5083	0.6944	0.0004	0.3658	0.0887	0.269	0.1598	0.7791	0.6013	2.2	0.0148	0	0	0	0	0	0	0	0	1	0	0	0	0	0
scl50993.2.1_3-S	XM_128459.2	1110018H23Rik	Mus musculus RIKEN cDNA 1110018H23 gene (1110018H23Rik), mRNA.	0.1	0.08	-0.13	0.07	0.17	-0.1	-0.04	-0.03	-0.39	0	-0.03	0.09	-0.2	0.12	-0.02	0.3896	0.4754	0.2756	0.1472	0.5605	0.3602	0.6974	0.8229	0.9996	0.001	0.765	0.452	0.0837	0.3031	0.8387	1.5	0.132	0	0	0	0	0	0	0	0	0	-1	0	0	0	0
scl25863.3_3-S	NM_080450.2	Gje1	Mus musculus gap junction membrane channel protein epsilon 1 (Gje1), mRNA.	-0.03	0.03	-0.13	-0.05	-0.13	0.1	0.04	0.09	0	0.02	-0.04	0.09	0.09	-0.26	-0.1	0.6868	0.7561	0.1363	0.1314	0.5255	0.215	0.6658	0.2789	0.8006	0.9862	0.5991	0.2884	0.2992	0.0028	0.2198	1.4	0.1546	0	0	0	0	0	0	0	0	0	0	0	0	0	-1
scl00216233.1_1004-S	NM_007706.1	Socs2	Mus musculus suppressor of cytokine signaling 2 (Socs2), mRNA.	-0.01	0.03	-0.13	-0.59	0.86	0.06	0	-0.08	-0.19	-0.48	0.08	0.09	-0.53	0.69	-1.23	0.9383	0.875	0.4287	0	0.0007	0.7259	0.9878	0.6418	0.005	0.2512	0.6495	0.5726	0.0022	0.0001	0	6.6	0	0	0	0	1	-1	0	0	0	-1	0	0	0	-1	1
scl0003065.1_14-S	NM_010376.2	H13	Mus musculus histocompatibility 13 (H13), mRNA.	-0.1	0.1	-0.12	0.12	-0.49	0.16	-0.04	-0.05	-0.11	0.09	-0.21	0.09	-0.1	-0.13	-0.03	0.2775	0.2675	0.1866	0	0.1752	0.0665	0.6315	0.5376	0.2994	0.1944	0.019	0.3011	0.2602	0.1492	0.7299	4.1	0	0	0	0	-1	0	0	0	0	0	0	0	0	0	0
scl0002902.1_39-S	NM_027439.2	Atp6ap2	Mus musculus ATPase, H+ transporting, lysosomal accessory protein 2 (Atp6ap2), mRNA.	0.14	-0.1	-0.12	-0.06	-0.81	0.08	0.16	0.15	0.16	0.27	-0.23	0.09	-0.27	-0.36	0.05	0.3368	0.4837	0.3994	0	0.7049	0.5901	0.275	0.2977	0.0695	0.2889	0.1127	0.5272	0.0691	0.017	0.7358	3.5	0.0002	0	0	0	-1	0	0	0	0	0	0	0	0	0	0
scl38604.10.1_9-S	NM_153195.1	Fbxo7	Mus musculus F-box only protein 7 (Fbxo7), mRNA.	-0.18	0.05	-0.12	-0.13	-0.35	0.07	-0.03	0.15	0.23	0.09	-0.2	0.09	-0.05	-0.38	0.01	0.1366	0.7113	0.3464	0.0052	0.3014	0.556	0.8082	0.2164	0.4569	0.0579	0.109	0.4395	0.672	0.0027	0.9216	1.4	0.1542	0	0	0	0	0	0	0	0	0	0	0	0	0	-1
scl0019027.2_109-S	NM_013635.2	Sypl	Mus musculus synaptophysin-like protein (Sypl), transcript variant 1, mRNA.	-0.01	0.18	-0.12	-0.2	-0.46	0.06	-0.17	0.2	0.12	0.44	0.11	0.09	-0.05	-0.13	0.06	0.9284	0.1228	0.3119	0.0002	0.0902	0.5756	0.151	0.0895	0.0003	0.2897	0.3512	0.4268	0.6437	0.253	0.6218	2.2	0.0134	0	0	0	-1	0	0	0	0	1	0	0	0	0	0
scl0002924.1_11-S	NM_016883.3	Psmd10	Mus musculus proteasome (prosome, macropain) 26S subunit, non-ATPase, 10 (Psmd10), mRNA.	-0.37	-0.1	-0.12	-0.29	-0.56	0.3	0.36	0.17	0.28	0.67	-0.32	0.09	-0.2	-0.1	0.05	0.0209	0.5205	0.4495	0.0007	0.065	0.0624	0.0249	0.2899	0.0001	0.0786	0.0481	0.5644	0.2124	0.5293	0.7554	2.9	0.0014	0	0	0	-1	0	0	0	0	1	0	0	0	0	0
scl00103694.2_35-S	NM_134020.1	1110014L17Rik	Mus musculus RIKEN cDNA 1110014L17 gene (1110014L17Rik), mRNA.	-0.1	0.02	-0.11	0.03	-0.59	0.09	-0.02	0.36	0.25	0.08	-0.27	0.09	-0.16	-0.29	0.13	0.3329	0.8177	0.2505	0	0.7278	0.3804	0.8687	0.0005	0.45	0.0126	0.0084	0.357	0.1141	0.0046	0.1957	5.6	0	0	0	0	-1	0	0	0	1	0	0	0	0	0	-1
scl000590.1_7-S	XM_134514.2	3010027A04Rik		0.01	0.19	-0.11	-0.03	-0.19	-0.05	-0.06	0.05	0.1	0.09	-0.16	0.09	-0.08	-0.32	0.1	0.9094	0.0214	0.1823	0.0256	0.7557	0.5701	0.4825	0.5164	0.2687	0.215	0.0513	0.2949	0.3406	0.0002	0.2277	2.2	0.0143	0	0	0	0	0	0	0	0	0	0	0	0	0	-1
scl0002347.1_9-S	NM_198311.1	Ttc8	Mus musculus tetratricopeptide repeat domain 8 (Ttc8), transcript variant 1, mRNA.	-0.02	-0.02	-0.11	-0.04	-0.33	0.08	0.13	0.09	0.19	0.14	-0.23	0.09	-0.13	-0.08	0	0.8145	0.8095	0.1539	0.0001	0.5993	0.3214	0.0939	0.2547	0.0674	0.0174	0.0036	0.2317	0.1015	0.295	0.9985	3.5	0.0002	0	0	0	-1	0	0	0	0	0	0	-1	0	0	0
GI_75677449-S	NM_001033472.1	A830080D01Rik	Mus musculus RIKEN cDNA A830080D01 gene (A830080D01Rik), mRNA.	-0.15	0.04	-0.11	-0.15	-0.2	0.09	0.09	0.13	0.06	0.38	-0.19	0.09	0.13	0.1	-0.06	0.2065	0.7095	0.3438	0.0961	0.1945	0.4518	0.4399	0.2724	0.0018	0.5999	0.0984	0.4446	0.2547	0.3834	0.6215	1.5	0.1189	0	0	0	0	0	0	0	0	1	0	0	0	0	0
scl40132.19.1_31-S	NM_026183.2	1300013J15Rik	Mus musculus RIKEN cDNA 1300013J15 gene (1300013J15Rik), mRNA.	0	-0.19	-0.1	0.08	-0.06	0.09	0.2	-0.02	-0.13	-0.8	0.07	0.09	-0.13	-0.21	0.23	0.9996	0.1291	0.4181	0.6439	0.5159	0.4854	0.1204	0.8597	0	0.3096	0.5878	0.4669	0.2941	0.094	0.0755	4.9	0	0	0	0	0	0	0	0	0	-1	0	0	0	0	0
scl019144.7_7-S	NM_011177	Prss18	Mus musculus protease, serine, 18 (Prss18), mRNA.	0.01	0.18	-0.1	0.07	-0.06	0	-0.45	0.03	-0.05	0.08	-0.06	0.09	-0.06	-0.04	0	0.9368	0.1359	0.4326	0.6262	0.5648	0.9819	0.0004	0.8254	0.5087	0.6695	0.6361	0.475	0.6036	0.7656	0.9811	1.2	0.3216	0	0	0	0	0	0	-1	0	0	0	0	0	0	0
scl0003990.1_13-S	NM_016786.2	Hip2	Mus musculus huntingtin interacting protein 2 (Hip2), mRNA.	-0.09	0.01	-0.1	-0.04	-0.69	0.1	0.12	0.12	0.18	0.49	-0.16	0.09	-0.15	-0.07	0.06	0.3779	0.9412	0.3268	0	0.7083	0.3034	0.2396	0.2235	0	0.0769	0.112	0.355	0.1514	0.5134	0.5707	4.8	0	0	0	0	-1	0	0	0	0	1	0	0	0	0	0
scl066340.3_30-S	NM_025498.2	1700023M09Rik	Mus musculus RIKEN cDNA 1700023M09 gene (1700023M09Rik), mRNA.	-0.13	0.04	-0.1	-0.12	-0.29	0.07	0.1	0.19	0.18	0.22	-0.22	0.09	-0.11	-0.08	-0.07	0.1068	0.6407	0.2199	0.0004	0.1434	0.3825	0.2282	0.0208	0.0079	0.0258	0.0063	0.2374	0.1716	0.2931	0.3966	2.8	0.0022	0	0	0	-1	0	0	0	0	0	0	0	0	0	0
scl28975.15_113-S	NM_172729.1	Card4	Mus musculus caspase recruitment domain 4 (Card4), mRNA.	-0.11	0.12	-0.1	-0.19	0.12	0.04	0.08	0.06	0.14	0.35	-0.2	0.09	-0.18	0.15	-0.13	0.2857	0.2481	0.3219	0.2193	0.0576	0.699	0.4117	0.564	0.0007	0.1691	0.0511	0.3518	0.0773	0.1461	0.1915	2.8	0.0024	0	0	0	0	0	0	0	0	1	0	0	0	0	0
scl54158.7.21_44-S	NM_012060.2	Bcap31	Mus musculus B-cell receptor-associated protein 31 (Bcap31), mRNA.	-0.28	-0.02	-0.1	-0.22	-0.44	0.18	0.08	0.14	0.11	0.51	-0.15	0.09	-0.07	-0.07	-0.01	0.0217	0.8715	0.4053	0.0004	0.0708	0.1338	0.5172	0.2374	0.0001	0.374	0.1983	0.4505	0.5651	0.5594	0.953	2.3	0.0092	0	0	0	-1	0	0	0	0	1	0	0	0	0	0
scl0002513.1_19-S	NM_013485.1	C9	Mus musculus complement component 9 (C9), mRNA.	0.06	0.04	-0.09	0.17	-0.52	0.11	-0.07	-0.03	-0.05	0.41	0.06	0.09	-0.13	0.11	0.24	0.6145	0.7019	0.3983	0	0.1387	0.3178	0.5238	0.7701	0.0005	0.6509	0.6177	0.4341	0.2332	0.3331	0.033	3.2	0.0006	0	0	0	-1	0	0	0	0	1	0	0	0	0	0
scl19511.8_175-S	NM_172659.1	Slc2a6	Mus musculus solute carrier family 2 (facilitated glucose transporter), member 6 (Slc2a6), mRNA.	-0.12	-0.02	-0.09	0.13	0.23	0.04	0.05	0.12	-0.15	0.6	-0.07	0.09	0.14	-0.03	0.03	0.3191	0.865	0.4446	0.057	0.2818	0.7564	0.652	0.3092	0	0.211	0.5628	0.4224	0.2357	0.768	0.8145	5.1	0	0	0	0	0	0	0	0	0	1	0	0	0	0	0
scl47125.10_1-S	NM_172514.1	AI661017	Mus musculus expressed sequence AI661017 (AI661017), mRNA.	-0.01	0.09	-0.09	-0.01	-0.03	-0.03	-0.08	0.14	-0.04	0.28	-0.01	0.09	-0.03	0	0	0.8646	0.3215	0.3067	0.7	0.9301	0.7692	0.3557	0.0974	0.0018	0.6333	0.9064	0.278	0.7203	0.9599	0.9667	1.3	0.2252	0	0	0	0	0	0	0	0	1	0	0	0	0	0
scl0020969.1_34-S	NM_011519.1	Sdc1	Mus musculus syndecan 1 (Sdc1), mRNA.	-0.03	-0.02	-0.09	-0.06	-0.44	0.01	0.14	0.01	0.11	0.53	-0.02	0.09	-0.08	-0.37	0	0.7675	0.8641	0.3689	0	0.5483	0.918	0.1866	0.9101	0	0.2705	0.8397	0.3681	0.4193	0.0005	0.9672	3	0.001	0	0	0	-1	0	0	0	0	1	0	0	0	0	-1
scl20029.13.1_36-S	XM_130609.2	4921517L17Rik	Mus musculus RIKEN cDNA 4921517L17 gene (4921517L17Rik), mRNA.	-0.03	-0.25	-0.09	-0.21	0.04	-0.12	0.21	0.01	0.6	-0.03	0.05	0.09	0.04	-0.03	0.1	0.8171	0.0264	0.414	0.7052	0.0665	0.2989	0.0596	0.9357	0.8088	0	0.6346	0.4214	0.7382	0.789	0.3489	3.1	0.0009	0	0	0	0	0	0	0	0	0	1	0	0	0	0
scl52715.1.136_77-S	NM_146680.1	Olfr1423	Mus musculus olfactory receptor 1423 (Olfr1423), mRNA.	0.01	0.01	-0.08	0.16	0.01	-0.09	0.02	0.13	-0.29	0.1	-0.09	0.09	-0.06	-0.04	0.01	0.8952	0.9137	0.3673	0.9291	0.0646	0.2976	0.8031	0.1249	0.2548	0.0009	0.273	0.3064	0.5126	0.6111	0.8862	1.5	0.1478	0	0	0	0	0	0	0	0	0	-1	0	0	0	0
scl15961.15.1_3-S	NM_133806.2	Uap1	Mus musculus UDP-N-acetylglucosamine pyrophosphorylase 1 (Uap1), mRNA.	-0.17	0.11	-0.08	0.05	-0.52	0.09	-0.02	0.14	0.04	0.23	0.18	0.09	-0.05	-0.23	0.22	0.1567	0.3518	0.5019	0	0.7031	0.4494	0.8532	0.2542	0.0584	0.7236	0.1351	0.4571	0.6751	0.0578	0.0697	2.4	0.0078	0	0	0	-1	0	0	0	0	0	0	0	0	0	0
scl52734.5.1_41-S	NM_022430	Ms4a8a	Mus musculus membrane-spanning 4-domains, subfamily A, member 8A (Ms4a8a), mRNA.	0.13	-0.08	-0.08	-0.02	0.04	-0.07	0.04	0.25	-0.06	0.84	0.08	0.09	-0.04	-0.09	-0.07	0.3379	0.574	0.5652	0.792	0.9062	0.589	0.7647	0.0773	0	0.671	0.5687	0.5014	0.7828	0.5225	0.6327	4.8	0	0	0	0	0	0	0	0	0	1	0	0	0	0	0
scl0002724.1_31-S	NM_133880.1	Pafah2	Mus musculus platelet-activating factor acetylhydrolase 2 (Pafah2), mRNA.	-0.06	0.09	-0.08	-0.04	-0.33	0.09	-0.11	0.03	0.13	0.16	-0.01	0.09	0	-0.07	-0.06	0.5108	0.3506	0.4203	0.0011	0.705	0.38	0.2589	0.7519	0.1052	0.1999	0.9395	0.3786	0.9968	0.495	0.5477	1.3	0.2175	0	0	0	-1	0	0	0	0	0	0	0	0	0	0
scl49691.9_66-S	NM_133685.1	1700093E07Rik	Mus musculus RIKEN cDNA 1700093E07 gene (1700093E07Rik), mRNA.	0.01	0.07	-0.07	0.22	0.6	0.02	0	0.01	-0.22	0.17	0	0.09	0.01	-0.09	0.01	0.9633	0.5562	0.5539	0	0.0503	0.8276	0.9944	0.9078	0.1329	0.0522	0.9661	0.4237	0.9296	0.4089	0.9124	6.4	0	0	0	0	1	0	0	0	0	0	0	0	0	0	0
scl0003744.1_12-S	NM_207232	AW456874	Mus musculus expressed sequence AW456874 (AW456874), mRNA.	-0.3	0.06	-0.07	-0.14	-0.14	0.2	0.09	0.19	0.12	0.2	-0.09	0.09	-0.16	0.06	-0.08	0.0005	0.4429	0.3785	0.0798	0.0797	0.0177	0.2685	0.0236	0.0178	0.1307	0.2562	0.2509	0.0465	0.4619	0.3515	2.9	0.0017	-1	0	0	0	0	0	0	0	0	0	0	0	0	0
scl53358.2.1_26-S	NM_028595	Ms4a6c	Mus musculus membrane-spanning 4-domains, subfamily A, member 6C (Ms4a6c), mRNA.	0.02	0.11	-0.06	0.25	0.13	0.04	-0.07	0.1	-0.11	0.09	-0.05	0.09	-0.02	-0.01	0.23	0.787	0.1736	0.4039	0.1047	0.0016	0.6473	0.3799	0.1817	0.2682	0.1424	0.5441	0.236	0.7901	0.9364	0.004	2.1	0.0236	0	0	0	0	1	0	0	0	0	0	0	0	0	0
scl0330305.3_115-S	NM_183309.1	A630038D02	Mus musculus hypothetical protein A630038D02 (A630038D02), mRNA.	-0.08	0.06	-0.06	0.2	-0.15	-0.01	0.04	0.14	0.1	0.42	-0.06	0.09	0	0.1	0.03	0.5472	0.6476	0.6451	0.239	0.1194	0.9549	0.7724	0.2876	0.0016	0.4243	0.6447	0.5051	0.9959	0.4232	0.8025	1.4	0.1581	0	0	0	0	0	0	0	0	1	0	0	0	0	0
scl00214253.2_23-S	NM_175443.2	Etnk2	Mus musculus ethanolamine kinase 2 (Etnk2), mRNA.	-0.17	0.12	-0.06	0.07	0.27	0.09	-0.07	0.05	0.07	-0.71	-0.13	0.09	0.01	0.09	-0.01	0.2415	0.4053	0.6611	0.057	0.6382	0.5401	0.6235	0.7368	0	0.6297	0.3399	0.5177	0.9153	0.5347	0.9313	2.1	0.019	0	0	0	0	0	0	0	0	-1	0	0	0	0	0
scl0002782.1_72-S	NM_019422	Elovl1	Mus musculus elongation of very long chain fatty acids (FEN1/Elo2, SUR4/Elo3, yeast)-like 1 (Elovl1), mRNA.	0.04	0.13	-0.06	0.01	-0.81	0.04	-0.11	-0.01	-0.06	0.43	-0.07	0.09	-0.1	-0.27	-0.04	0.6846	0.2141	0.5431	0	0.9449	0.7304	0.297	0.8902	0.0001	0.5662	0.4864	0.4121	0.3598	0.012	0.6953	4.6	0	0	0	0	-1	0	0	0	0	1	0	0	0	0	0
scl0105245.1_201-S	NM_145367.2	Txndc5	Mus musculus thioredoxin domain containing 5 (Txndc5), mRNA.	0.06	0.02	-0.06	-0.03	-0.19	-0.07	0.01	-0.03	-0.05	0.05	0.01	0.09	-0.16	-0.37	-0.17	0.4708	0.8469	0.5173	0.0298	0.6917	0.3999	0.8649	0.7524	0.5709	0.576	0.8868	0.2914	0.0687	0.0001	0.0613	1.9	0.0437	0	0	0	0	0	0	0	0	0	0	0	0	0	-1
scl21518.7.1_44-S	NM_026578.1	Nola1	Mus musculus nucleolar protein family A, member 1 (H/ACA small nucleolar RNPs) (Nola1), mRNA.	-0.04	-0.01	-0.06	-0.07	0.34	0	0.03	0	0.03	-0.19	-0.08	0.09	-0.01	-0.07	-0.07	0.5288	0.9207	0.378	0	0.3066	0.9468	0.6786	0.9554	0.0064	0.6704	0.2697	0.1975	0.849	0.3447	0.2927	3.2	0.0006	0	0	0	1	0	0	0	0	0	0	0	0	0	0
scl0011808.2_22-S	NM_007468.1	Apoa4	Mus musculus apolipoprotein A-IV (Apoa4), mRNA.	0	0	-0.05	-0.11	-0.02	0.04	0.08	0.01	-0.16	0.1	0.02	0.09	0.02	-0.8	-0.08	0.997	0.9953	0.7726	0.8952	0.5172	0.8189	0.6533	0.9616	0.568	0.354	0.9045	0.6195	0.8977	0	0.643	2.4	0.0074	0	0	0	0	0	0	0	0	0	0	0	0	0	-1
scl0016564.2_223-S	NM_016705.1	Kif21a	Mus musculus kinesin family member 21A (Kif21a), mRNA.	-0.06	0.18	-0.05	-0.12	-0.39	0.07	-0.12	0.13	0.21	0.2	-0.1	0.09	0.04	0.06	0.15	0.5824	0.1007	0.6733	0.0007	0.2659	0.5078	0.2878	0.2589	0.0702	0.0614	0.357	0.4242	0.7476	0.618	0.1835	2.2	0.015	0	0	0	-1	0	0	0	0	0	0	0	0	0	0
scl44824.2.224_179-S	XM_127301.2	5033430I15Rik	Mus musculus RIKEN cDNA 5033430I15 gene (5033430I15Rik), mRNA.	0.05	-0.02	-0.05	-0.14	0.47	-0.02	0	-0.04	-0.03	-0.41	0.08	0.09	-0.11	0.02	-0.07	0.499	0.783	0.4957	0	0.0799	0.8235	0.9557	0.5612	0	0.7204	0.2838	0.2235	0.1458	0.8279	0.3581	4.2	0	0	0	0	1	0	0	0	0	-1	0	0	0	0	0
scl41628.1.1_72-S	NM_146467.1	Olfr1388	Mus musculus olfactory receptor 1388 (Olfr1388), mRNA.	0.02	0.05	-0.05	-0.17	-0.05	-0.02	-0.01	0.3	0.5	-0.02	-0.1	0.09	-0.04	-0.11	-0.03	0.8522	0.6042	0.6509	0.6019	0.1135	0.816	0.9358	0.0055	0.8643	0	0.3644	0.3924	0.7062	0.3063	0.7744	2.6	0.0037	0	0	0	0	0	0	0	0	0	1	0	0	0	0
scl23489.7_25-S	NM_029035.2	4930422J18Rik	Mus musculus RIKEN cDNA 4930422J18 gene (4930422J18Rik), mRNA.	0.14	0.04	-0.04	0.25	0.41	-0.05	0.02	0.17	-0.53	-0.26	0.07	0.09	-0.05	0.12	-0.15	0.1779	0.7254	0.7219	0.0002	0.019	0.6598	0.8424	0.1141	0.0145	0	0.5152	0.4049	0.6443	0.251	0.1561	3.4	0.0003	0	0	0	1	0	0	0	0	0	-1	0	0	0	0
scl0192897.13_3-S	XM_109756.3	Itgb4		0.04	0.34	-0.03	0.33	-0.03	-0.08	-0.44	-0.06	-0.13	0.08	-0.02	0.09	-0.13	-0.12	-0.19	0.7727	0.0069	0.8209	0.8368	0.0095	0.5238	0.0007	0.6375	0.5033	0.2822	0.8418	0.472	0.2992	0.3438	0.1308	2.5	0.0047	0	0	0	0	0	0	-1	0	0	0	0	0	0	0
scl0001285.1_32-S	NM_028777.1	Sec14l1	Mus musculus SEC14-like 1 (S. cerevisiae) (Sec14l1), mRNA.	0.05	0.07	-0.03	0.13	0.27	-0.07	0.05	0.08	0	-0.09	0.11	0.09	0.12	0.05	-0.07	0.5657	0.3986	0.6971	0.0011	0.0987	0.3975	0.5075	0.3452	0.2713	0.9818	0.1874	0.2587	0.1434	0.5531	0.4158	2.2	0.0137	0	0	0	1	0	0	0	0	0	0	0	0	0	0
scl21918.10.1_222-S	XM_130954.3	Slc27a3	Mus musculus solute carrier family 27 (fatty acid transporter), member 3 (Slc27a3), mRNA.	0.05	0.16	-0.03	0.05	0.46	-0.11	-0.05	-0.05	0.07	-0.36	0.04	0.09	-0.19	0	0.02	0.5656	0.1024	0.7757	0	0.6161	0.2608	0.6007	0.5637	0.0003	0.4412	0.6403	0.3428	0.0416	0.9766	0.8609	2.9	0.0014	0	0	0	1	0	0	0	0	-1	0	0	0	0	0
scl46305.13_322-S	NM_008608.2	Mmp14	Mus musculus matrix metalloproteinase 14 (membrane-inserted) (Mmp14), mRNA.	0.11	-0.21	-0.03	0.03	0.31	0.23	0.47	0.16	-0.34	0.29	0.17	0.09	0.04	0.1	-0.16	0.3981	0.13	0.8175	0.0231	0.813	0.0914	0.0009	0.2342	0.0326	0.0133	0.2141	0.5239	0.746	0.4594	0.2382	3.5	0.0002	0	0	0	0	0	0	1	0	0	0	0	0	0	0
scl31981.21.1_1-S	NM_175166.2	5430419D17Rik	Mus musculus RIKEN cDNA 5430419D17 gene (5430419D17Rik), mRNA.	0.05	0.14	-0.03	0.02	0.22	-0.12	-0.11	0.02	0.16	-0.06	0.01	0.09	0.15	0.18	0.1	0.4944	0.0453	0.6361	0.0017	0.7547	0.0929	0.102	0.7817	0.4077	0.0184	0.9053	0.1861	0.0372	0.0109	0.1665	2.5	0.0049	0	0	0	1	0	0	0	0	0	0	0	0	0	0
scl0171212.11_63-S	NM_134189.2	Galnt10	Mus musculus UDP-N-acetyl-alpha-D-galactosamine:polypeptide N-acetylgalactosaminyltransferase 10 (Galnt10), mRNA.	0.1	-0.08	-0.03	0.02	0.35	0	0.05	-0.03	-0.02	-0.24	0.05	0.09	-0.08	0.08	0.02	0.3188	0.3905	0.7435	0.0008	0.8003	0.9704	0.5934	0.733	0.0157	0.8593	0.6104	0.3683	0.4271	0.4316	0.86	1.3	0.2332	0	0	0	1	0	0	0	0	0	0	0	0	0	0
scl38001.5.1_73-S	NM_026411.1	1700021F05Rik	Mus musculus RIKEN cDNA 1700021F05 gene (1700021F05Rik), mRNA.	-0.03	0	-0.03	-0.01	0.08	0.04	0	0.14	0.01	-0.27	0.06	0.09	0.17	0.02	0.03	0.6181	0.9799	0.6382	0.2268	0.9356	0.568	0.9505	0.0296	0.0001	0.8531	0.3561	0.1506	0.0122	0.7936	0.5994	2.5	0.0049	0	0	0	0	0	0	0	0	-1	0	0	0	0	0
scl51416.9_257-S	NM_010728.1	Lox	Mus musculus lysyl oxidase (Lox), mRNA.	-0.05	-0.06	-0.03	-0.07	0.33	0.01	0.18	0.24	-0.14	0.19	-0.06	0.09	-0.09	0.34	0	0.6331	0.6198	0.7788	0.0044	0.5422	0.9379	0.1232	0.0356	0.1018	0.2337	0.5743	0.4059	0.4076	0.0036	0.9722	2.6	0.0047	0	0	0	1	0	0	0	0	0	0	0	0	0	1
scl019201.10_5-S	NM_013831	Pstpip2	Mus musculus proline-serine-threonine phosphatase-interacting protein 2 (Pstpip2), mRNA.	-0.09	0.09	-0.02	-0.11	-0.5	0.07	-0.07	0.24	0.24	0.02	-0.05	0.09	-0.02	-0.43	0.09	0.4264	0.4392	0.8456	0.0001	0.3695	0.5495	0.5551	0.0477	0.86	0.0452	0.6887	0.4401	0.8537	0.0006	0.472	2.4	0.0077	0	0	0	-1	0	0	0	0	0	0	0	0	0	-1
scl0258404.1_179-S	NM_146409.1	Olfr1080	Mus musculus olfactory receptor 1080 (Olfr1080), mRNA.	-0.02	0.11	-0.02	-0.15	-0.05	0.04	0.02	0.06	0.25	0.06	0.08	0.09	0.08	-0.08	0.03	0.7653	0.1718	0.7828	0.527	0.0592	0.6204	0.7545	0.4784	0.4336	0.0019	0.3224	0.2355	0.3104	0.2937	0.6826	1.3	0.2044	0	0	0	0	0	0	0	0	0	1	0	0	0	0
scl0017938.1_31-S	NM_013608.2	Naca	Mus musculus nascent polypeptide-associated complex alpha polypeptide (Naca), mRNA.	0.29	0.09	-0.01	0.19	-0.58	0.08	-0.16	0.05	-0.17	0.19	0.13	0.09	-0.01	-0.11	0.11	0.0561	0.5293	0.9707	0.0002	0.2009	0.6036	0.2885	0.7351	0.2127	0.2458	0.3678	0.5645	0.9251	0.4642	0.4742	2	0.0244	0	0	0	-1	0	0	0	0	0	0	0	0	0	0
scl31124.24.1_96-S	NM_007550	Blm	Mus musculus Bloom syndrome homolog (human) (Blm), mRNA.	0.13	0.11	-0.01	0.19	0.14	-0.16	-0.03	-0.04	-0.17	0.13	0.07	0.09	-0.17	0.38	0.11	0.1784	0.278	0.9064	0.1428	0.0499	0.1011	0.7471	0.6509	0.1978	0.0885	0.4722	0.3464	0.092	0.0002	0.2738	2	0.0253	0	0	0	0	0	0	0	0	0	0	0	0	0	1
scl030932.2_33-S	NM_145600.1	Zfp330	Mus musculus zinc finger protein 330 (Zfp330), mRNA.	0.05	-0.01	-0.01	0.07	-0.61	0.1	0.05	0.03	0.03	0.13	0.01	0.09	0	-0.12	0.11	0.606	0.8712	0.8945	0	0.4669	0.2676	0.5754	0.744	0.1404	0.734	0.8778	0.3081	0.9629	0.1895	0.2248	4.7	0	0	0	0	-1	0	0	0	0	0	0	0	0	0	0
GI_85702333-S	NM_001037934.1	LOC629605	Mus musculus hypothetical protein LOC629605 (LOC629605), mRNA.	-0.13	0.12	-0.01	-0.08	0.03	-0.05	0.12	0.08	0.04	0.32	-0.22	0.09	0.07	0.03	-0.01	0.1112	0.1576	0.9081	0.6946	0.3008	0.5631	0.1424	0.3002	0.0002	0.6527	0.0091	0.2619	0.3896	0.7066	0.8903	3.1	0.0009	0	0	0	0	0	0	0	0	1	0	0	0	0	0
scl072462.6_25-S	NM_028244.1	2600005C20Rik	Mus musculus RIKEN cDNA 2600005C20 gene (2600005C20Rik), mRNA.	0.06	-0.07	-0.01	-0.15	0.13	-0.03	0.02	0	0	-0.37	0.09	0.09	0.04	0.12	-0.22	0.5519	0.4894	0.9304	0.1881	0.132	0.7322	0.824	0.9955	0.0004	0.9668	0.3523	0.3457	0.6556	0.2186	0.0282	1.9	0.0403	0	0	0	0	0	0	0	0	-1	0	0	0	0	0
TRAV9D-2_U31877_T_cell_receptor_alpha_variable_9D-2_4-S	XM_111585.1	LOC195285	Mus musculus similar to RIKEN cDNA A430107P09 gene (LOC195285), mRNA.	0.12	0.03	0	0.06	0.13	-0.07	-0.02	-0.01	-0.11	-0.25	0.01	0.09	-0.02	-0.03	-0.05	0.0977	0.6172	0.9718	0.0654	0.3786	0.3404	0.7775	0.8412	0.0008	0.1308	0.8853	0.1874	0.7991	0.6605	0.4594	1.5	0.1481	0	0	0	0	0	0	0	0	-1	0	0	0	0	0
scl000292.1_12-S	XM_127742.4		Mus musculus oxidase assembly 1-like (Oxa1l), mRNA.	0.04	0.05	0	0.04	-0.6	-0.04	-0.08	0.15	0.17	0.39	-0.1	0.09	-0.14	0.03	0.2	0.7251	0.6801	0.9922	0	0.7506	0.7335	0.5185	0.216	0.0014	0.1616	0.4102	0.4572	0.2514	0.7826	0.0974	3.4	0.0003	0	0	0	-1	0	0	0	0	1	0	0	0	0	0
scl0002494.1_23-S	NM_009270.2	Sqle	Mus musculus squalene epoxidase (Sqle), mRNA.	0.07	0.09	0	0	-1.18	0.07	-0.03	-0.04	-0.04	0.9	-0.13	0.09	-0.04	-0.7	0.02	0.6405	0.5398	0.9835	0	0.9848	0.647	0.8485	0.7723	0	0.8027	0.3838	0.5684	0.8112	0	0.8991	4.9	0	0	0	0	-1	0	0	0	0	1	0	0	0	0	-1
scl0017970.1_279-S	NM_010877.2	Ncf2	Mus musculus neutrophil cytosolic factor 2 (Ncf2), mRNA.	0.13	0.11	0	-0.01	0.07	-0.25	-0.04	0.03	0.05	-0.03	0.01	0.09	-0.04	0.02	0.02	0.0598	0.1107	0.9588	0.3149	0.8656	0.0006	0.5222	0.6226	0.6951	0.4962	0.913	0.1749	0.5408	0.7991	0.7487	1.3	0.2513	0	0	0	0	0	-1	0	0	0	0	0	0	0	0
scl0001722.1_31-S	NM_008877.2	Plg	Mus musculus plasminogen (Plg), mRNA.	0.15	0.09	0	-0.18	-1.05	-0.15	-0.01	-0.1	-0.08	0.46	0.15	0.09	0.02	-0.15	-0.17	0.3181	0.5457	0.9946	0	0.2228	0.3217	0.9378	0.5199	0.0029	0.5859	0.3146	0.5469	0.8902	0.3151	0.2679	4.5	0	0	0	0	-1	0	0	0	0	1	0	0	0	0	0
scl016621.1_40-S	NM_008455	Klkb1	Mus musculus kallikrein B, plasma 1 (Klkb1), mRNA.	-0.02	0.02	0	-0.19	-0.47	-0.02	0	-0.04	0.06	-0.26	-0.07	0.09	0.11	-0.13	-0.08	0.8737	0.8501	0.9878	0	0.0844	0.8522	0.9674	0.6938	0.0185	0.5965	0.5116	0.4038	0.3177	0.2311	0.4457	4.3	0	0	0	0	-1	0	0	0	0	0	0	0	0	0	0
IGKV4-75_AJ231227_Ig_kappa_variable_4-75_15-S				0.18	0.16	0.01	0.09	0.22	-0.16	-0.12	0.04	-0.03	-0.26	0.2	0.09	0.07	0.02	0.05	0.0331	0.066	0.9354	0.0102	0.3178	0.0555	0.1716	0.6579	0.0029	0.7233	0.0213	0.3022	0.428	0.7947	0.5663	1.8	0.0573	0	0	0	0	0	0	0	0	-1	0	0	0	0	0
scl50694.13.20_68-S	NM_178652.1	Supt3h	Mus musculus suppressor of Ty 3 homolog (S. cerevisiae) (Supt3h), mRNA.	0.11	-0.04	0.01	0.05	0.4	-0.02	-0.03	0.05	0.04	0.12	0.04	0.09	0.11	0.27	0.05	0.2385	0.6436	0.9433	0.0001	0.5822	0.8308	0.7897	0.571	0.2336	0.7071	0.7112	0.3475	0.2634	0.0059	0.5811	2.7	0.003	0	0	0	1	0	0	0	0	0	0	0	0	0	0
scl28993.8_275-S	NM_145567.1	Hibadh	Mus musculus 3-hydroxyisobutyrate dehydrogenase (Hibadh), mRNA.	-0.12	-0.05	0.01	0.03	0.01	0.09	0.02	0.03	-0.09	-0.23	-0.06	0.09	0.04	-0.07	-0.06	0.086	0.5151	0.8539	0.8717	0.6769	0.1822	0.7987	0.6781	0.0017	0.2005	0.4114	0.1838	0.5878	0.3134	0.4124	1.6	0.0854	0	0	0	0	0	0	0	0	-1	0	0	0	0	0
scl0001485.1_299-S	NM_009330.1	Tcf2	Mus musculus transcription factor 2 (Tcf2), mRNA.	0.08	0.06	0.01	-0.05	-0.03	-0.03	-0.01	-0.15	0.07	-0.21	0.11	0.09	-0.08	0.42	-0.15	0.4177	0.5283	0.9172	0.7165	0.5803	0.7856	0.8977	0.1181	0.0291	0.4467	0.2602	0.3407	0.4036	0	0.1205	4.1	0	0	0	0	0	0	0	0	0	0	0	0	0	0	1
scl22595.1.190_2-S	NM_175416.2	C030007I09Rik	Mus musculus RIKEN cDNA C030007I09 gene (C030007I09Rik), mRNA.	-0.03	0.04	0.01	-0.06	-0.08	0.13	0.01	-0.18	0.1	0	0.07	0.09	-0.04	-0.23	-0.11	0.7427	0.5596	0.9098	0.3152	0.4588	0.0842	0.8954	0.0191	0.9746	0.2139	0.3581	0.2613	0.616	0.0032	0.1532	1.8	0.0536	0	0	0	0	0	0	0	0	0	0	0	0	0	-1
scl0012095.1_98-S	NM_013480	Bglap-rs1	Mus musculus bone gamma-carboxyglutamate protein, related sequence 1 (Bglap-rs1), mRNA.	0.1	0.08	0.02	0.07	0.17	-0.15	-0.14	-0.04	-2.02	0.04	-0.1	0.09	-0.05	0.14	-1.3	0.8234	0.8549	0.9712	0.691	0.8678	0.7395	0.7554	0.9236	0.9346	0	0.8147	0.846	0.9136	0.7569	0.0041	2.1	0.0203	0	0	0	0	0	0	0	0	0	-1	0	0	0	0
scl078038.2_5-S	XM_127493.3	Mccc2		0.05	0.05	0.02	0.04	-0.46	-0.09	0.01	0.06	-0.01	0.38	0.05	0.09	0	-0.18	0.09	0.593	0.5447	0.8651	0	0.681	0.3015	0.923	0.5197	0.0001	0.8819	0.6045	0.3245	0.986	0.0522	0.3414	2.3	0.0093	0	0	0	-1	0	0	0	0	1	0	0	0	0	0
scl29198.15_4-S	NM_031998.2	Tsga14	Mus musculus testis specific gene A14 (Tsga14), mRNA.	-0.09	0.1	0.02	-0.16	-0.38	0.13	-0.09	-0.06	-0.09	0.62	-0.05	0.09	-0.05	0.01	-0.2	0.4152	0.3702	0.8814	0.0006	0.141	0.2126	0.4237	0.571	0	0.3815	0.6677	0.3761	0.6654	0.9025	0.0711	3	0.0011	0	0	0	-1	0	0	0	0	1	0	0	0	0	0
scl0056398.1_113-S	NM_019769.2	1500003O03Rik	Mus musculus RIKEN cDNA 1500003O03 gene (1500003O03Rik), mRNA.	0.04	0.03	0.03	0.11	-0.7	0.12	0.1	0.02	0.2	0.25	0.01	0.09	-0.08	-0.02	0.16	0.7305	0.8168	0.7958	0	0.4046	0.3395	0.4538	0.8744	0.0508	0.1132	0.9319	0.4723	0.5273	0.9035	0.2166	3.7	0.0001	0	0	0	-1	0	0	0	0	0	0	0	0	0	0
scl41457.2_174-S	NM_007413.2	Adora2b	Mus musculus adenosine A2b receptor (Adora2b), mRNA.	-0.09	0.17	0.03	0.06	0.08	0	-0.25	-0.08	-0.16	-0.03	-0.05	0.09	0.02	0	-0.09	0.2813	0.0324	0.7458	0.3337	0.4442	0.9869	0.0023	0.2899	0.7092	0.0478	0.5352	0.2819	0.7836	0.9501	0.2572	1.4	0.1636	0	0	0	0	0	0	-1	0	0	0	0	0	0	0
scl21665.7.1_0-S	XM_359308.1	0610005A07Rik	Mus musculus RIKEN cDNA 0610005A07 gene (0610005A07Rik), mRNA.	-0.06	0.33	0.03	0.04	-0.52	0.07	-0.2	0.16	0.02	0.53	-0.09	0.09	-0.16	0.01	0.11	0.5959	0.0042	0.7727	0	0.7075	0.5068	0.0732	0.1627	0	0.8794	0.4428	0.4336	0.1464	0.9534	0.3052	3.7	0.0001	0	1	0	-1	0	0	0	0	1	0	0	0	0	0
scl071780.11_24-S	NM_023627.1	Isyna1	Mus musculus myo-inositol 1-phosphate synthase A1 (Isyna1), mRNA.	-0.12	-0.03	0.03	0.04	-0.47	0.06	0.02	-0.11	-0.04	2.63	-0.04	0.09	0	0.94	-0.01	0.3849	0.8474	0.8415	0.0013	0.7812	0.6699	0.8755	0.417	0	0.7599	0.7872	0.5096	0.9722	0	0.9418	28.2	0	0	0	0	-1	0	0	0	0	1	0	0	0	0	1
scl51953.1.12_171-S	NM_010293.1	Gk-rs1	Mus musculus glucokinase activity, related sequence 1 (Gk-rs1), mRNA.	-0.03	-0.01	0.03	0	0.25	0.03	-0.06	0.05	-0.03	-0.14	0.04	0.09	-0.05	0.04	-0.06	0.6964	0.9366	0.7209	0.0016	0.9698	0.6463	0.463	0.5199	0.0675	0.6997	0.5689	0.2348	0.5357	0.581	0.4581	1.4	0.1725	0	0	0	1	0	0	0	0	0	0	0	0	0	0
scl21815.1.30_5-S	NM_033596	Hist2h4	Mus musculus histone 2, H4 (Hist2h4), mRNA.	-0.1	-0.03	0.03	-0.02	0	0	0.07	-0.04	0.02	0.31	0.02	0.09	0.01	0.09	-0.04	0.22	0.6767	0.6924	0.9515	0.7838	0.9704	0.4056	0.5976	0.0002	0.8405	0.7707	0.2901	0.9149	0.258	0.6419	1.8	0.057	0	0	0	0	0	0	0	0	1	0	0	0	0	0
scl0003736.1_35-S	NM_008156.1	Gpld1	Mus musculus glycosylphosphatidylinositol specific phospholipase D1 (Gpld1), mRNA.	-0.05	0.12	0.03	-0.03	-0.81	-0.01	-0.09	0.01	-0.03	0.09	0	0.09	0.08	-0.39	-0.01	0.6024	0.2057	0.751	0	0.7557	0.9138	0.3574	0.9425	0.3357	0.7273	0.9911	0.3172	0.382	0.0001	0.8715	6.6	0	0	0	0	-1	0	0	0	0	0	0	0	0	0	-1
scl40644.1.1_238-S	NM_175239.2	2810410L24Rik	Mus musculus RIKEN cDNA 2810410L24 gene (2810410L24Rik), mRNA.	-0.19	-0.01	0.03	-0.07	0.07	0.14	-0.01	-0.03	0.17	-0.26	-0.06	0.09	0.09	0.1	-0.03	0.0212	0.9378	0.692	0.3806	0.3819	0.0825	0.8834	0.6963	0.0022	0.0437	0.4442	0.2611	0.2788	0.1982	0.7284	2	0.0278	0	0	0	0	0	0	0	0	-1	0	0	0	0	0
scl0381101.1_0-S	NM_207161	BC048355		0.01	-0.02	0.04	0.21	-0.24	-0.02	0.05	0.03	0.04	-0.02	-0.05	0.09	0.07	-0.29	0.15	0.8954	0.8062	0.6687	0.0187	0.0398	0.8445	0.6068	0.7434	0.8692	0.6897	0.6135	0.3719	0.5	0.0048	0.1328	1.4	0.1908	0	0	0	0	0	0	0	0	0	0	0	0	0	-1
scl46876.5.1_23-S	NM_197998	2210021J22Rik	Mus musculus RIKEN cDNA 2210021J22 gene (2210021J22Rik), mRNA.	0	-0.05	0.04	0.08	-0.13	0.04	0.13	-0.04	0.15	0.45	0.06	0.09	0.15	0.09	0.03	0.9836	0.6684	0.6959	0.2164	0.4704	0.6821	0.2144	0.6782	0.0001	0.1701	0.5761	0.4011	0.1763	0.426	0.8048	2	0.0303	0	0	0	0	0	0	0	0	1	0	0	0	0	0
scl0002658.1_37-S	NM_025411.2	1110049F12Rik	Mus musculus RIKEN cDNA 1110049F12 gene (1110049F12Rik), mRNA.	0.02	0.17	0.04	0.04	-0.29	-0.02	-0.06	0.09	0.07	0.16	0	0.09	0.06	-0.09	-0.04	0.7876	0.0371	0.6446	0.0009	0.6022	0.7707	0.4861	0.2828	0.0579	0.3782	0.99	0.2774	0.4974	0.2989	0.6026	1.6	0.0924	0	0	0	-1	0	0	0	0	0	0	0	0	0	0
scl0394430.5_296-S	NM_201641	Ugt1a13		0.08	0.07	0.04	-0.11	0.02	0.06	-0.11	0.04	0.02	-0.5	-0.03	0.09	0.13	0.19	0	0.5463	0.5893	0.7588	0.8858	0.4399	0.6857	0.4087	0.7658	0.0004	0.9035	0.8265	0.5033	0.3332	0.1745	0.9873	2.2	0.0175	0	0	0	0	0	0	0	0	-1	0	0	0	0	0
scl014567.8_50-S	NM_010273.1	Gdi1	Mus musculus guanosine diphosphate (GDP) dissociation inhibitor 1 (Gdi1), mRNA.	0.01	0.34	0.05	0.21	-0.43	0.08	-0.28	0.08	-0.1	0.23	-0.13	0.09	0.05	-0.19	0.12	0.8951	0.0039	0.6374	0.0003	0.0717	0.476	0.0154	0.4938	0.0466	0.4025	0.2465	0.4187	0.6403	0.1022	0.2903	2.2	0.0128	0	1	0	-1	0	0	0	0	0	0	0	0	0	0
scl21177.47.1_118-S	NM_007379.1	Abca2	Mus musculus ATP-binding cassette, sub-family A (ABC1), member 2 (Abca2), mRNA.	0.14	0.41	0.05	0.08	-0.26	-0.02	-0.37	-0.04	-0.04	0.11	-0.04	0.09	0.13	0.14	0.05	0.2035	0.0003	0.6302	0.018	0.4567	0.848	0.0008	0.6989	0.293	0.692	0.677	0.394	0.2308	0.1913	0.6687	2.7	0.0025	0	1	0	0	0	0	-1	0	0	0	0	0	0	0
scl36983.14.1_161-S	NM_030709	Tmprss5	Mus musculus transmembrane protease, serine 5 (spinesin) (Tmprss5), mRNA.	0.02	0.22	0.05	0.05	0	-0.17	-0.3	0.08	-0.01	-0.06	0	0.09	-0.01	0.06	-0.05	0.8016	0.0197	0.6196	0.9825	0.5489	0.0692	0.0017	0.4035	0.4983	0.885	0.9855	0.3002	0.9217	0.4791	0.5745	1.5	0.1362	0	0	0	0	0	0	-1	0	0	0	0	0	0	0
scl0269799.6_89-S	XM_194289.2	BC049354		-0.15	0.13	0.05	-0.07	0.33	0.01	-0.06	-0.1	0.02	1.02	-0.17	0.09	0.01	0.06	0.07	0.3944	0.4632	0.7923	0.0578	0.7043	0.9573	0.7331	0.5415	0	0.8855	0.3353	0.6197	0.9453	0.7052	0.684	5.6	0	0	0	0	0	0	0	0	0	1	0	0	0	0	0
scl30702.10.1_59-S	NM_026330.2	2510027N19Rik	Mus musculus RIKEN cDNA 2510027N19 gene (2510027N19Rik), mRNA.	0.03	-0.17	0.06	0.24	0.3	0.01	0.07	-0.21	-0.19	0.02	0.09	0.09	0.13	-0.06	0.07	0.7319	0.0659	0.5354	0.0018	0.0111	0.9176	0.4431	0.0244	0.7967	0.0475	0.3285	0.3486	0.1654	0.5147	0.4392	3.7	0.0001	0	0	0	1	0	0	0	0	0	0	0	0	0	0
scl013629.6_24-S	NM_007907.1	Eef2	Mus musculus eukaryotic translation elongation factor 2 (Eef2), mRNA.	0.19	0.14	0.06	0.15	-0.74	0.04	-0.31	0.04	-0.16	0.57	0.09	0.09	0.2	0.09	0.19	0.1997	0.3546	0.673	0	0.3283	0.7785	0.0459	0.7739	0.0004	0.3041	0.5691	0.5602	0.1824	0.5682	0.2138	3.3	0.0004	0	0	0	-1	0	0	0	0	1	0	0	0	0	0
scl22985.15.1_57-S	NM_013631.1	Pklr	Mus musculus pyruvate kinase liver and red blood cell (Pklr), mRNA.	-0.01	0.18	0.06	0.07	-0.4	0.04	-0.15	-0.06	-0.2	-0.81	0.05	0.09	-0.03	-0.34	0.02	0.9167	0.1611	0.6409	0.0029	0.5994	0.7526	0.2366	0.6538	0	0.1226	0.6865	0.4901	0.7993	0.0097	0.8585	6.7	0	0	0	0	-1	0	0	0	0	-1	0	0	0	0	0
scl18015.10.1_64-S	NM_023514.2	Mrps9	Mus musculus mitochondrial ribosomal protein S9 (Mrps9), mRNA.	0.07	-0.12	0.06	0.05	0.12	0.04	0.03	0	-0.17	-0.42	-0.04	0.09	0.02	0.01	-0.05	0.4616	0.2469	0.5248	0.2523	0.5943	0.6865	0.7646	0.9977	0.0001	0.0978	0.7168	0.4009	0.8467	0.8834	0.6043	2	0.0252	0	0	0	0	0	0	0	0	-1	0	0	0	0	0
scl074552.1_14-S	XM_131773.3	9130020G22Rik	Mus musculus RIKEN cDNA 9130020G22 gene (9130020G22Rik), mRNA.	0.11	0.11	0.06	0	0.17	-0.06	-0.13	-0.05	-0.05	-0.07	0.11	0.09	0.06	0.26	0.02	0.1047	0.1249	0.391	0.0165	0.9904	0.3756	0.0595	0.4947	0.3209	0.4633	0.1271	0.1875	0.3935	0.0003	0.8172	1.8	0.0566	0	0	0	0	0	0	0	0	0	0	0	0	0	1
scl35231.15.1_81-S	NM_019676.1	Plcd1		0.03	0.06	0.06	-0.01	-0.01	0.01	-0.03	-0.06	-0.34	-0.08	0.03	0.09	0.02	-0.11	-0.2	0.721	0.5281	0.5382	0.9501	0.8803	0.9426	0.7582	0.5417	0.4309	0.0006	0.7927	0.3319	0.8337	0.2517	0.0426	1.5	0.1222	0	0	0	0	0	0	0	0	0	-1	0	0	0	0
scl19979.21.1_7-S	NM_022883.1	Lpin3	Mus musculus lipin 3 (Lpin3), mRNA.	-0.05	0.06	0.06	-0.03	-0.01	-0.01	-0.05	-0.04	-0.13	0.31	0.03	0.09	0.08	0.21	-0.08	0.5092	0.4402	0.4521	0.8446	0.6596	0.9417	0.5187	0.6099	0.0001	0.0854	0.7018	0.2528	0.3079	0.0066	0.3062	2.4	0.008	0	0	0	0	0	0	0	0	1	0	0	0	0	0
scl0003469.1_9-S	NM_025862.1	Acad8	Mus musculus acyl-Coenzyme A dehydrogenase family, member 8 (Acad8), mRNA.	0.06	-0.03	0.06	-0.08	-0.45	-0.04	0	0.2	0.04	0.24	0.01	0.09	-0.08	-0.19	0.02	0.514	0.7512	0.5517	0	0.3978	0.7143	0.962	0.0478	0.0154	0.6663	0.8827	0.3884	0.4162	0.059	0.8697	2.5	0.0054	0	0	0	-1	0	0	0	0	0	0	0	0	0	0
scl0002866.1_3-S	NM_133348.1	Bach	Mus musculus brain acyl-CoA hydrolase (Bach), mRNA.	-0.13	0.21	0.06	-0.12	-0.36	0.03	-0.13	-0.01	0.04	-0.12	-0.23	0.09	0.13	-0.19	0.07	0.0992	0.0115	0.4358	0	0.1301	0.6946	0.0955	0.9107	0.1281	0.6076	0.0059	0.2645	0.1065	0.0206	0.352	4.4	0	0	0	0	-1	0	0	0	0	0	0	0	0	0	0
scl26949.8.1_14-S	NM_009663	Alox5ap	Mus musculus arachidonate 5-lipoxygenase activating protein (Alox5ap), mRNA.	0.13	-0.07	0.07	0.42	0.34	0.11	0.16	0.09	-0.35	0.76	0.04	0.09	0.31	-0.03	-0.01	0.4165	0.6626	0.6515	0.0405	0.0123	0.5126	0.3329	0.5844	0	0.0347	0.8206	0.5735	0.0618	0.8421	0.9493	5.2	0	0	0	0	0	0	0	0	0	1	0	0	0	0	0
scl066193.1_138-S	NM_025411.2	1110049F12Rik	Mus musculus RIKEN cDNA 1110049F12 gene (1110049F12Rik), mRNA.	0.18	0.04	0.07	0.22	0	0.02	0.09	-0.02	-0.09	0.04	0.21	0.09	0.08	0.28	0.11	0.0459	0.6588	0.4431	0.9869	0.0125	0.8384	0.3109	0.7864	0.6051	0.3034	0.0206	0.2832	0.3517	0.0022	0.2008	2.1	0.0192	0	0	0	0	0	0	0	0	0	0	0	0	0	1
scl26049.1.1_41-S	NM_030701.1	Gpr109b		0	0	0.07	0.16	0.01	-0.05	-0.06	-0.05	-0.25	0.66	0.12	0.09	0.05	-0.37	-0.13	0.9749	0.9916	0.6284	0.9292	0.3046	0.7544	0.6929	0.727	0.0001	0.1125	0.4336	0.5709	0.7418	0.0173	0.4041	3.7	0.0001	0	0	0	0	0	0	0	0	1	0	0	0	0	0
scl46990.11.1_92-S	NM_008368.3	Il2rb	Mus musculus interleukin 2 receptor, beta chain (Il2rb), mRNA.	0.23	0.07	0.07	0.11	0.35	-0.03	-0.09	0	0.05	-0.29	0.12	0.09	0.15	0.09	0.15	0.0206	0.4919	0.4849	0.0006	0.236	0.7179	0.3309	0.9762	0.0036	0.6324	0.2272	0.3241	0.1161	0.3686	0.1272	2	0.0273	0	0	0	1	0	0	0	0	-1	0	0	0	0	0
scl48017.27.8_120-S	NM_009154.1	Sema5a	Mus musculus sema domain, seven thrombospondin repeats (type 1 and type 1-like), transmembrane domain (TM) and short cytoplasmic domain, (semaphorin) 5A (Sema5a), mRNA.	0.17	0.06	0.07	0.09	0.26	-0.12	-0.14	-0.1	0.07	-0.14	0.08	0.09	-0.03	0.05	0.11	0.038	0.4312	0.359	0.0014	0.2816	0.1241	0.0839	0.1872	0.0907	0.3754	0.3249	0.2678	0.7472	0.5185	0.1504	1.9	0.0343	0	0	0	1	0	0	0	0	0	0	0	0	0	0
scl24849.9.1_206-S	XM_131731.3	Slc30a2	Mus musculus solute carrier family 30 (zinc transporter), member 2 (Slc30a2), mRNA.	0.06	0.14	0.07	0.03	0.06	-0.14	-0.09	-0.17	0.59	0.16	-0.01	0.09	-0.1	0.06	0.91	0.797	0.5602	0.7669	0.8216	0.8942	0.5599	0.7292	0.5008	0.5289	0.0187	0.9609	0.727	0.6705	0.8181	0.0004	1.5	0.1323	0	0	0	0	0	0	0	0	0	0	0	0	0	0
scl32057.1.564_6-S	NM_175103.2	1110025L05Rik	Mus musculus RIKEN cDNA 1110025L05 gene (1110025L05Rik), mRNA.	-0.1	0.25	0.07	0.03	0.49	0.08	-0.19	-0.03	0.01	0.09	-0.09	0.09	0.25	-0.06	-0.07	0.2617	0.0079	0.4388	0	0.6981	0.3924	0.0389	0.7048	0.3371	0.8717	0.3037	0.3258	0.0077	0.5065	0.4626	6.7	0	0	0	0	1	0	0	0	0	0	0	0	0	0	0
scl00381314.1_0-S	NM_198653.1	2010002H18Rik	Mus musculus RIKEN cDNA 2010002H18 gene (2010002H18Rik), mRNA.	0.03	-0.04	0.07	0.01	-0.18	-0.04	0.06	-0.04	-0.11	-0.22	0.01	0.09	0.02	-0.02	0.01	0.5817	0.4577	0.1962	0.0017	0.9143	0.4319	0.2971	0.5072	0.0002	0.0539	0.8055	0.1087	0.7205	0.6637	0.8858	5.4	0	0	0	0	-1	0	0	0	0	-1	0	0	0	0	0
scl0319180.1_4-S	NM_178195.1	Hist1h2bf	Mus musculus histone 1, H2bf (Hist1h2bf), mRNA.	-0.08	-0.12	0.07	-0.03	-0.4	0.1	0.04	-0.12	0.11	0.26	-0.09	0.09	-0.1	0	0.12	0.5625	0.3375	0.5709	0.0026	0.8339	0.4403	0.7634	0.361	0.0475	0.4139	0.4831	0.505	0.4588	0.9887	0.3416	1.4	0.1756	0	0	0	-1	0	0	0	0	0	0	0	0	0	0
scl0002875.1_701-S	NM_009453.1	U2af1-rs2	Mus musculus U2 small nuclear ribonucleoprotein auxiliary factor (U2AF) 1, related sequence 2 (U2af1-rs2), mRNA.	-0.01	0.08	0.07	-0.04	0.05	-0.09	-0.04	-0.03	0.1	0.02	-0.02	0.09	0.06	-0.25	0.04	0.899	0.2217	0.2472	0.4648	0.5588	0.1302	0.4988	0.5773	0.7963	0.1239	0.7033	0.1576	0.3481	0.0002	0.4779	2.9	0.0016	0	0	0	0	0	0	0	0	0	0	0	0	0	-1
scl0014247.2_61-S	NM_008026.1	Fli1	Mus musculus Friend leukemia integration 1 (Fli1), mRNA.	-0.06	-0.05	0.07	-0.15	0.13	0.14	0.05	0.02	0.1	0.03	0.11	0.09	0.38	0.06	0.02	0.5346	0.6131	0.4989	0.2191	0.143	0.1759	0.6087	0.8365	0.7669	0.3465	0.3004	0.36	0.0004	0.5948	0.8528	1.9	0.0455	0	0	0	0	0	0	0	0	0	0	0	0	1	0
scl016541.8_1-S	NM_008437.1	Napsa		-0.11	0.07	0.08	0.47	0.59	0.13	0.19	0.04	-0.32	0.18	-0.12	0.09	0.47	-0.03	-0.12	0.4963	0.6878	0.6235	0.0006	0.0054	0.4282	0.2599	0.7842	0.2755	0.0577	0.4623	0.578	0.0052	0.8684	0.4581	4.4	0	0	0	0	1	0	0	0	0	0	0	0	0	0	0
scl000765.1_6-S	NM_178082.2	Insig2	Mus musculus insulin induced gene 2 (Insig2), mRNA.	0.05	0.14	0.08	0.11	0.02	0.09	-0.01	-0.02	-0.02	1.46	0.05	0.09	0.04	1.54	0.07	0.7872	0.4936	0.7052	0.9001	0.5807	0.6472	0.9413	0.9147	0	0.9104	0.8147	0.6607	0.8245	0	0.7276	7.7	0	0	0	0	0	0	0	0	0	1	0	0	0	0	1
scl1386.7.1_155-S	XM_358752.1	4930562C15Rik	Mus musculus RIKEN cDNA 4930562C15 gene (4930562C15Rik), mRNA.	0.14	-0.01	0.08	0.1	0.1	-0.04	-0.04	0.04	0.03	-0.24	0.1	0.09	0.07	0.05	0.07	0.1	0.8807	0.3465	0.2067	0.2423	0.596	0.5864	0.648	0.0043	0.676	0.2252	0.3014	0.4181	0.5697	0.3884	1.4	0.1877	0	0	0	0	0	0	0	0	-1	0	0	0	0	0
scl40166.10.1_13-S	NM_008193	Guk1	Mus musculus guanylate kinase 1 (Guk1), mRNA.	0.22	0.06	0.09	0.05	0.34	-0.07	-0.05	0.04	-0.1	-0.21	0.09	0.09	0.21	-0.05	-0.04	0.0185	0.5173	0.3028	0.0004	0.5769	0.4612	0.5873	0.6285	0.0191	0.28	0.3114	0.3401	0.024	0.6083	0.684	2.4	0.0069	0	0	0	1	0	0	0	0	0	0	0	0	0	0
scl38801.3.1_98-S	XM_196000.3	4833431D13Rik		0.11	-0.08	0.09	-0.12	0.04	-0.03	0.09	-0.02	0.34	-0.2	0	0.09	0.09	-0.13	0.17	0.2269	0.3369	0.3011	0.6246	0.1804	0.7254	0.3049	0.7922	0.0281	0.0003	0.9772	0.2854	0.2891	0.1509	0.0585	2.3	0.0122	0	0	0	0	0	0	0	0	0	1	0	0	0	0
scl24881.12.1_60-S	NM_025297.1	Nrbf1	Mus musculus nuclear receptor binding factor 1 (Nrbf1), mRNA.	0.21	-0.05	0.1	0.17	0.2	-0.08	0.02	-0.13	-0.14	-0.36	0.06	0.09	0.15	0.17	0.08	0.0887	0.6895	0.4019	0.1034	0.1651	0.5094	0.8662	0.3009	0.0043	0.2395	0.6238	0.4404	0.2203	0.1752	0.5253	1.4	0.1684	0	0	0	0	0	0	0	0	-1	0	0	0	0	0
scl41150.22.1_20-S	NM_178680.2	Cmya4	Mus musculus cardiomyopathy associated 4 (Cmya4), mRNA.	0.04	0.12	0.1	0.1	0.61	-0.13	-0.06	-0.03	-0.15	-0.82	-0.03	0.09	0.17	0.29	0.01	0.8542	0.5417	0.5986	0.003	0.6208	0.5026	0.7583	0.886	0.0001	0.4562	0.89	0.648	0.4055	0.1481	0.9644	1.4	0.1569	0	0	0	1	0	0	0	0	-1	0	0	0	0	0
scl30530.4.1_81-S	NM_183248.1	Nkx6-2	Mus musculus NK6 transcription factor related, locus 2 (Drosophila) (Nkx6-2), mRNA.	0.15	0.42	0.1	-0.28	0.24	-0.14	-0.52	-0.03	0.06	-0.25	0	0.09	0.13	0.06	-0.23	0.2954	0.0049	0.4761	0.1054	0.0608	0.3474	0.0007	0.8219	0.0927	0.6695	0.9884	0.5596	0.3884	0.6774	0.124	1.7	0.0808	0	1	0	0	0	0	-1	0	0	0	0	0	0	0
scl00229285.2_94-S	NM_144895.1	Spg20	Mus musculus spastic paraplegia 20, spartin (Troyer syndrome) homolog (human) (Spg20), mRNA.	0.14	0.14	0.11	0.07	0.12	-0.05	-0.15	-0.05	-0.13	0.12	0.18	0.09	0.16	0.4	0.13	0.1109	0.1109	0.2075	0.178	0.4082	0.5572	0.0886	0.5501	0.188	0.1327	0.0479	0.3259	0.0647	0	0.1347	2.7	0.0028	0	0	0	0	0	0	0	0	0	0	0	0	0	1
scl26802.3_29-S	NM_023229.1	Fastk	Mus musculus Fas-activated serine/threonine kinase (Fastk), mRNA.	0.17	0.03	0.11	0.05	-0.44	-0.03	-0.11	-0.08	0.12	-0.02	0.02	0.09	0.13	-0.03	0.19	0.2012	0.8133	0.4135	0.0016	0.7174	0.8396	0.3981	0.5584	0.8594	0.3602	0.9025	0.505	0.3135	0.8409	0.1463	2	0.027	0	0	0	-1	0	0	0	0	0	0	0	0	0	0
scl0001514.1_44-S	NM_011235.2	Rad51l3	Mus musculus RAD51-like 3 (S. cerevisiae) (Rad51l3), mRNA.	0.02	-0.02	0.11	-0.03	-0.29	0.07	0.02	-0.08	-0.01	0.08	0.08	0.09	0.1	-0.07	-0.05	0.8308	0.7901	0.1734	0.0005	0.6603	0.3502	0.8048	0.3203	0.3246	0.943	0.3211	0.2632	0.1974	0.3603	0.564	1.6	0.101	0	0	0	-1	0	0	0	0	0	0	0	0	0	0
GI_83921620-A	NM_145470.2	Depdc6	Mus musculus DEP domain containing 6 (Depdc6), transcript variant 1, mRNA.	0.07	0.2	0.11	-0.08	-0.45	-0.03	-0.21	-0.34	-0.15	-0.09	0.14	0.09	0.07	0.32	-0.14	0.5329	0.1014	0.3514	0.0004	0.5244	0.8245	0.0851	0.0062	0.453	0.2122	0.2328	0.4519	0.5348	0.0092	0.2336	5.8	0	0	0	0	-1	0	0	0	0	0	0	0	0	0	0
GI_70778910-I	NM_152220.1	Stx3	Mus musculus syntaxin 3 (Stx3), transcript variant A, mRNA.	0.03	0.12	0.12	0.11	0.39	-0.04	-0.03	-0.15	-0.15	0.21	-0.06	0.09	0.06	0.13	0.01	0.7363	0.1216	0.1137	0	0.1626	0.6041	0.6613	0.0524	0.0088	0.0619	0.4573	0.2474	0.4398	0.1064	0.9321	5.6	0	0	0	0	1	0	0	0	0	0	0	0	0	0	0
scl00245886.1_51-S	NM_145633	Ankrd27	Mus musculus ankyrin repeat domain 27 (VPS9 domain) (Ankrd27), mRNA.	0.01	-0.05	0.12	0.02	-0.54	0.01	0.05	-0.12	0.14	0.25	-0.1	0.09	0.1	-0.1	0.09	0.9515	0.6478	0.287	0	0.8586	0.9298	0.6604	0.2632	0.0208	0.188	0.3779	0.4279	0.3348	0.3721	0.409	2.5	0.0057	0	0	0	-1	0	0	0	0	0	0	0	0	0	0
scl067067.1_49-S	NM_025946.2	2010100O12Rik	Mus musculus RIKEN cDNA 2010100O12 gene (2010100O12Rik), mRNA.	0.13	0.13	0.13	0.14	0.28	-0.04	-0.15	-0.04	-0.15	-0.06	0.22	0.09	0.18	0.02	0.09	0.0887	0.0932	0.1037	0.0007	0.0698	0.6455	0.0556	0.6195	0.4678	0.055	0.0054	0.2742	0.0223	0.824	0.2642	3	0.0013	0	0	0	1	0	0	0	0	0	0	0	0	0	0
scl0171281.4_22-S	NM_134246.2	Pte2a	Mus musculus peroxisomal acyl-CoA thioesterase 2A (Pte2a), mRNA.	-0.14	0.05	0.13	0.03	-0.19	0.1	-0.01	0.03	-0.1	-3.11	0.03	0.09	0.28	-2.19	-0.03	0.694	0.884	0.7149	0.5969	0.9294	0.7737	0.9716	0.9407	0	0.7776	0.9227	0.7973	0.4183	0	0.9253	8.4	0	0	0	0	0	0	0	0	0	-1	0	0	0	0	-1
scl0001103.1_81-S	NM_198967.1	BC023818		0.01	0.02	0.13	-0.08	-0.23	0.09	0.01	-0.08	-0.03	0	-0.05	0.09	0.06	-0.15	-0.01	0.9371	0.8048	0.0899	0.0037	0.2806	0.2368	0.9474	0.2798	0.9561	0.6568	0.481	0.2601	0.4309	0.0481	0.9425	1.6	0.1007	0	0	0	-1	0	0	0	0	0	0	0	0	0	0
scl071147.1_23-S	XM_127578.2	4933425A18Rik	Mus musculus RIKEN cDNA 4933425A18 gene (4933425A18Rik), mRNA.	0.04	0.01	0.13	-0.09	-0.25	0.05	0.08	-0.09	-0.05	-0.01	0.08	0.09	0.24	-0.09	-0.11	0.6059	0.9207	0.0816	0.0007	0.228	0.5167	0.2413	0.2032	0.9297	0.4947	0.2661	0.2012	0.0012	0.205	0.1222	2.8	0.002	0	0	0	-1	0	0	0	0	0	0	0	0	1	0
scl0227570.7_253-S	XM_130011.5	2810455F06Rik	Mus musculus RIKEN cDNA 2810455F06 gene (2810455F06Rik), mRNA.	0.1	0.07	0.14	0.17	0.44	-0.1	0	-0.08	-0.05	-0.53	-0.01	0.09	0.14	0	0.2	0.2827	0.4149	0.1408	0	0.0633	0.3005	0.9714	0.367	0	0.5928	0.8914	0.3531	0.134	0.9832	0.0312	3.5	0.0002	0	0	0	1	0	0	0	0	-1	0	0	0	0	0
scl22997.10_102-S	NM_033526.1	AI663987	Mus musculus expressed sequence AI663987 (AI663987), mRNA.	0.02	0.1	0.15	0.33	-0.13	-0.01	-0.17	-0.09	-0.17	-0.38	0.21	0.09	0.32	-0.05	0.29	0.8527	0.4181	0.2219	0.2692	0.0082	0.9054	0.1547	0.4769	0.0026	0.1647	0.091	0.477	0.0105	0.6753	0.0213	3	0.0009	0	0	0	0	0	0	0	0	-1	0	0	0	0	0
scl18407.1_27-S	NM_010658.2	Mafb	Mus musculus v-maf musculoaponeurotic fibrosarcoma oncogene family, protein B (avian) (Mafb), mRNA.	0.04	0.06	0.15	0.3	0.48	0.06	-0.06	-0.06	-0.17	0.71	0.02	0.09	0.1	0.03	0.06	0.8308	0.7289	0.393	0.0071	0.0814	0.7085	0.7475	0.7395	0.0001	0.3237	0.9019	0.6155	0.5757	0.8498	0.7199	4.5	0	0	0	0	0	0	0	0	0	1	0	0	0	0	0
scl44801.3.1_6-S	NM_007526.1	Barx1	Mus musculus BarH-like homeobox 1 (Barx1), mRNA.	-0.05	0.14	0.15	0.08	0.31	0.02	-0.08	-0.02	0	-0.06	-0.04	0.09	0	0.28	-0.01	0.463	0.0449	0.0295	0	0.2518	0.7522	0.2162	0.7206	0.3625	0.9667	0.6002	0.1946	0.985	0.0001	0.8595	2.9	0.0016	0	0	0	1	0	0	0	0	0	0	0	0	0	1
scl20796.12_159-S	NM_172665.1	Pdk1		0.1	-0.09	0.15	0.02	-0.16	-0.03	-0.03	-0.04	0.02	-0.48	0	0.09	0.1	-0.32	0.05	0.3239	0.3865	0.1506	0.135	0.8577	0.7446	0.7873	0.7202	0	0.8795	0.9974	0.3839	0.3611	0.0029	0.6025	3.4	0.0003	0	0	0	0	0	0	0	0	-1	0	0	0	0	-1
scl0014732.2_168-S	NM_008149.2	Gpam	Mus musculus glycerol-3-phosphate acyltransferase, mitochondrial (Gpam), mRNA.	0.17	0.01	0.15	-0.09	-0.44	-0.11	0.09	-0.18	-0.21	0.58	-0.08	0.09	0.19	-0.07	-0.01	0.1377	0.9489	0.174	0.0002	0.4168	0.3387	0.4336	0.1095	0	0.0675	0.4801	0.3972	0.0849	0.5212	0.9553	3.4	0.0003	0	0	0	-1	0	0	0	0	1	0	0	0	0	0
scl37713.12.428_61-S	NM_145365.2	Creb3l3	Mus musculus cAMP responsive element binding protein 3-like 3 (Creb3l3), mRNA.	0.03	0.12	0.15	-0.21	-0.01	-0.02	-0.09	-0.14	-0.15	-0.73	0.09	0.09	0.3	-0.03	-0.3	0.8435	0.4478	0.3369	0.9296	0.189	0.885	0.5586	0.3734	0	0.3395	0.58	0.5734	0.06	0.8561	0.0559	3	0.0011	0	0	0	0	0	0	0	0	-1	0	0	0	0	0
scl00116905.1_79-S	NM_144491	Dph2l1	Mus musculus diptheria toxin resistance protein required for diphthamide biosynthesis (Saccharomyces)-like 1 (Dph2l1), mRNA.	0.07	0.16	0.16	0.02	0	-0.03	-0.14	-0.23	-0.22	-0.11	0.08	0.09	0.18	0.17	-0.08	0.3828	0.0429	0.0365	0.9536	0.8275	0.7046	0.0623	0.0043	0.1477	0.0046	0.3292	0.2647	0.0219	0.0328	0.3096	3.1	0.0008	0	0	0	0	0	0	0	-1	0	-1	0	0	0	0
scl00232966.1_31-S	XM_149897.3	Zfp114	Mus musculus zinc finger protein 114 (Zfp114), mRNA.	-0.05	0.1	0.16	-0.17	-0.08	0.08	-0.01	0.12	0.05	-0.05	-0.08	0.09	0.24	-0.17	-0.17	0.5397	0.202	0.0421	0.3097	0.0363	0.2857	0.9105	0.141	0.5492	0.4979	0.3006	0.2744	0.0032	0.0346	0.032	2.1	0.0226	0	0	0	0	0	0	0	0	0	0	0	0	1	0
scl16334.7.1_2-S	NM_145507.1	Dars	Mus musculus aspartyl-tRNA synthetase (Dars), mRNA.	0.08	-0.01	0.16	-0.23	-0.85	0.03	0.01	-0.03	0.35	0.26	-0.12	0.09	0.01	-0.23	0.17	0.6484	0.9456	0.3706	0	0.1881	0.8569	0.941	0.8754	0.1392	0.0506	0.4835	0.5934	0.9655	0.1949	0.3259	2.5	0.0048	0	0	0	-1	0	0	0	0	0	0	0	0	0	0
scl0003805.1_2-S	XM_125745.1	Itgb1bp3		0	0.01	0.17	0.26	-0.13	0.07	0.05	0.09	1.36	0.05	0.09	0.09	0.05	0.28	1.17	0.9966	0.9686	0.5884	0.6823	0.4091	0.8263	0.8674	0.7799	0.8751	0.0001	0.7821	0.7788	0.8758	0.3809	0.0005	2.5	0.0058	0	0	0	0	0	0	0	0	0	1	0	0	0	0
scl31397.7.1_11-S	NM_022999.1	Prrg2	Mus musculus proline-rich Gla (G-carboxyglutamic acid) polypeptide 2 (Prrg2), mRNA.	0.02	0	0.17	0.1	-0.14	0.01	-0.1	-0.36	-0.02	-0.01	0.06	0.09	0.08	0.01	0.17	0.8229	0.9757	0.0502	0.0977	0.2483	0.8704	0.2685	0.0001	0.9262	0.7876	0.4906	0.3188	0.3825	0.8814	0.0502	2.3	0.0116	0	0	0	0	0	0	0	-1	0	0	0	0	0	0
scl51698.9_140-S	NM_007746.1	Map3k8	Mus musculus mitogen activated protein kinase kinase kinase 8 (Map3k8), mRNA.	0.01	0.03	0.17	0.09	-0.18	-0.03	0.12	-0.03	0.03	0.38	-0.03	0.09	0.06	-0.26	0.13	0.903	0.7502	0.0363	0.0287	0.2804	0.7374	0.1432	0.7259	0	0.7492	0.6904	0.2755	0.4275	0.0021	0.0978	3.4	0.0003	0	0	0	0	0	0	0	0	1	0	0	0	0	-1
scl0058180.2_11-S	NM_178922.2	Hic2	Mus musculus hypermethylated in cancer 2 (Hic2), mRNA.	-0.01	-0.04	0.17	0.01	0.18	-0.06	0.02	-0.02	-0.03	-0.29	-0.01	0.09	0.24	0.27	-0.02	0.9268	0.6437	0.0536	0.0395	0.9406	0.5191	0.8087	0.7791	0.0017	0.7451	0.9496	0.3086	0.0083	0.0027	0.8062	2.3	0.0113	0	0	0	0	0	0	0	0	-1	0	0	0	0	1
scl33556.12_71-S	NM_173866.1	Gpt2		-0.06	0.04	0.17	-0.03	0.07	-0.09	-0.07	-0.02	0.07	-0.49	-0.17	0.09	0.31	-0.39	-0.04	0.6266	0.7559	0.1811	0.5989	0.8364	0.4593	0.6027	0.8525	0.0003	0.5863	0.1974	0.4802	0.0171	0.0033	0.7397	2.3	0.0115	0	0	0	0	0	0	0	0	-1	0	0	0	0	-1
scl10145.9.1_15-S	NM_011741.1	Zan	Mus musculus zonadhesin (Zan), mRNA.	-0.04	-0.03	0.17	-0.08	-0.05	-0.03	0.03	-0.25	0.04	0.08	-0.01	0.09	-0.01	0.15	-0.04	0.6211	0.6856	0.0436	0.5303	0.3348	0.7174	0.6772	0.003	0.306	0.6112	0.9461	0.2522	0.9103	0.0691	0.6591	1.4	0.1606	0	0	0	0	0	0	0	-1	0	0	0	0	0	0
scl0002293.1_7-S	NM_009159	Sfrs5	Mus musculus splicing factor, arginine/serine-rich 5 (SRp40, HRS) (Sfrs5), mRNA.	0.21	-0.07	0.2	0.34	-0.62	0.08	0.13	0.1	-0.15	-0.09	0.14	0.09	0.35	-0.18	0.39	0.1832	0.6621	0.1974	0.0002	0.0308	0.6163	0.4225	0.5332	0.5792	0.3296	0.3656	0.5545	0.0276	0.257	0.0144	3.1	0.0007	0	0	0	-1	0	0	0	0	0	0	0	0	0	0
scl28357.13.1_35-S	NM_133927.1	2700050P07Rik		0.01	0.06	0.2	-0.01	0.15	0.05	-0.08	-0.26	-0.04	-0.17	0.06	0.09	0.09	0.05	0.06	0.8991	0.4948	0.0263	0.0946	0.8943	0.5647	0.3481	0.004	0.0598	0.6698	0.4667	0.308	0.2944	0.5519	0.511	1.3	0.2449	0	0	0	0	0	0	0	-1	0	0	0	0	0	0
scl077038.16_27-S	NM_023854.1	Zfp289	Mus musculus zinc finger protein 289 (Zfp289), mRNA.	0.16	0.08	0.22	0.3	-0.5	0.02	-0.13	-0.07	0.26	-0.02	0.11	0.09	0.24	-0.15	0.38	0.2275	0.5628	0.1023	0.0003	0.0249	0.8899	0.3206	0.6127	0.8795	0.0492	0.4159	0.4755	0.0749	0.2557	0.0054	3.4	0.0003	0	0	0	-1	0	0	0	0	0	0	0	0	0	0
scl0052815.1_84-S	NM_027570.3	Ldhd	Mus musculus lactate dehydrogenase D (Ldhd), mRNA.	0.06	0.04	0.22	0.02	-0.47	-0.01	-0.02	-0.07	-0.26	-0.14	-0.04	0.09	0.42	0.35	0.03	0.627	0.7503	0.0685	0.0002	0.884	0.9221	0.8966	0.5879	0.2647	0.0327	0.7643	0.4487	0.0008	0.0049	0.7933	6.7	0	0	0	0	-1	0	0	0	0	0	0	0	0	1	1
scl32043.3_256-S	NM_178901.2	AI467606	Mus musculus expressed sequence AI467606 (AI467606), mRNA.	0.12	0.03	0.23	0.45	0.53	1.07	-0.02	-0.08	-0.42	-0.22	0.14	0.09	0.5	0.05	-0.04	0.6938	0.9111	0.4526	0.0942	0.1504	0.001	0.9385	0.7981	0.4806	0.1792	0.6606	0.7729	0.1109	0.8651	0.8852	1.9	0.0335	0	0	0	0	0	1	0	0	0	0	0	0	0	0
scl47630.6_103-S	NM_145478.1	Pim3	Mus musculus proviral integration site 3 (Pim3), mRNA.	0.1	0.16	0.24	0.11	0.02	-0.15	-0.04	0.11	-0.03	-0.56	-0.03	0.09	0.31	-0.27	0.11	0.4934	0.2735	0.1018	0.8825	0.4251	0.2921	0.8027	0.4605	0.0002	0.854	0.854	0.5161	0.0321	0.0608	0.4415	2.1	0.0213	0	0	0	0	0	0	0	0	-1	0	0	0	0	0
scl014864.1_330-S	NM_010359.1	Gstm3	Mus musculus glutathione S-transferase, mu 3 (Gstm3), mRNA.	0.18	0	0.24	0.02	0.03	-0.17	-0.04	-0.26	-0.02	0.33	0.08	0.09	0.04	0.69	-0.06	0.1167	0.9837	0.0323	0.7695	0.8697	0.1413	0.7066	0.0212	0.0045	0.8348	0.454	0.4194	0.6951	0	0.5852	4.2	0	0	0	0	0	0	0	0	0	1	0	0	0	0	1
scl0067727.2_187-S	NM_026343.1	Stx17		0.09	0.03	0.25	0.37	0.24	0.02	-0.02	-0.17	-0.09	-0.39	0.17	0.09	0.2	0.13	0.24	0.3391	0.7861	0.0099	0.0134	0.0002	0.8326	0.8252	0.0685	0.0001	0.3186	0.0795	0.3272	0.036	0.1856	0.0124	3.2	0.0005	0	0	0	0	1	0	0	0	-1	0	0	0	0	0
scl41209.40_507-S	NM_001002004	2610507B11Rik	Mus musculus RIKEN cDNA 2610507B11 gene (2610507B11Rik), mRNA.	-0.09	0.07	0.25	0.27	0.11	0.02	0.05	-0.16	-0.42	-0.16	-0.02	0.09	0.14	0.09	0.13	0.4375	0.5563	0.0459	0.363	0.0273	0.87	0.6701	0.1769	0.1913	0.0008	0.8465	0.475	0.2344	0.4501	0.2864	1.5	0.1399	0	0	0	0	0	0	0	0	0	-1	0	0	0	0
scl28293.6.1_86-S	NM_013546.1	Hebp1	Mus musculus heme binding protein 1 (Hebp1), mRNA.	-0.15	0.11	0.27	0.28	0.03	0.16	-0.08	-0.16	-0.19	-0.25	0.09	0.09	0.45	-0.18	-0.02	0.3204	0.4453	0.0712	0.8261	0.0605	0.2815	0.5919	0.2805	0.1014	0.2076	0.5413	0.5637	0.0037	0.2249	0.9125	1.5	0.1151	0	0	0	0	0	0	0	0	0	0	0	0	1	0
scl25143.20.1_12-S	NM_177045.2	A830039B04Rik	Mus musculus RIKEN cDNA A830039B04 gene (A830039B04Rik), mRNA.	0.3	0.18	0.3	0.28	0.37	-0.03	-0.22	-0.22	-0.18	-0.25	0.32	0.09	0.33	0.19	-0.02	0.0132	0.1306	0.0134	0.0023	0.0199	0.8144	0.0658	0.062	0.0345	0.1287	0.0077	0.4645	0.006	0.1111	0.8892	3	0.0012	0	0	0	1	0	0	0	0	0	0	0	0	0	0
scl000249.1_5-S	NM_016870.2	Sah	Mus musculus SA rat hypertension-associated homolog (Sah), mRNA.	-0.1	0.08	0.3	-0.05	-0.03	0.1	0.01	-0.19	0.16	-0.08	-0.02	0.09	0.21	0.1	0.01	0.349	0.4658	0.0045	0.8052	0.5945	0.318	0.9032	0.0665	0.4152	0.1166	0.8801	0.4027	0.0465	0.3272	0.8958	1.3	0.2569	0	0	1	0	0	0	0	0	0	0	0	0	0	0
GI_34787413-S	NM_011756.3	Zfp36	Mus musculus zinc finger protein 36 (Zfp36), mRNA.	0.17	0.13	0.32	0.32	0.24	-0.02	-0.12	-0.05	-0.28	-0.35	0.17	0.09	0.59	-0.04	0.03	0.2142	0.3312	0.0184	0.0716	0.0199	0.9092	0.3694	0.7154	0.0097	0.0403	0.1928	0.504	0	0.744	0.7927	2.6	0.0041	0	0	0	0	0	0	0	0	0	0	0	0	1	0
scl33695.16.1_25-S	NM_011977.2	Slc27a1	Mus musculus solute carrier family 27 (fatty acid transporter), member 1 (Slc27a1), mRNA.	-0.01	0.1	0.35	0.21	0.24	0.03	-0.08	-0.33	-0.39	-0.33	0.11	0.09	0.25	0.06	-0.2	0.9547	0.3797	0.0028	0.0408	0.068	0.8073	0.4786	0.0056	0.0057	0.0012	0.3593	0.4159	0.0308	0.5768	0.0787	2.8	0.0022	0	0	1	0	0	0	0	0	0	-1	0	0	0	0
scl22721.9.1_12-S	XM_131077.2	1110037P11Rik	Mus musculus RIKEN cDNA 1110037P11 gene (1110037P11Rik), mRNA.	0.06	0.08	-0.68	0.08	0.07	-0.09	-0.03	0.52	0.1	-0.14	-0.02	0.08	-3.08	0.04	-0.01	0.8643	0.8088	0.0546	0.8369	0.8225	0.8029	0.9392	0.1404	0.6881	0.7722	0.9526	0.8293	0	0.8986	0.9751	6.9	0	0	0	0	0	0	0	0	0	0	0	0	0	-1	0
scl066190.1_22-S	NM_025408.1	Phca	Mus musculus phytoceramidase, alkaline (Phca), mRNA.	-0.22	0.01	-0.43	-0.32	-0.27	0.04	0.28	0.34	0.24	0.64	-0.07	0.08	-0.24	-0.53	-0.18	0.247	0.9756	0.0261	0.1571	0.0941	0.8498	0.1491	0.0783	0.0013	0.2169	0.697	0.6903	0.2165	0.0072	0.3348	2.5	0.0049	0	0	0	0	0	0	0	0	1	0	0	0	0	0
scl48597.11_551-S	NM_183064.1	Fgf12	Mus musculus fibroblast growth factor 12 (Fgf12), transcript variant 2, mRNA.	-0.14	0.16	-0.35	-0.03	0	-0.12	-0.04	0.31	0.04	-0.07	-0.16	0.08	-1.1	-0.09	0	0.2803	0.2299	0.0117	0.9716	0.8379	0.3716	0.7826	0.0213	0.6161	0.752	0.2448	0.5398	0	0.5055	0.9991	6.3	0	0	0	0	0	0	0	0	0	0	0	0	0	-1	0
scl0023969.1_255-S	NM_011861.1	Pacsin1	Mus musculus protein kinase C and casein kinase substrate in neurons 1 (Pacsin1), mRNA.	-0.01	0.09	-0.31	0.03	0.14	-0.02	0.02	-0.12	-0.29	-0.04	-0.01	0.08	-0.32	-0.07	-0.24	0.9138	0.3903	0.0028	0.1612	0.7565	0.816	0.8183	0.2501	0.7093	0.0052	0.9284	0.4448	0.0023	0.5191	0.0199	2.7	0.0025	0	0	-1	0	0	0	0	0	0	0	0	0	-1	0
scl014683.1_3-S	NM_010309.1	Gnas	Mus musculus GNAS (guanine nucleotide binding protein, alpha stimulating) complex locus (Gnas), mRNA.	-0.12	0.44	-0.3	-0.23	-0.81	0	-0.21	0.35	0.41	0.63	-0.36	0.08	-0.35	-0.27	0.15	0.5043	0.0197	0.1072	0	0.2165	0.9965	0.2569	0.0598	0.0009	0.0284	0.0553	0.6725	0.0563	0.1479	0.4077	3.1	0.0008	0	0	0	-1	0	0	0	0	1	0	0	0	0	0
scl39528.4.1_37-S	NM_010791.3	Meox1	Mus musculus mesenchyme homeobox 1 (Meox1), mRNA.	-0.06	0.01	-0.28	-0.08	0.12	0.05	0.01	-0.05	0.01	0.44	0.02	0.08	-0.27	-0.08	-0.1	0.6506	0.9238	0.0377	0.3846	0.561	0.7124	0.9482	0.6812	0.0015	0.9385	0.8586	0.5712	0.0412	0.5315	0.4332	2.5	0.0065	0	0	0	0	0	0	0	0	1	0	0	0	0	0
scl52445.7_23-S	NM_009127.2	Scd1	Mus musculus stearoyl-Coenzyme A desaturase 1 (Scd1), mRNA.	-0.43	0.28	-0.27	0.28	0.24	-0.05	-0.04	-0.8	-0.73	0.35	-0.4	0.08	-1.47	0.11	-0.43	0.2882	0.4881	0.5011	0.5567	0.4796	0.892	0.9165	0.049	0.3912	0.0714	0.3159	0.8431	0.0005	0.7906	0.2918	1.8	0.0529	0	0	0	0	0	0	0	0	0	0	0	0	-1	0
scl19517.6_242-S	NM_011512.2	Surf4	Mus musculus surfeit gene 4 (Surf4), mRNA.	-0.04	-0.04	-0.23	-0.18	-0.16	-0.1	0.32	0.27	0.13	0.36	-0.12	0.08	-0.37	-0.16	-0.17	0.7187	0.703	0.0496	0.1706	0.1325	0.4173	0.0087	0.0234	0.003	0.265	0.2992	0.4949	0.0021	0.1818	0.1571	2.9	0.0015	0	0	0	0	0	0	0	0	1	0	0	0	-1	0
scl00170639.2_203-S	NM_130866.2	Olfr78	Mus musculus olfactory receptor 78 (Olfr78), mRNA.	0.11	0.09	-0.22	-0.04	0.05	0.02	-0.08	0.1	0.01	-0.09	0.14	0.08	-0.17	0.09	-0.05	0.1149	0.1837	0.0029	0.4693	0.5731	0.7964	0.2349	0.1744	0.2175	0.8769	0.055	0.252	0.0163	0.1903	0.5052	1.5	0.1188	0	0	-1	0	0	0	0	0	0	0	0	0	0	0
scl43996.22.1_91-S	XM_127323.4	1810073P09Rik	Mus musculus RIKEN cDNA 1810073P09 gene (1810073P09Rik), mRNA.	-0.03	-0.05	-0.22	-0.18	0.12	-0.14	0.2	0.38	0.61	-0.13	-0.29	0.08	-0.19	0.1	0.07	0.8714	0.8258	0.2826	0.546	0.3727	0.4975	0.3239	0.0678	0.5406	0.0039	0.1595	0.7092	0.3515	0.6193	0.7211	1.2	0.2789	0	0	0	0	0	0	0	0	0	1	0	0	0	0
scl0069556.1_196-S	XM_126071.2	2310022M17Rik	Mus musculus RIKEN cDNA 2310022M17 gene (2310022M17Rik), mRNA.	-0.11	0.06	-0.22	-0.35	-0.25	0.11	0.11	0.23	0.55	0.28	-0.12	0.08	-0.31	-0.14	-0.03	0.5082	0.7003	0.1829	0.1272	0.0326	0.502	0.4842	0.1612	0.0938	0.0012	0.4561	0.6222	0.0624	0.3754	0.8697	1.6	0.1042	0	0	0	0	0	0	0	0	0	1	0	0	0	0
scl0011799.1_42-S	NM_009689.1	Birc5	Mus musculus baculoviral IAP repeat-containing 5 (Birc5), mRNA.	-0.13	0.08	-0.21	0.27	-0.24	0.15	-0.1	-0.11	-0.35	0.6	-0.03	0.08	-0.27	-0.35	-0.19	0.4092	0.6231	0.1915	0.1474	0.0982	0.3692	0.5193	0.5098	0.0005	0.0338	0.877	0.6083	0.1046	0.0351	0.238	2.5	0.0054	0	0	0	0	0	0	0	0	1	0	0	0	0	0
scl31152.21.1_30-S	NM_017462.1	Polg	Mus musculus polymerase (DNA directed), gamma (Polg), mRNA.	-0.06	0	-0.21	0.05	-0.25	0.06	0.18	0.32	-0.04	-0.04	-0.02	0.08	-0.07	-0.01	0	0.568	0.9978	0.0556	0.0217	0.6569	0.5449	0.0907	0.004	0.7366	0.6937	0.8279	0.4408	0.5205	0.9131	0.9636	1.8	0.0603	0	0	0	0	0	0	0	1	0	0	0	0	0	0
scl54141.46.3_34-S	XM_289920.2	Flna	Mus musculus filamin, alpha (Flna), mRNA.	-0.03	-0.01	-0.2	0.27	0.46	0.04	-0.01	0	-0.23	0.24	0.16	0.08	-0.28	0.02	-0.01	0.8083	0.9674	0.1389	0.0009	0.042	0.7538	0.9508	0.9952	0.0763	0.0794	0.2293	0.5446	0.0368	0.8753	0.9525	3.6	0.0001	0	0	0	1	0	0	0	0	0	0	0	0	0	0
scl52614.18.1_13-S	NM_177474.2	D19Bwg1357e	Mus musculus DNA segment, Chr 19, Brigham & Womens Genetics 1357 expressed (D19Bwg1357e), mRNA.	0.02	-0.14	-0.2	0.05	0.24	-0.04	0.16	0.03	-0.15	-0.2	0.07	0.08	-0.48	-0.09	0.01	0.8482	0.1754	0.0577	0.0221	0.6373	0.6914	0.1365	0.8062	0.0556	0.1425	0.4786	0.4373	0	0.3704	0.8926	2.8	0.0023	0	0	0	0	0	0	0	0	0	0	0	0	-1	0
scl0002469.1_386-S	NM_144845.1	AI313915	Mus musculus expressed sequence AI313915 (AI313915), mRNA.	-0.04	0.03	-0.2	-0.68	-0.4	-0.01	0.02	0.02	0.06	-0.45	0.01	0.08	0.27	-0.17	-0.63	0.852	0.9048	0.3886	0.0852	0.0041	0.982	0.9175	0.939	0.0508	0.782	0.9545	0.7192	0.2323	0.4644	0.0072	2.2	0.0133	0	0	0	0	-1	0	0	0	0	0	0	0	0	0
scl34577.17.6_7-S	NM_011925.1	Cd97	Mus musculus CD97 antigen (Cd97), mRNA.	-0.12	-0.04	-0.19	-0.09	-0.14	-0.03	0.14	-0.04	0.17	0.96	-0.21	0.08	-0.11	-0.26	-0.04	0.5289	0.8478	0.3225	0.4672	0.636	0.8669	0.4792	0.8328	0	0.3878	0.2807	0.6757	0.5672	0.1821	0.8204	2.8	0.0021	0	0	0	0	0	0	0	0	1	0	0	0	0	0
scl26990.11.129_69-S	NM_019767.1	Arpc1a	Mus musculus actin related protein 2/3 complex, subunit 1A (Arpc1a), mRNA.	-0.07	0.3	-0.19	-0.1	-0.29	-0.08	-0.19	0.17	0.06	0.58	-0.09	0.08	-0.2	-0.16	-0.01	0.5432	0.0143	0.1188	0.0166	0.4144	0.5224	0.1101	0.1517	0	0.6402	0.458	0.5004	0.0958	0.1767	0.9208	2.7	0.0027	0	0	0	0	0	0	0	0	1	0	0	0	0	0
scl0014534.2_181-S	NM_020004.1	Gcn5l2	Mus musculus GCN5 general control of amino acid synthesis-like 2 (yeast) (Gcn5l2), mRNA.	0.04	0.08	-0.18	0.04	-0.71	0	-0.13	0.12	0.13	0.35	-0.11	0.08	-0.04	-0.07	0.03	0.7117	0.5	0.1271	0	0.7309	0.9893	0.2822	0.3229	0.0035	0.2677	0.3607	0.5135	0.7268	0.5536	0.8084	3.7	0.0001	0	0	0	-1	0	0	0	0	1	0	0	0	0	0
scl37256.1.28_13-S	NM_147067	Olfr829	Mus musculus olfactory receptor 829 (Olfr829), mRNA.	-0.11	0.03	-0.18	0.01	0.21	0.07	0.08	0.01	0.04	-0.13	-0.07	0.08	-0.22	0.28	-0.09	0.1957	0.7159	0.033	0.0133	0.855	0.4026	0.3332	0.882	0.1086	0.6464	0.3884	0.306	0.0091	0.001	0.2587	2	0.0258	0	0	0	0	0	0	0	0	0	0	0	0	0	1
scl52516.7.1_18-S	NM_011255.1	Rbp4	Mus musculus retinol binding protein 4, plasma (Rbp4), mRNA.	-0.11	0.05	-0.18	-0.06	-0.4	0.04	-0.01	-0.02	-0.19	-0.45	-0.05	0.08	-0.14	-0.21	-0.24	0.3542	0.6603	0.1458	0.0014	0.601	0.7609	0.9544	0.8529	0.0004	0.1231	0.6813	0.5236	0.24	0.0871	0.0546	4.4	0	0	0	0	-1	0	0	0	0	-1	0	0	0	0	0
scl0017345.1_1-S	XM_133912.3	Mki67	Mus musculus antigen identified by monoclonal antibody Ki 67 (Mki67), mRNA.	0.03	0.11	-0.17	0.52	-0.09	-0.07	-0.08	-0.14	-0.67	0.49	0.03	0.08	-0.33	-0.08	-0.1	0.867	0.531	0.3381	0.5925	0.0036	0.7005	0.631	0.4323	0.0065	0.0002	0.8483	0.6618	0.0617	0.6443	0.5753	2.3	0.0098	0	0	0	0	1	0	0	0	0	-1	0	0	0	0
scl0003875.1_135-S	NM_009325.1	Tbxa2r	Mus musculus thromboxane A2 receptor (Tbxa2r), mRNA.	-0.08	0.02	-0.17	-0.03	0.05	0.12	0.07	-0.28	-0.15	-0.13	-0.07	0.08	-0.16	0.02	-0.1	0.378	0.8162	0.0609	0.5899	0.7264	0.1862	0.4533	0.0025	0.1575	0.1024	0.4042	0.3909	0.0656	0.7945	0.2378	2.5	0.0057	0	0	0	0	0	0	0	-1	0	0	0	0	0	0
scl21778.5_425-S	NM_008295.1	Hsd3b5	Mus musculus hydroxysteroid dehydrogenase-5, delta<5>-3-beta (Hsd3b5), mRNA.	-0.01	0	-0.17	-0.07	-1.31	0.05	-0.01	0.16	-0.03	-1.1	-0.01	0.08	-0.11	2.32	-0.09	0.9835	0.9935	0.6864	0.0025	0.8624	0.9114	0.9863	0.7042	0.0107	0.9402	0.9819	0.8433	0.7989	0	0.8289	9.6	0	0	0	0	-1	0	0	0	0	0	0	0	0	0	1
scl24887.7_12-S	NM_011520.2	Sdc3	Mus musculus syndecan 3 (Sdc3), mRNA.	0.04	0.1	-0.15	0.17	0.32	-0.01	0.01	0.07	-0.44	0.54	0.07	0.08	-0.12	0.13	-0.16	0.8022	0.5703	0.3662	0.0657	0.3268	0.9456	0.9315	0.6664	0.0023	0.0108	0.6667	0.6315	0.4827	0.4589	0.3617	2.6	0.0039	0	0	0	0	0	0	0	0	1	0	0	0	0	0
scl0012350.1_39-S	NM_007606.2	Car3	Mus musculus carbonic anhydrase 3 (Car3), mRNA.	0.01	-0.01	-0.15	-0.29	-0.81	-0.06	0	-0.17	0.3	-0.59	0.01	0.08	-1.06	0	-0.05	0.9725	0.9678	0.594	0.0063	0.324	0.8458	0.9916	0.5477	0.0438	0.3006	0.9789	0.7709	0.0005	0.9972	0.8539	3.4	0.0003	0	0	0	0	0	0	0	0	0	0	0	0	-1	0
scl00207704.1_15-S	XM_131888.4	BC034507	Mus musculus cDNA sequence BC034507 (BC034507), mRNA.	0.07	0.09	-0.14	-0.12	-0.4	-0.08	-0.02	0.16	0.28	0.08	-0.02	0.08	0.05	-0.25	0.14	0.518	0.3808	0.2006	0.0004	0.2666	0.4616	0.8246	0.131	0.4316	0.0103	0.8206	0.4554	0.6432	0.0226	0.1961	2	0.0259	0	0	0	-1	0	0	0	0	0	0	0	0	0	0
scl0004108.1_20-S	NM_145565.1	Sds	Mus musculus serine dehydratase (Sds), mRNA.	0.11	0.06	-0.14	-0.23	-0.42	-0.11	0.02	-0.08	-0.02	-0.72	0.01	0.08	-0.56	-0.66	-0.34	0.61	0.7823	0.5093	0.0609	0.2938	0.611	0.9358	0.7303	0.0016	0.9376	0.9733	0.7185	0.0121	0.0034	0.1241	2.6	0.0043	0	0	0	0	0	0	0	0	-1	0	0	0	0	-1
scl18180.9.1_47-S	NM_183028.1	A030012M09Rik	Mus musculus RIKEN cDNA A030012M09 gene (A030012M09Rik), mRNA.	-0.13	-0.09	-0.14	-0.28	-0.68	0.03	0.21	0.17	0.29	0.2	-0.22	0.08	-0.08	-0.1	0.04	0.1712	0.3605	0.152	0	0.0039	0.7815	0.0296	0.0823	0.0396	0.0034	0.0253	0.3797	0.4226	0.3152	0.7029	6.5	0	0	0	0	-1	-1	0	0	0	0	1	0	0	0	0
scl14872.1.1_153-S	NM_016977.1	Mc4r	Mus musculus melanocortin 4 receptor (Mc4r), mRNA.	-0.07	0.05	-0.13	0	-0.29	0.21	-0.07	0.06	-0.01	0.09	-0.05	0.08	-0.1	-0.19	0.14	0.4295	0.5415	0.144	0.0012	0.9853	0.0182	0.4099	0.4863	0.2796	0.8821	0.5827	0.3888	0.2781	0.0342	0.1035	1.8	0.0481	0	0	0	-1	0	0	0	0	0	0	0	0	0	0
scl00209630.2_217-S	NM_172475.2	Frmd4a		-0.1	0.1	-0.13	-0.08	0.44	-0.07	0.15	0.19	-0.04	0.12	-0.04	0.08	-0.05	-0.04	-0.05	0.3689	0.3268	0.219	0.0001	0.4724	0.5067	0.1697	0.074	0.2732	0.731	0.6902	0.4254	0.6529	0.6799	0.6065	4.2	0	0	0	0	1	0	0	0	0	0	0	0	0	0	0
scl41695.7_133-S	NM_145962.1	Pank3	Mus musculus pantothenate kinase 3 (Pank3), mRNA.	0.08	0.05	-0.13	-0.12	-0.36	-0.18	-0.03	0.16	0.07	0.12	0.04	0.08	-0.19	-0.22	-0.09	0.4518	0.6333	0.2329	0.0014	0.2576	0.0988	0.7736	0.1481	0.2534	0.5145	0.6878	0.4562	0.0868	0.0416	0.4034	1.5	0.138	0	0	0	-1	0	0	0	0	0	0	0	0	0	0
scl069288.10_42-S	XM_125637.4	Rhobtb1	Mus musculus Rho-related BTB domain containing 1 (Rhobtb1), mRNA.	-0.2	-0.06	-0.13	-0.18	-0.32	0.19	0.12	-0.17	-0.25	-0.29	-0.16	0.08	-0.4	-0.47	-0.35	0.1379	0.6224	0.333	0.0176	0.1628	0.1472	0.3456	0.2037	0.03	0.0637	0.2242	0.5243	0.0034	0.0006	0.0098	3.5	0.0002	0	0	0	0	0	0	0	0	0	0	0	0	-1	-1
scl0001455.1_38-S	NM_024211.2	Slc25a11	Mus musculus solute carrier family 25 (mitochondrial carrier; oxoglutarate carrier), member 11 (Slc25a11), mRNA.	0.18	0.07	-0.13	-0.22	-0.29	-0.03	-0.01	0.16	0.16	0	-0.05	0.08	-0.26	-0.14	-0.1	0.0483	0.441	0.1529	0.0015	0.0146	0.7281	0.9012	0.0716	0.9887	0.076	0.5989	0.3397	0.0042	0.1085	0.2716	3.1	0.0009	0	0	0	-1	0	0	0	0	0	0	0	0	-1	0
scl016081.1_132-S	XM_355776.1	Igk-V1		-0.11	0	-0.12	0.39	0.44	0.19	0.08	-0.07	-0.43	0.48	-0.09	0.08	-0.05	-0.21	-0.05	0.4229	0.9726	0.3925	0.0026	0.0074	0.1915	0.5612	0.6121	0.0011	0.0031	0.5221	0.5725	0.7084	0.135	0.7358	6.3	0	0	0	0	1	0	0	0	0	1	-1	0	0	0	0
scl0019664.1_64-S	NM_009035.1	Rbpsuh	Mus musculus recombining binding protein suppressor of hairless (Drosophila) (Rbpsuh), mRNA.	-0.23	0.11	-0.12	-0.14	-0.17	0.04	0.01	0.21	0.19	0.44	-0.25	0.08	0.1	0.18	-0.01	0.073	0.4083	0.3372	0.2001	0.2741	0.7583	0.9492	0.1114	0.0009	0.1377	0.0591	0.5209	0.4183	0.1734	0.9576	1.7	0.0625	0	0	0	0	0	0	0	0	1	0	0	0	0	0
scl0001920.1_13-S	NM_025822.2	1200013F24Rik	Mus musculus RIKEN cDNA 1200013F24 gene (1200013F24Rik), mRNA.	-0.2	0.11	-0.12	-0.53	0.1	0.03	0	0.16	0.34	-0.01	-0.19	0.08	-0.05	-0.04	-0.25	0.2738	0.55	0.5203	0.5856	0.0048	0.8886	1	0.377	0.9661	0.0664	0.296	0.6518	0.7733	0.8214	0.1736	0.8	0.6305	0	0	0	0	-1	0	0	0	0	0	0	0	0	0
scl013823.22_328-S	NM_013813.1	Epb4.1l3	Mus musculus erythrocyte protein band 4.1-like 3 (Epb4.1l3), mRNA.	0.03	0	-0.11	-0.04	0.43	0.03	0.01	0.22	-0.27	0.6	0.14	0.08	0.11	0.06	-0.24	0.7906	0.99	0.3872	0.0015	0.7576	0.8257	0.9112	0.1039	0	0.042	0.304	0.5349	0.4058	0.6451	0.0696	6.2	0	0	0	0	1	0	0	0	0	1	0	0	0	0	0
scl020055.2_9-S	NM_013647.1	Rps16	Mus musculus ribosomal protein S16 (Rps16), mRNA.	-0.19	0.15	-0.1	0	-0.25	0.08	0.03	0.18	0.1	0.42	-0.29	0.08	-0.02	-0.05	-0.05	0.0545	0.1363	0.2929	0.0134	0.9595	0.3944	0.7537	0.0681	0	0.2844	0.0041	0.3964	0.8652	0.5998	0.5813	2.6	0.0038	0	0	0	0	0	0	0	0	1	0	-1	0	0	0
scl018221.7_88-S	NM_010948.1	Nudc	Mus musculus nuclear distribution gene C homolog (Aspergillus) (Nudc), mRNA.	0.04	0.12	-0.1	-0.01	-0.49	-0.03	-0.09	0.12	0.25	0.2	-0.05	0.08	-0.09	-0.27	0.1	0.7375	0.267	0.3572	0	0.9595	0.7939	0.3813	0.2513	0.0538	0.0191	0.6162	0.421	0.4158	0.0107	0.3213	2.3	0.0108	0	0	0	-1	0	0	0	0	0	0	0	0	0	0
scl00212555.2_311-S	NM_145384.1	Pqlc2	Mus musculus PQ loop repeat containing 2 (Pqlc2), mRNA.	-0.02	0	-0.1	-0.13	0.3	-0.01	0.01	0.01	-0.08	0.28	-0.11	0.08	-0.16	0.35	-0.22	0.84	0.9776	0.3326	0.0049	0.2011	0.947	0.8973	0.8849	0.0084	0.4147	0.2804	0.4461	0.1221	0.001	0.032	2.9	0.0016	0	0	0	1	0	0	0	0	0	0	0	0	0	1
scl0051788.1_274-S	NM_016750.1	H2afz	Mus musculus H2A histone family, member Z (H2afz), mRNA.	-0.03	0.08	-0.1	-0.2	0.55	-0.05	0.1	0.01	0.08	0.67	-0.06	0.08	-0.2	0	-0.05	0.8909	0.6974	0.6346	0.009	0.3264	0.7929	0.6208	0.9795	0.0018	0.7093	0.7749	0.6841	0.3301	0.9947	0.8207	3.4	0.0003	0	0	0	0	0	0	0	0	1	0	0	0	0	0
scl23864.14.1_204-S	XM_131683.2	1700018O18Rik	Mus musculus RIKEN cDNA 1700018O18 gene (1700018O18Rik), mRNA.	0.1	0.36	-0.1	-0.21	0.24	-0.22	-0.35	-0.01	-0.09	-1.38	-0.07	0.08	-0.05	-1.41	-0.5	0.6452	0.0973	0.6315	0.2697	0.3361	0.3054	0.1067	0.9624	0	0.6583	0.7441	0.7024	0.8179	0	0.0213	6.7	0	0	0	0	0	0	0	0	0	-1	0	0	0	0	-1
scl36423.7.11_132-S	NM_010859.1	Myl3	Mus musculus myosin, light polypeptide 3, alkali; ventricular, skeletal, slow (Myl3), mRNA.	0.02	0	-0.09	0.2	2.03	-0.07	0	-0.08	0.03	-2.03	-0.03	0.08	-0.2	1.16	0.23	0.969	0.9943	0.8822	0.0023	0.7549	0.9175	0.9944	0.8999	0.0023	0.9609	0.9682	0.9022	0.7548	0.0727	0.721	1	0.4865	0	0	0	1	0	0	0	0	-1	0	0	0	0	0
scl31937.13.1_233-S	NM_023140.3	Txnl2	Mus musculus thioredoxin-like 2 (Txnl2), mRNA.	-0.01	-0.07	-0.09	-0.01	0.02	-0.03	0.04	0.06	-0.08	-0.06	-0.24	0.08	-0.06	0.03	-0.05	0.9208	0.3917	0.2359	0.7819	0.8984	0.6814	0.626	0.4309	0.4604	0.285	0.0023	0.3261	0.4059	0.6685	0.5081	1.4	0.1551	0	0	0	0	0	0	0	0	0	0	-1	0	0	0
scl37813.3.1_14-S	NM_010027.1	Ddt	Mus musculus D-dopachrome tautomerase (Ddt), mRNA.	-0.08	0.13	-0.09	-0.02	-0.18	0.01	-0.01	0.08	-0.07	0.3	-0.05	0.08	-0.07	-0.18	0.02	0.4094	0.1881	0.3516	0.0726	0.807	0.9565	0.9603	0.4307	0.0036	0.4668	0.6266	0.4018	0.4927	0.0793	0.8623	1.3	0.2565	0	0	0	0	0	0	0	0	1	0	0	0	0	0
scl0056695.1_175-S	NM_019999.1	Brp17	Mus musculus brain protein 17 (Brp17), mRNA.	0.01	0.18	-0.09	-0.02	0.02	0.05	-0.14	0.03	0.26	0.15	0.03	0.08	-0.02	0.64	0.11	0.9503	0.0921	0.4068	0.8716	0.8642	0.6758	0.1857	0.7946	0.1716	0.0173	0.8088	0.4587	0.8844	0	0.2962	3.8	0.0001	0	0	0	0	0	0	0	0	0	0	0	0	0	1
scl098415.8_27-S	NM_175294.2	8430423A01Rik	Mus musculus RIKEN cDNA 8430423A01 gene (8430423A01Rik), mRNA.	-0.02	0.06	-0.08	0.18	0.03	0.01	0.02	-0.07	-0.06	0.02	0.02	0.08	-0.03	-0.04	0.11	0.779	0.3648	0.2151	0.6462	0.004	0.899	0.7027	0.2594	0.7372	0.3286	0.7187	0.1835	0.586	0.5681	0.0727	1.4	0.1883	0	0	0	0	1	0	0	0	0	0	0	0	0	0
scl0018845.2_170-S	NM_008882.1	Plxna2	Mus musculus plexin A2 (Plxna2), mRNA.	0.07	-0.17	-0.08	0.14	0.32	0.07	0.07	-0.06	-0.13	-0.46	0.17	0.08	0.02	0.25	-0.01	0.5575	0.1889	0.5264	0.0137	0.2742	0.5816	0.6055	0.6136	0.0006	0.3173	0.1696	0.5057	0.871	0.0472	0.9683	1.9	0.0414	0	0	0	0	0	0	0	0	-1	0	0	0	0	0
scl0001961.1_16-S	NM_007382	Acadm	Mus musculus acetyl-Coenzyme A dehydrogenase, medium chain (Acadm), mRNA.	-0.01	-0.1	-0.08	-0.06	-0.11	0.11	0.14	0.23	0.21	-0.41	-0.1	0.08	-0.09	-0.1	0.17	0.9041	0.4128	0.5033	0.354	0.5832	0.3443	0.2163	0.0514	0.0006	0.0735	0.3827	0.5177	0.4494	0.4093	0.1392	2.7	0.0025	0	0	0	0	0	0	0	0	-1	0	0	0	0	0
scl43941.6_46-S	NM_028870.1	Cltb	Mus musculus clathrin, light polypeptide (Lcb) (Cltb), mRNA.	0.04	0.16	-0.08	-0.11	-0.38	-0.05	-0.05	0.11	0.21	0.29	-0.1	0.08	-0.01	-0.05	-0.05	0.6432	0.0846	0.416	0.0001	0.2419	0.6229	0.5672	0.233	0.003	0.0299	0.3102	0.4165	0.8828	0.6013	0.6311	2.2	0.0166	0	0	0	-1	0	0	0	0	1	0	0	0	0	0
scl47060.10.1_13-S	NM_172607.2	9130210N20Rik	Mus musculus RIKEN cDNA 9130210N20 gene (9130210N20Rik), mRNA.	0.02	-0.16	-0.07	0.11	0.05	0	0.12	-0.01	-0.04	0.25	0.11	0.08	-0.04	0.32	-0.02	0.8679	0.0901	0.4456	0.6254	0.2382	0.9669	0.1965	0.9094	0.0085	0.7068	0.2269	0.3764	0.688	0.001	0.8616	2.1	0.02	0	0	0	0	0	0	0	0	0	0	0	0	0	1
scl012051.1_129-S	NM_033601.1	Bcl3	Mus musculus B-cell leukemia/lymphoma 3 (Bcl3), mRNA.	0.11	0.04	-0.07	0.03	-0.26	-0.12	0.03	0.11	-0.06	0.23	0.01	0.08	0.2	-0.34	-0.02	0.309	0.7395	0.5186	0.0183	0.7967	0.272	0.7834	0.3108	0.037	0.5859	0.8979	0.4414	0.0732	0.0022	0.8414	1.6	0.0988	0	0	0	0	0	0	0	0	0	0	0	0	0	-1
scl0067590.2_244-S	NM_026260.2	4930521E07Rik	Mus musculus RIKEN cDNA 4930521E07 gene (4930521E07Rik), mRNA.	0.05	-0.06	-0.07	-0.01	0.31	-0.09	0.12	-0.1	-0.15	0.11	0.14	0.08	-0.12	0.17	-0.12	0.5625	0.4961	0.4706	0.0014	0.9426	0.3506	0.202	0.2999	0.2441	0.1061	0.1454	0.4235	0.2004	0.0799	0.2	2.5	0.0056	0	0	0	1	0	0	0	0	0	0	0	0	0	0
scl38162.4_162-S	NM_019487.2	Hebp2	Mus musculus heme binding protein 2 (Hebp2), mRNA.	-0.17	0.15	-0.07	-0.02	0.06	0.12	-0.19	0.07	0.01	0.59	-0.01	0.08	-0.04	0.15	-0.01	0.0685	0.0984	0.4368	0.5218	0.8182	0.2008	0.0417	0.4176	0	0.9106	0.9313	0.3671	0.6388	0.1038	0.935	5	0	0	0	0	0	0	0	0	0	1	0	0	0	0	0
scl37776.6_58-S	NM_138601.1	D10Jhu81e	Mus musculus DNA segment, Chr 10, Johns Hopkins University 81 expressed (D10Jhu81e), mRNA.	-0.13	0.13	-0.07	-0.12	0.25	-0.03	-0.03	0	-0.02	-0.25	-0.06	0.08	-0.01	-0.07	-0.03	0.1334	0.1463	0.4041	0.0049	0.1611	0.7538	0.7157	0.983	0.0046	0.7901	0.4709	0.3559	0.9489	0.4186	0.7496	1.9	0.0446	0	0	0	1	0	0	0	0	-1	0	0	0	0	0
scl00394433.1_10-S	NM_013701.1	Ugt1a2		0.22	-0.08	-0.06	0.18	-0.41	-0.02	-0.07	0.14	-0.12	0.38	0.2	0.08	0	-0.08	0.19	0.0971	0.5576	0.6611	0.0026	0.177	0.8759	0.5812	0.2772	0.0051	0.3608	0.1265	0.5534	0.9995	0.5238	0.1474	1.6	0.0986	0	0	0	-1	0	0	0	0	0	0	0	0	0	0
scl0382053.6_30-S	XM_356125.1	Es31		-0.01	0.05	-0.06	0.01	-1.43	-0.07	-0.06	-0.04	-0.07	-0.91	0.04	0.08	-0.05	-0.22	-0.08	0.931	0.7337	0.689	0	0.9199	0.639	0.6812	0.7781	0	0.6203	0.7861	0.556	0.75	0.1339	0.566	23.6	0	0	0	0	-1	0	0	0	0	-1	0	0	0	0	0
IGLC3_J00585_Ig_lambda_constant_3_26-S	XM_359369.1	LOC386520	Mus musculus similar to Ig lambda-2 chain C region - mouse (fragment) (LOC386520), mRNA.	-0.04	0.09	-0.06	-0.01	0.47	0.08	-0.06	0.05	-0.04	0.03	0	0.08	0.56	-0.12	-0.07	0.7383	0.4553	0.635	0.0002	0.9215	0.4886	0.5978	0.652	0.7958	0.7156	0.9972	0.4891	0	0.3102	0.5877	5.4	0	0	0	0	1	0	0	0	0	0	0	0	0	1	0
scl0021380.2_223-S	XM_148338.1	Tbx1	Mus musculus T-box 1 (Tbx1), mRNA.	0.1	0.06	-0.06	-0.64	0.1	-0.08	-0.03	-0.03	-0.26	-0.15	0.1	0.08	0.07	0.04	-0.75	0.6917	0.8131	0.8076	0.6808	0.0108	0.7369	0.8973	0.9185	0.5504	0.2965	0.6901	0.7497	0.7835	0.8628	0.0032	1.1	0.3474	0	0	0	0	0	0	0	0	0	0	0	0	0	0
scl0001634.1_45-S	NM_013813.1	Epb4.1l3	Mus musculus erythrocyte protein band 4.1-like 3 (Epb4.1l3), mRNA.	0.07	0.14	-0.05	0.06	-0.04	-0.02	-0.26	0.09	0.06	-0.02	0	0.08	-0.01	-0.03	0.01	0.4276	0.1023	0.5378	0.672	0.4735	0.8571	0.0029	0.2935	0.8547	0.4465	0.9972	0.3375	0.9403	0.7496	0.9267	1.1	0.3905	0	0	0	0	0	0	-1	0	0	0	0	0	0	0
scl26378.15_277-S	NM_177270.3	Cdkl2	Mus musculus cyclin-dependent kinase-like 2 (CDC2-related kinase) (Cdkl2), mRNA.	-0.03	0.11	-0.05	0.05	-0.18	-0.16	0	-0.02	0.01	0.28	-0.01	0.08	-0.16	-0.09	0.08	0.7426	0.1951	0.5739	0.0294	0.5635	0.0611	0.9581	0.8305	0.001	0.8936	0.8974	0.3146	0.0541	0.2552	0.3439	1.8	0.0497	0	0	0	0	0	0	0	0	1	0	0	0	0	0
scl41083.21_226-S	NM_133215.1	Mtmr4	Mus musculus myotubularin related protein 4 (Mtmr4), mRNA.	-0.18	-0.09	-0.05	-0.02	-0.49	0.08	0.21	0.13	-0.03	0.14	-0.11	0.08	-0.05	-0.14	-0.1	0.1491	0.4807	0.7114	0.0001	0.8495	0.4937	0.0861	0.2854	0.2725	0.838	0.3559	0.4942	0.706	0.2584	0.4157	1.8	0.0479	0	0	0	-1	0	0	0	0	0	0	0	0	0	0
scl0215494.1_125-S	NM_153540.2	C85492	Mus musculus expressed sequence C85492 (C85492), mRNA.	0.08	0.08	-0.05	-0.07	-0.05	0.06	-0.3	0.09	0.07	-0.11	0.07	0.08	-0.05	0.07	0.15	0.4377	0.4402	0.6338	0.5885	0.4639	0.5357	0.0037	0.36	0.2943	0.5117	0.4653	0.4345	0.6159	0.4988	0.1405	1.8	0.0614	0	0	0	0	0	0	-1	0	0	0	0	0	0	0
scl21917.24.1_31-S	NM_145540.2	C77668	Mus musculus expressed sequence C77668 (C77668), transcript variant 1, mRNA.	-0.07	0.02	-0.05	-0.13	-0.39	0.12	-0.01	-0.16	0.09	0.16	-0.15	0.08	-0.05	-0.17	-0.04	0.4889	0.8256	0.6508	0.0003	0.2013	0.2393	0.9216	0.1162	0.1226	0.3842	0.1485	0.4168	0.6318	0.0899	0.7137	1.8	0.0572	0	0	0	-1	0	0	0	0	0	0	0	0	0	0
scl014870.5_30-S	NM_013541.1	Gstp1	Mus musculus glutathione S-transferase, pi 1 (Gstp1), mRNA.	0.06	0.09	-0.04	0.22	-0.02	0.09	-0.07	0.03	-0.12	0.86	-0.08	0.08	0.08	0.69	0.01	0.7352	0.6013	0.8287	0.9066	0.2066	0.6248	0.669	0.8492	0	0.479	0.6317	0.6405	0.6335	0.0002	0.9327	3	0.001	0	0	0	0	0	0	0	0	1	0	0	0	0	1
scl23942.14.1_32-S	NM_013807.1	Plk3	Mus musculus polo-like kinase 3 (Drosophila) (Plk3), mRNA.	0.04	0.12	-0.04	0.08	0.19	-0.02	-0.1	-0.04	-0.03	-0.59	-0.07	0.08	0.15	-0.11	-0.1	0.7796	0.3592	0.7906	0.1607	0.5658	0.887	0.4744	0.7878	0	0.8335	0.6134	0.5522	0.2664	0.4123	0.4793	1.8	0.0501	0	0	0	0	0	0	0	0	-1	0	0	0	0	0
scl30661.9.1_0-S	NM_026918.1	1810010M01Rik	Mus musculus RIKEN cDNA 1810010M01 gene (1810010M01Rik), mRNA.	0.06	0.08	-0.04	0.02	-0.07	0.1	-0.05	0.05	0.1	-0.07	0.2	0.08	0.04	-0.13	0.03	0.3104	0.2087	0.4876	0.2367	0.6855	0.1088	0.3857	0.4367	0.2758	0.0976	0.0015	0.2183	0.4827	0.0416	0.5827	2	0.0308	0	0	0	0	0	0	0	0	0	0	1	0	0	0
scl00230582.2_199-S	NM_175471.2	2810410C14Rik	Mus musculus RIKEN cDNA 2810410C14 gene (2810410C14Rik), mRNA.	-0.01	-0.01	-0.04	0	0.04	0	0.1	0.02	0.01	-0.42	0.03	0.08	0.05	0	0.01	0.9485	0.9373	0.7005	0.732	0.9911	0.9868	0.382	0.8356	0.0004	0.9039	0.7892	0.47	0.6475	0.9924	0.9491	1.4	0.1767	0	0	0	0	0	0	0	0	-1	0	0	0	0	0
scl0067399.2_68-S	NM_026131.2	Pdlim7	Mus musculus PDZ and LIM domain 7 (Pdlim7), mRNA.	0.19	0.14	-0.04	-0.06	0.1	-0.06	-0.16	-0.12	-0.1	-0.17	0.17	0.08	-0.02	0.55	-0.15	0.1935	0.3294	0.7722	0.4988	0.697	0.6975	0.2757	0.4093	0.2281	0.4918	0.2425	0.5746	0.915	0.0002	0.2958	2	0.0256	0	0	0	0	0	0	0	0	0	0	0	0	0	1
scl014319.1_33-S	NM_010239.1	Fth1		0.09	0.12	-0.03	0.22	-0.59	0.03	-0.09	0.09	0.13	0.36	-0.06	0.08	0	0.16	0.3	0.405	0.2492	0.7534	0	0.0406	0.8113	0.424	0.3987	0.0011	0.2252	0.5519	0.459	0.9732	0.1297	0.0057	5	0	0	0	0	-1	0	0	0	0	1	0	0	0	0	0
GI_83776576-S	NM_001037911.1	LOC622129	Mus musculus hypothetical protein LOC622129 (LOC622129), mRNA.	0.07	0.08	-0.03	-0.05	-0.06	-0.04	-0.01	0.09	-0.01	0.29	0.01	0.08	0.02	0.08	0.04	0.3229	0.2858	0.6378	0.3802	0.4564	0.5514	0.8393	0.2251	0.0001	0.8893	0.925	0.2513	0.7508	0.2466	0.6038	1.7	0.0692	0	0	0	0	0	0	0	0	1	0	0	0	0	0
scl00213054.1_9-S	NM_172512.1	Gabpb2	Mus musculus GA repeat binding protein, beta 2 (Gabpb2), mRNA.	0.02	-0.02	-0.03	-0.07	0.09	0.01	0.03	0.04	0.17	-0.06	0.05	0.08	-0.01	0.37	0.07	0.8582	0.8597	0.8115	0.4151	0.4962	0.9245	0.7641	0.7384	0.6044	0.1096	0.668	0.4763	0.9218	0.001	0.528	1.3	0.2363	0	0	0	0	0	0	0	0	0	0	0	0	0	1
scl0019342.1_231-S	NM_029391.1	Rab4b	Mus musculus RAB4B, member RAS oncogene family (Rab4b), mRNA.	0.05	0.08	-0.02	0.08	0.26	0.05	-0.06	-0.03	-0.01	-0.22	-0.09	0.08	-0.01	0.02	0	0.5273	0.3517	0.8416	0.0029	0.3506	0.5303	0.4697	0.7529	0.0098	0.9389	0.2761	0.3675	0.9478	0.8336	0.9849	1.5	0.1444	0	0	0	1	0	0	0	0	0	0	0	0	0	0
scl26468.17.4_48-S	NM_010727.2	Lnx1	Mus musculus ligand of numb-protein X 1 (Lnx1), mRNA.	-0.06	-0.02	-0.02	-0.06	-0.15	0.02	0.04	0.13	0.11	0.36	-0.07	0.08	0.02	0.07	0.03	0.5433	0.8578	0.8002	0.1161	0.5232	0.833	0.6633	0.1714	0.0002	0.2496	0.4622	0.3717	0.822	0.4593	0.7166	1.4	0.1575	0	0	0	0	0	0	0	0	1	0	0	0	0	0
scl21737.4_335-S	NM_133859.1	Olfml3		-0.2	0.03	-0.02	-0.07	0.45	0.16	-0.08	-0.05	-0.27	-0.17	0.08	0.08	-0.03	-0.09	-0.11	0.1342	0.8467	0.8904	0.0012	0.5852	0.2293	0.5415	0.7005	0.1924	0.0431	0.5521	0.5298	0.818	0.4852	0.4107	2.3	0.0094	0	0	0	1	0	0	0	0	0	0	0	0	0	0
scl019294.2_27-S	NM_008990.2	Pvrl2	Mus musculus poliovirus receptor-related 2 (Pvrl2), mRNA.	-0.12	0.01	-0.02	-0.15	-0.39	0.05	-0.05	-0.04	0.06	-0.09	-0.11	0.08	0.04	-0.21	-0.09	0.2261	0.9584	0.8146	0.0003	0.1358	0.6163	0.6482	0.6704	0.3916	0.573	0.2776	0.4634	0.6718	0.0478	0.3795	2.1	0.0185	0	0	0	-1	0	0	0	0	0	0	0	0	0	0
scl0003979.1_54-S	NM_023229.1	Fastk	Mus musculus Fas-activated serine/threonine kinase (Fastk), mRNA.	-0.18	0.05	-0.01	0.14	0.06	0.05	-0.06	0.04	-0.03	-0.3	-0.16	0.08	0.13	-0.08	0.14	0.0255	0.5014	0.8718	0.4545	0.0788	0.4948	0.453	0.6551	0.0004	0.7005	0.0571	0.3086	0.1225	0.3345	0.0866	2.1	0.0224	0	0	0	0	0	0	0	0	-1	0	0	0	0	0
scl29201.11.474_200-S	NM_172735.1	Nipa	Mus musculus nuclear interacting partner of anaplastic lymphoma kinase (Alk) (Nipa), mRNA.	0.06	-0.12	-0.01	0.07	0.22	0.03	0.05	-0.01	0.05	-0.08	0.06	0.08	0.07	0.11	0.07	0.326	0.0776	0.838	0.0011	0.2725	0.617	0.4135	0.8489	0.2226	0.4372	0.3488	0.1964	0.256	0.0923	0.3105	2.1	0.021	0	0	0	1	0	0	0	0	0	0	0	0	0	0
scl0170750.1_173-S	NM_133216.2	Xpnpep1	Mus musculus X-prolyl aminopeptidase (aminopeptidase P) 1, soluble (Xpnpep1), mRNA.	-0.19	-0.19	-0.01	0.03	0.02	0.12	0.4	0.01	-0.05	0.11	-0.05	0.08	-0.02	0.04	-0.02	0.1312	0.1296	0.9412	0.8438	0.8371	0.3292	0.0024	0.9419	0.3777	0.6911	0.711	0.5132	0.879	0.7799	0.9038	1	0.4858	0	0	0	0	0	0	1	0	0	0	0	0	0	0
scl21176.6.1_21-S	NM_027085.1	Clic3	Mus musculus chloride intracellular channel 3 (Clic3), mRNA.	0.09	-0.01	-0.01	0.03	0.14	-0.01	0.08	-0.11	0.1	0.92	0.04	0.08	-0.13	0.3	0.09	0.4395	0.9024	0.9315	0.2325	0.7737	0.9312	0.5139	0.3303	0	0.3926	0.7424	0.4648	0.2792	0.0124	0.4557	7.1	0	0	0	0	0	0	0	0	0	1	0	0	0	0	0
scl27468.4_38-S	NM_026106.3	Dr1	Mus musculus down-regulator of transcription 1 (Dr1), mRNA.	-0.07	0.11	-0.01	-0.07	-0.31	0	-0.05	-0.08	-0.04	0.07	0.05	0.08	0.07	-0.38	-0.09	0.5584	0.3034	0.9637	0.0067	0.5264	0.9641	0.6301	0.4999	0.551	0.7371	0.6728	0.4467	0.5365	0.0011	0.4085	1.3	0.2526	0	0	0	0	0	0	0	0	0	0	0	0	0	-1
scl067529.1_0-S	NM_026218.1	Fgfr1op2	Mus musculus FGFR1 oncogene partner 2 (Fgfr1op2), mRNA.	0.12	-0.12	-0.01	-0.09	-0.4	0.06	0.07	0.07	0.24	0.24	-0.01	0.08	0.07	-0.13	0.22	0.2543	0.2199	0.9092	0.0002	0.3507	0.5838	0.5169	0.5109	0.0207	0.019	0.8946	0.441	0.4919	0.2119	0.0334	2.5	0.0047	0	0	0	-1	0	0	0	0	0	0	0	0	0	0
scl42012.5.1_30-S	NM_025399.1	Nudt14	Mus musculus nudix (nucleoside diphosphate linked moiety X)-type motif 14 (Nudt14), mRNA.	0.01	0.08	0	0.1	0.39	-0.08	-0.02	-0.15	-0.03	-0.03	-0.05	0.08	-0.07	-0.1	0.15	0.9001	0.4587	0.9769	0.0004	0.3244	0.442	0.8271	0.1416	0.7447	0.7921	0.6525	0.4204	0.4762	0.317	0.1633	2.8	0.0023	0	0	0	1	0	0	0	0	0	0	0	0	0	0
scl31746.2.26_98-S	NM_026885.1	1500016L11Rik	Mus musculus RIKEN cDNA 1500016L11 gene (1500016L11Rik), mRNA.	-0.07	0.03	0	0.04	-0.22	0.03	0.02	0.07	0.14	0.32	-0.1	0.08	-0.16	-0.11	0.14	0.4288	0.7601	0.9627	0.0173	0.6289	0.7414	0.8104	0.4195	0.0007	0.1122	0.2586	0.3722	0.0754	0.2429	0.1178	2	0.031	0	0	0	0	0	0	0	0	1	0	0	0	0	0
scl23055.15.1_74-S	NM_016784.2	Plrg1	Mus musculus pleiotropic regulator 1, PRL1 homolog (Arabidopsis) (Plrg1), mRNA.	-0.03	0.09	0	0.02	0.01	-0.05	0.03	0.05	0.02	0.25	0.03	0.08	-0.06	0.16	0.05	0.717	0.2334	0.9721	0.9165	0.8377	0.5494	0.7431	0.5078	0.0019	0.7499	0.6719	0.2734	0.4122	0.046	0.5518	1.5	0.1147	0	0	0	0	0	0	0	0	1	0	0	0	0	0
scl0003167.1_1-S	NM_133836.1	Il15ra	Mus musculus interleukin 15 receptor, alpha chain (Il15ra), mRNA.	-0.1	0.03	0	-0.01	-0.28	0.05	-0.02	-0.09	0.08	-0.3	0.02	0.08	-0.03	-0.39	0.09	0.3463	0.7652	0.9705	0.0079	0.9482	0.6472	0.849	0.3651	0.0048	0.4648	0.8681	0.433	0.785	0.0004	0.3699	2.5	0.005	0	0	0	0	0	0	0	0	-1	0	0	0	0	-1
scl0002048.1_44-S	NM_173169.1	Plk4	Mus musculus polo-like kinase 4 (Drosophila) (Plk4), mRNA.	0.04	0.07	0	-0.05	-0.08	0.01	0.06	-0.14	-0.05	-0.03	0.15	0.08	-0.25	-0.16	-0.31	0.6672	0.491	0.9816	0.3946	0.6224	0.8879	0.5532	0.1606	0.7418	0.604	0.1357	0.4077	0.0122	0.1114	0.0021	1.9	0.0409	0	0	0	0	0	0	0	0	0	0	0	0	0	0
scl4924.1.1_49-S	NM_146365	Olfr1094	Mus musculus olfactory receptor 1094 (Olfr1094), mRNA.	0.03	-0.07	0.01	0.18	0.15	0.08	-0.02	-0.04	-0.3	-0.04	0.07	0.08	-0.02	0.23	0.09	0.7441	0.4466	0.9406	0.0948	0.0374	0.343	0.8061	0.6579	0.6846	0.0007	0.393	0.3283	0.8365	0.0104	0.3195	1.9	0.0452	0	0	0	0	0	0	0	0	0	-1	0	0	0	0
GI_73611909-A	NM_183261.2	Nr2f2	Mus musculus nuclear receptor subfamily 2, group F, member 2 (Nr2f2), transcript variant 2, mRNA.	-0.08	0.14	0.01	0.14	0.07	0.03	-0.16	-0.09	-0.08	-0.37	-0.03	0.08	0.09	0.27	0.09	0.3532	0.1351	0.8824	0.4689	0.1357	0.7038	0.0797	0.3462	0.0001	0.3858	0.7438	0.3693	0.3002	0.0042	0.3391	3.4	0.0003	0	0	0	0	0	0	0	0	-1	0	0	0	0	1
scl47422.17_72-S	NM_011019.1	Osmr	Mus musculus oncostatin M receptor (Osmr), mRNA.	-0.02	0.15	0.01	0.1	0.2	0.14	0.12	0.13	0.16	0.66	0	0.08	-0.02	0.15	0.16	0.8704	0.2264	0.9495	0.1002	0.4127	0.2336	0.3105	0.2787	0	0.2004	0.9696	0.5248	0.9	0.2302	0.1804	5	0	0	0	0	0	0	0	0	0	1	0	0	0	0	0
scl0001313.1_3-S	NM_172944.1	Itgae	Mus musculus integrin, alpha E, epithelial-associated (Itgae), mRNA.	0.2	0	0.01	0.07	0.02	-0.09	0.05	0.07	-0.01	0.11	0.16	0.08	0.29	0.08	-0.02	0.0239	0.9878	0.8828	0.7845	0.4332	0.3197	0.5469	0.3969	0.2169	0.9427	0.0702	0.3388	0.0016	0.3361	0.7916	1.7	0.0705	0	0	0	0	0	0	0	0	0	0	0	0	1	0
GI_70780376-I	NM_001025377.1	Arhgap15	Mus musculus Rho GTPase activating protein 15 (Arhgap15), transcript variant 2, mRNA.	0.07	0.05	0.01	0.05	-0.02	-0.04	0.03	0	-0.06	0.21	0.1	0.08	0.04	-0.04	0.06	0.3057	0.4169	0.8311	0.7086	0.4511	0.5775	0.5925	0.9693	0.002	0.3473	0.1402	0.2005	0.521	0.5804	0.3352	1.5	0.1298	0	0	0	0	0	0	0	0	1	0	0	0	0	0
scl012274.15_0-S	NM_016704.1	C6	Mus musculus complement component 6 (C6), mRNA.	0.27	-0.11	0.01	0	-0.33	-0.14	0.06	0	-0.14	1.05	0.12	0.08	0.01	0.9	-0.08	0.3608	0.7057	0.9768	0.2558	0.9875	0.6327	0.8366	0.9944	0.0005	0.6241	0.6852	0.7845	0.9844	0.0027	0.7713	1.7	0.0626	0	0	0	0	0	0	0	0	1	0	0	0	0	1
scl22002.4.346_61-S	NM_011839.2	Mab21l2	Mus musculus mab-21-like 2 (C. elegans) (Mab21l2), mRNA.	-0.06	0.13	0.01	-0.05	0.02	0.13	-0.11	-0.04	0.32	-0.1	-0.04	0.08	-0.13	-0.02	0.12	0.5598	0.1826	0.9166	0.8598	0.6183	0.1718	0.242	0.6792	0.3178	0.0014	0.6891	0.3909	0.1923	0.8078	0.2278	1.4	0.1593	0	0	0	0	0	0	0	0	0	1	0	0	0	0
scl39086.7.1_160-S	NM_011979.1	Vnn3	Mus musculus vanin 3 (Vnn3), mRNA.	0.02	-0.07	0.01	-0.05	0.12	0.02	-0.02	-0.05	-0.11	-0.69	0	0.08	0.05	-0.5	-0.28	0.9031	0.5843	0.9189	0.3204	0.7043	0.8508	0.8885	0.6713	0	0.3834	0.97	0.5335	0.7124	0.0002	0.0278	3.8	0.0001	0	0	0	0	0	0	0	0	-1	0	0	0	0	-1
scl0268706.9_30-S	NM_178746.3	9130023D20Rik	Mus musculus RIKEN cDNA 9130023D20 gene (9130023D20Rik), mRNA.	0	-0.04	0.01	-0.09	-0.3	-0.01	-0.03	-0.19	-0.08	0.02	0.01	0.08	-0.14	-0.31	-0.07	0.9871	0.6848	0.9161	0.0068	0.4256	0.921	0.7956	0.0864	0.8283	0.4354	0.9548	0.4755	0.2016	0.0048	0.5115	1.4	0.1722	0	0	0	0	0	0	0	0	0	0	0	0	0	-1
scl0075101.1_233-S	NM_175216.2	4930506C02Rik	Mus musculus RIKEN cDNA 4930506C02 gene (4930506C02Rik), mRNA.	-0.14	-0.01	0.01	-0.15	0.27	0.12	0.04	-0.06	-0.03	-0.12	-0.11	0.08	-0.01	0.18	-0.01	0.122	0.9044	0.9352	0.0047	0.0934	0.175	0.6292	0.5392	0.1791	0.7201	0.2424	0.3681	0.9433	0.0505	0.9161	1.4	0.1749	0	0	0	1	0	0	0	0	0	0	0	0	0	0
scl00227738.1_2-S	NM_199302.1	Lrsam1	Mus musculus leucine rich repeat and sterile alpha motif containing 1 (Lrsam1), mRNA.	0.01	-0.11	0.02	0.07	-0.29	0.12	0.06	-0.01	-0.02	0.3	0.03	0.08	0.03	-0.06	0.03	0.9158	0.1458	0.7394	0.0002	0.3688	0.112	0.4452	0.8924	0.0001	0.7762	0.6604	0.2583	0.6719	0.3846	0.6673	2.2	0.013	0	0	0	-1	0	0	0	0	1	0	0	0	0	0
scl030957.1_28-S	NM_013931.1	Mapk8ip3	Mus musculus mitogen-activated protein kinase 8 interacting protein 3 (Mapk8ip3), mRNA.	-0.01	0.33	0.02	0.07	0.05	0.12	-0.41	0.1	0.04	-0.14	-0.04	0.08	0.21	0.04	-0.01	0.9478	0.0023	0.8846	0.6484	0.5129	0.2588	0.0002	0.3296	0.2003	0.7301	0.7356	0.4264	0.0493	0.733	0.9261	1.9	0.0377	0	1	0	0	0	0	-1	0	0	0	0	0	0	0
scl018173.9_2-S	NM_013612.1	Slc11a1	Mus musculus solute carrier family 11 (proton-coupled divalent metal ion transporters), member 1 (Slc11a1), mRNA.	0.16	-0.05	0.02	0.06	0.2	-0.08	0.08	0.12	0.04	0.26	0.06	0.08	0.08	0.17	0.15	0.0443	0.5199	0.8026	0.0128	0.424	0.3059	0.3282	0.1127	0.001	0.608	0.4516	0.277	0.2986	0.0308	0.058	3.5	0.0002	0	0	0	0	0	0	0	0	1	0	0	0	0	0
scl0002582.1_20-S	NM_178718.2	E130113K22Rik	Mus musculus RIKEN cDNA E130113K22 gene (E130113K22Rik), mRNA.	0.08	0.02	0.02	0.03	0.3	-0.05	0.01	0.06	0.19	-0.11	0.03	0.08	-0.05	0.11	0.37	0.389	0.8423	0.8194	0.0013	0.7422	0.5394	0.934	0.4733	0.2138	0.0359	0.7768	0.3781	0.5727	0.2212	0.0001	2.6	0.0042	0	0	0	1	0	0	0	0	0	0	0	0	0	0
scl38099.61.1_34-S	NM_008481	Lama2	Mus musculus laminin, alpha 2 (Lama2), mRNA.	0.03	-0.05	0.02	0	0.18	-0.08	0.06	-0.09	-0.12	-0.3	-0.06	0.08	0.02	-0.08	0.01	0.748	0.5351	0.8563	0.0379	0.9765	0.3605	0.4577	0.3033	0.0011	0.1837	0.4798	0.3796	0.815	0.3759	0.9327	1.5	0.145	0	0	0	0	0	0	0	0	-1	0	0	0	0	0
scl39316.7.1_30-S	NM_024177.2	Mrpl38	Mus musculus mitochondrial ribosomal protein L38 (Mrpl38), mRNA.	0.05	0.05	0.02	-0.03	0.28	0.1	-0.03	-0.05	0.04	-0.48	0.16	0.08	0.15	0.16	-0.05	0.6351	0.6816	0.8616	0.0184	0.8025	0.3946	0.7667	0.666	0.0001	0.7564	0.1686	0.4896	0.1876	0.1639	0.6782	1.8	0.0586	0	0	0	0	0	0	0	0	-1	0	0	0	0	0
scl31661.8_31-S	NM_027514.1	D7Ertd458e	Mus musculus DNA segment, Chr 7, ERATO Doi 458, expressed (D7Ertd458e), mRNA.	-0.14	0.01	0.02	-0.04	-0.23	0.13	0.11	-0.02	0.31	-0.15	-0.11	0.08	0.04	0.08	0.12	0.1538	0.9119	0.8618	0.0206	0.7168	0.1771	0.2828	0.8404	0.1282	0.0021	0.2647	0.422	0.6488	0.4021	0.21	3.1	0.0008	0	0	0	0	0	0	0	0	0	1	0	0	0	0
scl31925.2.1_16-S	NM_009482.1	Utf1	Mus musculus undifferentiated embryonic cell transcription factor 1 (Utf1), mRNA.	-0.02	0.09	0.02	-0.05	-0.24	0.19	-0.05	0.04	-0.05	0.03	0.01	0.08	0.01	-0.2	-0.16	0.7836	0.2154	0.766	0.002	0.4912	0.0141	0.4894	0.6187	0.6491	0.4749	0.8929	0.285	0.8822	0.0098	0.0362	1.9	0.0384	0	0	0	-1	0	0	0	0	0	0	0	0	0	0
scl0066722.2_297-S	NM_029160.1	Spag16		-0.02	0.05	0.02	-0.06	0.11	-0.01	0.09	-0.1	0.11	-0.24	-0.06	0.08	-0.1	0.07	-0.04	0.8352	0.5413	0.7632	0.1634	0.4847	0.8998	0.2838	0.1994	0.0046	0.1797	0.4302	0.3441	0.2152	0.4148	0.6621	1.3	0.2529	0	0	0	0	0	0	0	0	-1	0	0	0	0	0
scl53451.16.1_293-S	NM_026720.1	0710001P18Rik	Mus musculus RIKEN cDNA 0710001P18 gene (0710001P18Rik), mRNA.	0.17	0.01	0.03	0.14	0.55	-0.05	-0.02	-0.04	-0.22	-0.11	0.3	0.08	0.05	0.02	0.03	0.1763	0.934	0.8331	0	0.2635	0.6868	0.8418	0.7225	0.3662	0.0715	0.0167	0.5226	0.7016	0.8512	0.832	2.9	0.0016	0	0	0	1	0	0	0	0	0	0	0	0	0	0
scl39449.6.1_88-S	NM_008339.1	Cd79b	Mus musculus CD79B antigen (Cd79b), mRNA.	-0.03	0.04	0.03	0.12	0.9	0.04	0.06	-0.03	-0.28	-0.01	0.03	0.08	1.15	-0.03	-0.18	0.8918	0.8366	0.8565	0	0.5219	0.8296	0.7553	0.8654	0.9606	0.1329	0.8824	0.6501	0	0.8816	0.3385	7.4	0	0	0	0	1	0	0	0	0	0	0	0	0	1	0
scl0068421.2_70-S	NM_026719.1	0910001K20Rik	Mus musculus RIKEN cDNA 0910001K20 gene (0910001K20Rik), mRNA.	-0.01	0.11	0.03	0.08	0.06	-0.03	0.04	-0.06	0.01	-0.22	0.05	0.08	0.04	-0.05	0.07	0.8163	0.0906	0.622	0.3352	0.1925	0.6167	0.4972	0.3539	0.0007	0.9356	0.4065	0.2128	0.5442	0.3958	0.2925	1.8	0.0619	0	0	0	0	0	0	0	0	-1	0	0	0	0	0
scl31993.26_1-S	NM_172255.1	Wdr11	Mus musculus WD repeat domain 11 (Wdr11), mRNA.	-0.03	-0.11	0.03	0.05	-0.31	0.1	0.14	-0.07	0.1	0.04	0.01	0.08	0.07	-0.05	0.03	0.7457	0.201	0.6847	0.0005	0.5766	0.2604	0.104	0.427	0.6726	0.2228	0.9301	0.3689	0.4172	0.579	0.7124	2.1	0.0181	0	0	0	-1	0	0	0	0	0	0	0	0	0	0
scl51921.9.1_53-S	NM_028447.1	1190002C06Rik		0.09	0.01	0.03	0.04	0.05	-0.08	-0.01	0.05	-0.25	-0.03	0.1	0.08	0.02	0.1	-0.1	0.2585	0.8821	0.7125	0.5386	0.6204	0.3106	0.8843	0.5226	0.6588	0.0014	0.166	0.2964	0.8081	0.1745	0.2022	1.4	0.1647	0	0	0	0	0	0	0	0	0	-1	0	0	0	0
scl00258352.1_314-S	NM_146355.1	Olfr692	Mus musculus olfactory receptor 692 (Olfr692), mRNA.	0.13	0.05	0.03	-0.09	0.04	-0.04	-0.01	-0.06	0.11	-0.26	0.05	0.08	0.05	0.02	0.03	0.1387	0.604	0.732	0.644	0.2912	0.6574	0.9038	0.4783	0.0037	0.2037	0.6066	0.3471	0.5851	0.8204	0.7649	1.2	0.268	0	0	0	0	0	0	0	0	-1	0	0	0	0	0
scl000932.1_92-S	NM_011794.2	Bpnt1	Mus musculus bisphosphate 3-nucleotidase 1 (Bpnt1), mRNA.	-0.06	0.03	0.03	-0.17	-0.37	0.22	-0.05	-0.06	0.05	0.05	-0.05	0.08	-0.02	-0.1	-0.14	0.576	0.7989	0.7712	0.0007	0.0998	0.0345	0.6039	0.5597	0.6379	0.6107	0.6074	0.4641	0.8197	0.331	0.1802	1.9	0.0407	0	0	0	-1	0	0	0	0	0	0	0	0	0	0
scl36808.5_96-S	NM_016688.1	Pdcd7	Mus musculus programmed cell death protein 7 (Pdcd7), mRNA.	0.05	-0.04	0.04	0.17	0.04	-0.01	0.1	0.01	-0.18	-0.24	0.16	0.08	-0.02	0.14	0.18	0.5525	0.6534	0.6471	0.6493	0.0367	0.9398	0.2235	0.9224	0.0032	0.0254	0.0409	0.3037	0.8319	0.0752	0.0248	2.6	0.0036	0	0	0	0	0	0	0	0	-1	0	0	0	0	0
scl0003335.1_102-S	NM_027230.2	3632413B07Rik	Mus musculus RIKEN cDNA 3632413B07 gene (3632413B07Rik), mRNA.	0.08	-0.03	0.04	0.17	0.16	0.07	-0.03	0	-0.1	0.11	0.02	0.08	0.25	0.49	0.12	0.4555	0.74	0.731	0.1288	0.1062	0.5071	0.7932	0.9933	0.282	0.3291	0.8495	0.4288	0.0183	0	0.2421	2.6	0.0037	0	0	0	0	0	0	0	0	0	0	0	0	0	1
scl29800.9.1_6-S	NM_146170.2	C87436	Mus musculus expressed sequence C87436 (C87436), mRNA.	-0.09	0.14	0.04	0.07	-0.38	0.05	0.03	0.04	-0.02	0.2	-0.18	0.08	-0.19	0.08	-0.01	0.4176	0.173	0.7314	0.0005	0.5233	0.6523	0.7614	0.694	0.0631	0.8349	0.0897	0.4412	0.0682	0.4459	0.953	2.6	0.0046	0	0	0	-1	0	0	0	0	0	0	0	0	0	0
scl0016535.1_193-S	NM_008434.1	Kcnq1	Mus musculus potassium voltage-gated channel, subfamily Q, member 1 (Kcnq1), mRNA.	0.11	0.02	0.04	0.03	0.45	-0.04	-0.04	-0.02	-0.13	-0.4	0.08	0.08	-0.01	-0.07	0.06	0.2157	0.8072	0.6589	0	0.7691	0.6169	0.6608	0.7748	0	0.1485	0.3358	0.334	0.9362	0.4068	0.5095	3.4	0.0003	0	0	0	1	0	0	0	0	-1	0	0	0	0	0
scl0066892.1_63-S	NM_025829.2	1300018P11Rik	Mus musculus RIKEN cDNA 1300018P11 gene (1300018P11Rik), mRNA.	-0.07	0.08	0.04	0	-0.31	0.06	-0.06	-0.02	0.09	0.09	0.06	0.08	0.01	-0.53	0.22	0.4902	0.4288	0.6863	0.0037	0.9927	0.5459	0.5779	0.8205	0.3742	0.4104	0.5676	0.4164	0.9362	0	0.0402	2.4	0.0085	0	0	0	-1	0	0	0	0	0	0	0	0	0	-1
scl000786.1_1-S	NM_010629	Kifap3	Mus musculus kinesin-associated protein 3 (Kifap3), mRNA.	-0.12	0.07	0.04	-0.02	0.06	0.05	-0.01	0.15	0.14	-0.07	-0.22	0.08	-0.03	0	0.04	0.1288	0.3663	0.6125	0.4631	0.8056	0.4998	0.8449	0.0579	0.3277	0.0626	0.0044	0.2682	0.7134	0.9943	0.5726	1.7	0.0732	0	0	0	0	0	0	0	0	0	0	-1	0	0	0
scl0003866.1_0-S	NM_134000.2	AI429613	Mus musculus expressed sequence AI429613 (AI429613), mRNA.	0.02	0.12	0.04	-0.09	0.05	-0.03	-0.03	-0.03	0.3	0.49	0.01	0.08	0.01	0.24	0.11	0.8184	0.225	0.6866	0.6006	0.3517	0.7947	0.7352	0.7546	0	0.0032	0.9456	0.3831	0.937	0.0164	0.26	3.4	0.0003	0	0	0	0	0	0	0	0	1	1	0	0	0	0
scl018542.3_8-S	NM_008788.1	Pcolce	Mus musculus procollagen C-proteinase enhancer protein (Pcolce), mRNA.	0.17	0.09	0.05	0.31	0.22	-0.06	-0.05	-0.11	-0.53	-0.14	0.18	0.08	-0.05	-0.01	0	0.2011	0.48	0.7239	0.0987	0.0212	0.6788	0.7326	0.4214	0.2865	0.0002	0.1831	0.5541	0.7008	0.9121	0.9838	1.6	0.1024	0	0	0	0	0	0	0	0	0	-1	0	0	0	0
scl37179.8.1_83-S	NM_029299.1	1700001L23Rik	Mus musculus RIKEN cDNA 1700001L23 gene (1700001L23Rik), mRNA.	-0.05	0.08	0.05	0.08	0.08	0.08	-0.01	-0.05	-0.12	0.08	-0.04	0.08	0.08	0.19	-0.05	0.4076	0.2277	0.4529	0.1965	0.2449	0.2352	0.8982	0.4535	0.2367	0.059	0.5126	0.2324	0.234	0.0047	0.4154	1.4	0.1554	0	0	0	0	0	0	0	0	0	0	0	0	0	1
scl0258693.3_79-S	NM_146698.2	Olfr1443	Mus musculus olfactory receptor 1443 (Olfr1443), mRNA.	0.08	0.16	0.05	0.06	0.23	0	-0.1	-0.14	-0.03	-0.12	-0.05	0.08	0.02	0.01	0	0.3133	0.0302	0.5071	0.003	0.4002	0.9609	0.1865	0.0689	0.1093	0.7311	0.5198	0.2751	0.7871	0.9142	0.9983	1.7	0.0635	0	0	0	1	0	0	0	0	0	0	0	0	0	0
scl53345.1.1_224-S	NM_146683.1	Olfr1441	Mus musculus olfactory receptor 1441 (Olfr1441), mRNA.	0.09	0.1	0.05	0.01	0.32	0	-0.1	0.01	-0.03	-0.29	0.1	0.08	0.02	0.03	0.03	0.275	0.2322	0.5177	0.0003	0.8756	0.9835	0.2284	0.9132	0.001	0.6794	0.2433	0.3322	0.8008	0.7283	0.7635	1.7	0.081	0	0	0	1	0	0	0	0	-1	0	0	0	0	0
scl000295.1_2787-S	NM_207652.1	Tgfb1i4	Mus musculus transforming growth factor beta 1 induced transcript 4 (Tgfb1i4), mRNA.	0.01	0.06	0.05	0	0.08	0.05	-0.07	-0.01	0.42	-0.17	0.02	0.08	0.07	0.02	0.52	0.9148	0.5629	0.6519	0.4738	0.9794	0.652	0.5487	0.9474	0.1308	0.0002	0.8837	0.4872	0.5348	0.827	0	2.8	0.0019	0	0	0	0	0	0	0	0	0	1	0	0	0	0
scl30523.17.39_21-S	NM_133755.1	Tubgcp2	Mus musculus tubulin, gamma complex associated protein 2 (Tubgcp2), mRNA.	0.07	0.14	0.06	0.29	0.07	-0.04	-0.04	-0.02	-0.1	-0.13	0.11	0.08	0.08	0.04	0.11	0.4017	0.104	0.495	0.402	0.0014	0.6363	0.6138	0.806	0.1468	0.2401	0.1863	0.349	0.3568	0.6766	0.1991	1.3	0.2068	0	0	0	0	1	0	0	0	0	0	0	0	0	0
scl47499.23.1_20-S	NM_021530.1	Slc4a8	Mus musculus solute carrier family 4 (anion exchanger), member 8 (Slc4a8), mRNA.	-0.02	0.12	0.06	0.28	-0.03	0.01	-0.14	-0.05	-0.16	-0.03	0.05	0.08	0.09	0.03	-0.03	0.7936	0.2073	0.5278	0.7662	0.0033	0.8949	0.1369	0.612	0.7507	0.0883	0.5589	0.3902	0.3151	0.7562	0.7068	1.4	0.1876	0	0	0	0	1	0	0	0	0	0	0	0	0	0
scl0002828.1_23-S	NM_016748.1	Ctps	Mus musculus cytidine 5-triphosphate synthase (Ctps), mRNA.	0.07	0.11	0.06	0.16	-0.34	-0.1	-0.05	-0.02	0.07	0	-0.05	0.08	0.1	-0.27	0.33	0.4675	0.225	0.4713	0.0003	0.0818	0.2786	0.5586	0.8238	0.9711	0.4495	0.5793	0.3491	0.2788	0.003	0.0004	2.7	0.0033	0	0	0	-1	0	0	0	0	0	0	0	0	0	-1
scl28771.4_14-S	NM_011467.1	Spr	Mus musculus sepiapterin reductase (Spr), mRNA.	0.05	0.11	0.06	0.13	-0.32	0.05	-0.15	-0.15	0.07	0.07	0.03	0.08	0.15	-0.1	0.07	0.666	0.3163	0.554	0.004	0.2424	0.6405	0.1632	0.1561	0.51	0.4893	0.7807	0.4589	0.1675	0.351	0.5258	1.6	0.1098	0	0	0	-1	0	0	0	0	0	0	0	0	0	0
scl000705.1_51-S	NM_194444.1	Cdk10	Mus musculus cyclin-dependent kinase (CDC2-like) 10 (Cdk10), transcript variant 2, mRNA.	0.11	0.13	0.06	0.07	-0.44	-0.07	-0.23	-0.02	0.02	0.2	0.01	0.08	0.06	-0.05	0.05	0.2327	0.1906	0.5182	0	0.4591	0.4383	0.017	0.8175	0.0381	0.8009	0.9244	0.4126	0.497	0.6262	0.5805	2.5	0.0058	0	0	0	-1	0	0	0	0	0	0	0	0	0	0
scl067148.6_4-S	NM_025997.1	2610204K14Rik	Mus musculus RIKEN cDNA 2610204K14 gene (2610204K14Rik), mRNA.	0.06	0.08	0.06	0.04	-0.36	-0.04	0.03	-0.07	0.09	0.03	-0.01	0.08	-0.09	-0.11	0.13	0.4097	0.2631	0.3803	0	0.5878	0.6167	0.7314	0.3173	0.6715	0.2329	0.868	0.2985	0.2062	0.1499	0.0835	3.1	0.0007	0	0	0	-1	0	0	0	0	0	0	0	0	0	0
scl00241919.1_47-S	NM_172861.2	BC061928		-0.02	0.06	0.06	-0.09	-0.03	0.05	0.04	0.03	0.04	0.29	-0.06	0.08	0.06	0.06	-0.09	0.7968	0.5491	0.5088	0.7218	0.3068	0.6012	0.6381	0.7139	0.0028	0.6725	0.4967	0.3919	0.5029	0.51	0.3319	1.1	0.3824	0	0	0	0	0	0	0	0	1	0	0	0	0	0
scl50576.26.1_29-S	NM_011691.2	Vav1	Mus musculus vav 1 oncogene (Vav1), mRNA.	0.01	-0.12	0.07	0.3	0.83	0.07	0.09	-0.03	-0.4	0.28	0	0.08	0.16	0.05	-0.18	0.9468	0.4593	0.6412	0	0.0613	0.6458	0.5856	0.8296	0.0851	0.0142	0.9763	0.5984	0.3101	0.76	0.2557	5.8	0	0	0	0	1	0	0	0	0	0	0	0	0	0	0
scl0231070.3_29-S	NM_153526.2	Insig1	Mus musculus insulin induced gene 1 (Insig1), mRNA.	-0.13	0.07	0.07	0.09	-0.9	0.21	-0.01	-0.21	-0.08	0.73	-0.01	0.08	-0.08	-0.58	-0.01	0.3332	0.5871	0.6151	0	0.5115	0.1202	0.9498	0.125	0	0.55	0.9535	0.5611	0.5803	0.0001	0.9631	4	0	0	0	0	-1	0	0	0	0	1	0	0	0	0	-1
scl0019042.1_40-S	NM_008910.2	Ppm1a	Mus musculus protein phosphatase 1A, magnesium dependent, alpha isoform (Ppm1a), mRNA.	0.06	0.11	0.07	0.06	-0.26	0.04	-0.01	-0.08	0.05	-0.07	0.09	0.08	0.1	0.04	0.13	0.4695	0.189	0.4116	0.002	0.4373	0.6144	0.8898	0.3099	0.3762	0.5035	0.2667	0.3475	0.2246	0.5824	0.1002	2.8	0.0019	0	0	0	-1	0	0	0	0	0	0	0	0	0	0
scl55022.8.1_12-S	NM_009060.1	Rgn	Mus musculus regucalcin (Rgn), mRNA.	0.02	0.08	0.07	0.02	-0.44	0.01	-0.06	0	-0.11	-0.49	-0.02	0.08	0.12	-0.13	-0.05	0.8986	0.628	0.6564	0.0082	0.9221	0.9711	0.7341	0.9802	0.0038	0.4797	0.8821	0.6358	0.4662	0.413	0.752	2.7	0.0029	0	0	0	0	0	0	0	0	-1	0	0	0	0	0
scl0075140.1_49-S	XM_135374	4930527E24Rik	Mus musculus RIKEN cDNA 4930527E24 gene (4930527E24Rik), mRNA.	0	0.07	0.07	-0.03	-0.02	-0.05	-0.12	-0.02	0.25	0.02	0.03	0.08	-0.09	0.1	0.08	0.9665	0.3451	0.3299	0.7991	0.7206	0.5203	0.0957	0.8067	0.815	0.0011	0.6694	0.2808	0.2237	0.1819	0.2652	1.9	0.0365	0	0	0	0	0	0	0	0	0	1	0	0	0	0
scl068530.1_6-S	NM_026756.1	1110019L22Rik	Mus musculus RIKEN cDNA 1110019L22 gene (1110019L22Rik), mRNA.	0	0.19	0.07	-0.05	-0.48	-0.04	-0.23	-0.38	-0.15	-0.22	-0.01	0.08	-0.06	-0.06	-0.13	0.973	0.1478	0.6022	0.0005	0.7248	0.7634	0.0871	0.005	0.0934	0.254	0.9324	0.5636	0.6362	0.6603	0.3405	3.7	0.0001	0	0	0	-1	0	0	0	-1	0	0	0	0	0	0
scl0003082.1_12-S	NM_139308.1	Stard7	Mus musculus START domain containing 7 (Stard7), mRNA.	0.03	0	0.07	-0.07	-0.27	0	0.04	0.01	0.09	0.02	-0.1	0.08	0.04	-0.15	0.02	0.7349	0.983	0.4239	0.0025	0.4277	0.9556	0.6624	0.9365	0.809	0.2711	0.2384	0.3778	0.6743	0.0779	0.8537	1.3	0.2528	0	0	0	-1	0	0	0	0	0	0	0	0	0	0
scl32897.2_237-S	NM_133210.2	Sertad3	Mus musculus SERTA domain containing 3 (Sertad3), mRNA.	-0.04	-0.05	0.07	-0.09	0.24	-0.01	0.01	-0.05	-0.21	-0.19	-0.1	0.08	0.17	0.07	-0.27	0.5711	0.4935	0.3953	0.0028	0.2696	0.9032	0.8873	0.5249	0.017	0.0095	0.2096	0.3306	0.0345	0.3506	0.0009	2.8	0.0021	0	0	0	1	0	0	0	0	0	0	0	0	0	0
scl42840.6.80_202-S	XM_127122.2	Serpina4-ps1		-0.02	0	0.07	-0.1	0.02	0.04	0.03	-0.05	0.18	-0.73	0.01	0.08	0.03	0.45	-0.04	0.8923	0.9801	0.6642	0.8893	0.5018	0.8135	0.8627	0.7588	0	0.2477	0.9712	0.6033	0.841	0.0042	0.8051	4.2	0	0	0	0	0	0	0	0	0	-1	0	0	0	0	1
scl23149.3_209-S	NM_032400.1	Sucnr1		0.11	0.05	0.08	0.17	-0.61	-0.09	-0.06	-0.11	-0.01	-0.44	-0.02	0.08	-0.08	-0.25	0.16	0.4269	0.7394	0.5806	0.0001	0.2338	0.5222	0.6529	0.4198	0.0025	0.9586	0.8604	0.584	0.5807	0.0765	0.2551	4.5	0	0	0	0	-1	0	0	0	0	-1	0	0	0	0	0
scl0252903.3_21-S	NM_183027.1	Ap1s3	Mus musculus adaptor-related protein complex AP-1, sigma 3 (Ap1s3), mRNA.	0.11	0.05	0.08	0.15	-0.01	-0.16	-0.02	0.05	0.15	-0.07	0.06	0.08	-0.01	0.04	0.37	0.2275	0.6013	0.4049	0.9412	0.1048	0.0952	0.8558	0.6096	0.4307	0.1126	0.4871	0.4085	0.8918	0.6963	0.0002	1.9	0.0448	0	0	0	0	0	0	0	0	0	0	0	0	0	0
scl50230.5.1_81-S	NM_029798.1	2810417J12Rik	Mus musculus RIKEN cDNA 2810417J12 gene (2810417J12Rik), mRNA.	0.13	0.15	0.08	0.05	0.57	-0.27	-0.14	-0.06	-0.11	-0.35	-0.02	0.08	0	0	0.04	0.1411	0.0797	0.3271	0	0.5307	0.0026	0.0973	0.5042	0.0001	0.19	0.7791	0.3601	0.9691	0.978	0.6335	5.1	0	0	0	0	1	0	-1	0	0	-1	0	0	0	0	0
scl0002125.1_16-S	NM_009968.1	Cryz	Mus musculus crystallin, zeta (Cryz), mRNA.	0.09	-0.02	0.08	-0.02	-0.75	0.03	0.04	0	0.18	0.13	-0.03	0.08	0.07	-0.27	0.18	0.4323	0.8914	0.4759	0	0.8862	0.8046	0.7431	0.976	0.2728	0.1173	0.7864	0.5146	0.5774	0.0253	0.1209	4	0	0	0	0	-1	0	0	0	0	0	0	0	0	0	0
scl33434.12_331-S	NM_133960.2	9130231C15Rik	Mus musculus RIKEN cDNA 9130231C15 gene (9130231C15Rik), mRNA.	0.05	0.05	0.08	-0.07	0.12	0.05	-0.06	-0.07	0.06	-0.41	0.05	0.08	0.04	0.16	-0.07	0.6648	0.684	0.4821	0.2721	0.5199	0.6704	0.5765	0.5292	0.0004	0.6058	0.6534	0.4635	0.7429	0.1465	0.5369	1.5	0.1155	0	0	0	0	0	0	0	0	-1	0	0	0	0	0
scl067689.9_195-S	NM_026316.2	Aldh3b1	Mus musculus aldehyde dehydrogenase 3 family, member B1 (Aldh3b1), mRNA.	-0.01	-0.04	0.09	0.14	0.3	0.07	0.13	-0.01	-0.12	0.67	0.11	0.08	0.05	0.33	0.05	0.8978	0.7054	0.4589	0.0105	0.2255	0.5697	0.2589	0.9322	0	0.3085	0.3463	0.4793	0.6501	0.0059	0.6475	5.5	0	0	0	0	0	0	0	0	0	1	0	0	0	0	0
IGHV8S9_U23024_Ig_heavy_variable_8S9_28-S	XM_138373.1	LOC238447		0.14	0.1	0.09	0.08	0.12	-0.05	-0.13	0.03	-0.15	0.39	0.21	0.08	0.16	0.04	0.12	0.1428	0.2855	0.358	0.1981	0.4016	0.5953	0.1799	0.7379	0.0001	0.1117	0.0267	0.4001	0.0843	0.6491	0.1955	3.6	0.0001	0	0	0	0	0	0	0	0	1	0	0	0	0	0
scl0099375.1_136-S	NM_146207.1	Cul4a	Mus musculus cullin 4A (Cul4a), mRNA.	-0.03	0.17	0.09	0.05	-0.45	0.03	-0.05	0.05	0.16	0.04	-0.11	0.08	0.07	-0.23	0.11	0.7507	0.0636	0.3115	0	0.6146	0.7238	0.5912	0.6154	0.6716	0.0825	0.2293	0.3889	0.477	0.0138	0.2218	2.9	0.0015	0	0	0	-1	0	0	0	0	0	0	0	0	0	0
scl0017761.2_164-S	NM_008635.1	Mtap7	Mus musculus microtubule-associated protein 7 (Mtap7), mRNA.	0.17	0.1	0.09	-0.08	-0.54	-0.06	-0.13	-0.04	0.1	0.07	-0.14	0.08	0.11	0.13	0.02	0.1636	0.4196	0.4628	0	0.5125	0.6117	0.2706	0.766	0.5308	0.3997	0.2406	0.5163	0.3752	0.2689	0.8568	3.9	0.0001	0	0	0	-1	0	0	0	0	0	0	0	0	0	0
scl0056388.1_45-S	NM_019792.1	Cyp3a25	Mus musculus cytochrome P450, family 3, subfamily a, polypeptide 25 (Cyp3a25), mRNA.	-0.03	0.16	0.09	-0.1	-0.42	0.07	-0.03	-0.05	0.12	0.33	0.11	0.08	0.03	0.05	0.01	0.7573	0.1183	0.4037	0.0001	0.3418	0.4905	0.7583	0.6263	0.0022	0.2494	0.3094	0.4181	0.8097	0.6447	0.9562	2.2	0.0169	0	0	0	-1	0	0	0	0	1	0	0	0	0	0
scl0003144.1_0-S	NM_016902.1	Nphp1	Mus musculus nephronophthisis 1 (juvenile) homolog (human) (Nphp1), mRNA.	0.13	-0.02	0.1	0.38	0.14	0.03	0.03	-0.02	-0.17	-0.2	0.15	0.08	0.03	-0.04	0.28	0.203	0.8664	0.3402	0.1826	0.0004	0.7931	0.7527	0.8361	0.0561	0.0981	0.1481	0.4567	0.7563	0.7115	0.0089	1.6	0.0878	0	0	0	0	1	0	0	0	0	0	0	0	0	0
scl51352.1_37-S	NM_007420.2	Adrb2	Mus musculus adrenergic receptor, beta 2 (Adrb2), mRNA.	-0.03	-0.13	0.1	0.32	0.3	0.06	0.15	-0.16	-0.35	-0.01	0.11	0.08	0.17	-0.21	-0.05	0.758	0.2207	0.3342	0.006	0.0039	0.5605	0.1702	0.1474	0.9014	0.0015	0.3224	0.4382	0.1155	0.0492	0.6412	4	0	0	0	0	0	1	0	0	0	0	-1	0	0	0	0
scl057435.1_222-S	NM_020568.1	S3-12	Mus musculus plasma membrane associated protein, S3-12 (S3-12), mRNA.	0.5	0.53	0.1	0.32	1.05	-0.27	-0.38	0.04	-0.45	-1.33	0.13	0.08	0.1	0.45	-0.11	0.0127	0.0089	0.5947	0	0.1086	0.1678	0.057	0.8475	0	0.025	0.5142	0.6688	0.603	0.0239	0.5823	5.1	0	0	0	0	1	0	0	0	0	-1	0	0	0	0	0
scl066383.5_131-S	NM_025526.1	2310020H20Rik	Mus musculus RIKEN cDNA 2310020H20 gene (2310020H20Rik), mRNA.	0.09	0.24	0.1	0.19	0.08	-0.02	-0.15	-0.02	-0.18	-0.28	0.11	0.08	0.15	0.08	0.05	0.307	0.0071	0.2222	0.3385	0.0306	0.8292	0.0762	0.8007	0.0015	0.0365	0.2178	0.3472	0.0877	0.378	0.554	2.3	0.0125	0	0	0	0	0	0	0	0	-1	0	0	0	0	0
scl54760.5_0-S	NM_010110.2	Efnb1	Mus musculus ephrin B1 (Efnb1), mRNA.	0.02	-0.13	0.1	0.16	0.26	0.08	0.17	0.02	-0.11	0	0.18	0.08	0.01	0.44	0	0.8668	0.1853	0.2961	0.0115	0.1041	0.4412	0.0803	0.8605	0.9963	0.2742	0.0755	0.418	0.9492	0	0.9866	2.4	0.0082	0	0	0	0	0	0	0	0	0	0	0	0	0	1
IGKV9-124_AF003294_Ig_kappa_variable_9-124_18-S	XM_144780.2	LOC243430	Mus musculus similar to Ig kappa light chain precursor (LOC243430), mRNA.	-0.09	0.14	0.1	-0.02	0.03	0.05	-0.02	-0.04	-0.01	0.31	0.08	0.08	0.14	-0.14	-0.05	0.3215	0.1222	0.248	0.7295	0.7938	0.5843	0.8412	0.6259	0.001	0.9277	0.3465	0.4031	0.1198	0.1135	0.5924	2.7	0.0027	0	0	0	0	0	0	0	0	1	0	0	0	0	0
scl0014863.1_0-S	NM_008183.2	Gstm2	Mus musculus glutathione S-transferase, mu 2 (Gstm2), mRNA.	0.11	0	0.11	0.41	-0.55	-0.02	-0.01	0.17	0.01	0.48	0.1	0.08	0.05	0.24	0.31	0.4297	0.9755	0.4314	0.0002	0.0049	0.8771	0.9253	0.225	0.0012	0.9371	0.4825	0.5511	0.7397	0.096	0.0299	3.4	0.0003	0	0	0	-1	1	0	0	0	1	0	0	0	0	0
scl0107392.1_305-S	NM_134155.1	Brms1	Mus musculus breast cancer metastasis-suppressor 1 (Brms1), mRNA.	0.07	-0.08	0.11	0.2	0.4	-0.02	0.04	-0.14	-0.13	-0.31	0.05	0.08	0.02	-0.01	0.05	0.3315	0.2978	0.1621	0	0.0113	0.805	0.6182	0.0701	0.0001	0.0992	0.5005	0.2635	0.8135	0.9072	0.5249	3.7	0.0001	0	0	0	1	0	0	0	0	-1	0	0	0	0	0
scl24758.27.1_59-S	NM_029097.1	1110012E06Rik	Mus musculus RIKEN cDNA 1110012E06 gene (1110012E06Rik), mRNA.	0.3	0.11	0.12	0.36	0.17	-0.13	-0.18	-0.13	-0.01	0.04	0.27	0.08	0.09	0.27	0.18	0.0139	0.3697	0.3217	0.1556	0.0032	0.268	0.1288	0.28	0.7628	0.9178	0.0224	0.4975	0.4314	0.0241	0.1258	2.1	0.0235	0	0	0	0	1	0	0	0	0	0	0	0	0	0
scl0004210.1_43-S	NM_023229.1	Fastk	Mus musculus Fas-activated serine/threonine kinase (Fastk), mRNA.	0.1	0.08	0.13	0.22	-0.36	0.01	-0.14	0	0.1	-0.02	0.12	0.08	0.15	-0.14	0.3	0.2831	0.4084	0.1579	0.0003	0.024	0.9069	0.1464	0.9965	0.7962	0.2819	0.1899	0.3881	0.117	0.1338	0.002	3.1	0.0009	0	0	0	-1	0	0	0	0	0	0	0	0	0	0
scl52737.9.1_36-S	NM_023529.1	Ms4a10	Mus musculus membrane-spanning 4-domains, subfamily A, member 10 (Ms4a10), mRNA.	0.05	0.19	0.13	0.1	0.3	-0.11	-0.24	-0.08	-0.04	-0.19	0.01	0.08	0.08	0.1	0.12	0.5745	0.0411	0.1626	0.0018	0.2859	0.2288	0.0094	0.3757	0.0427	0.6668	0.9088	0.3658	0.3595	0.2612	0.1962	1.7	0.0824	0	0	0	1	0	0	0	0	0	0	0	0	0	0
scl50817.30.1_11-S	NM_010929.1	Notch4	Mus musculus Notch gene homolog 4 (Drosophila) (Notch4), mRNA.	0.02	0.05	0.13	0.04	-0.02	-0.02	-0.07	-0.24	-0.01	0.01	-0.05	0.08	-0.01	-0.09	-0.02	0.8485	0.571	0.1144	0.8138	0.5778	0.8295	0.3688	0.0035	0.94	0.8771	0.5075	0.299	0.9496	0.2834	0.815	1	0.498	0	0	0	0	0	0	0	-1	0	0	0	0	0	0
scl0074102.2_20-S	NM_028756.2	Slc35a5	Mus musculus solute carrier family 35, member A5 (Slc35a5), mRNA.	0.04	-0.06	0.13	0.02	-0.33	0.05	0.07	-0.14	-0.28	0.1	0.12	0.08	0.06	0.1	-0.05	0.6327	0.4862	0.1239	0.0002	0.7967	0.5211	0.4268	0.086	0.2195	0.001	0.1571	0.3182	0.4384	0.2156	0.5358	4	0	0	0	0	-1	0	0	0	0	0	-1	0	0	0	0
scl017850.6_0-S	NM_008650.1	Mut	Mus musculus methylmalonyl-Coenzyme A mutase (Mut), mRNA.	0	0.03	0.13	-0.04	0.2	-0.07	0.03	-0.1	0.07	-0.26	-0.03	0.08	0.02	0.02	-0.02	0.9615	0.6757	0.1265	0.017	0.6264	0.3837	0.7305	0.2439	0.0025	0.364	0.7249	0.3299	0.7639	0.7679	0.8144	1.1	0.356	0	0	0	0	0	0	0	0	-1	0	0	0	0	0
scl0235661.13_50-S	NM_146229.1	Dnclic1	Mus musculus dynein, cytoplasmic, light intermediate chain 1 (Dnclic1), mRNA.	-0.03	-0.03	0.13	-0.05	-0.08	-0.05	0.21	0.03	0.13	-0.11	-0.02	0.08	0.3	-0.01	0.08	0.7577	0.7026	0.1445	0.339	0.5887	0.5897	0.0217	0.7371	0.2145	0.1476	0.8195	0.3533	0.0011	0.9202	0.3655	1.9	0.0385	0	0	0	0	0	0	0	0	0	0	0	0	1	0
scl33711.16.1_123-S	NM_008353	Il12rb1	Mus musculus interleukin 12 receptor, beta 1 (Il12rb1), mRNA.	0.06	0.21	0.14	0.2	0.06	-0.05	-0.17	-0.11	-0.16	-0.28	0.13	0.08	0.09	-0.09	0.08	0.4263	0.0111	0.0814	0.4825	0.0159	0.5499	0.0365	0.1601	0.0009	0.0417	0.105	0.3388	0.263	0.2633	0.306	2.4	0.0081	0	0	0	0	0	0	0	0	-1	0	0	0	0	0
scl022152.4_13-S	NM_023279.2	Tubb3	Mus musculus tubulin, beta 3 (Tubb3), mRNA.	0.15	0.06	0.14	0.08	0.26	0.02	-0.07	-0.13	0.05	-0.35	0.23	0.08	0.19	0.08	0.09	0.2175	0.612	0.2365	0.0322	0.487	0.8422	0.5526	0.2629	0.0038	0.6977	0.0567	0.4872	0.1129	0.5061	0.4631	1.3	0.2143	0	0	0	0	0	0	0	0	-1	0	0	0	0	0
scl47490.3.5_30-S	NM_144790.1	A930021G21Rik	Mus musculus RIKEN cDNA A930021G21 gene (A930021G21Rik), mRNA.	0.12	0.06	0.14	-0.03	0.12	-0.08	0.02	-0.07	-0.12	0.01	0.08	0.08	0.11	0.1	-0.19	0.0638	0.3726	0.0279	0.0696	0.5971	0.2395	0.7374	0.2664	0.8863	0.0571	0.1854	0.2066	0.0936	0.1144	0.0039	2	0.0321	0	0	0	0	0	0	0	0	0	0	0	0	0	0
scl068020.5_23-S	NM_026511.1	2810002N01Rik	Mus musculus RIKEN cDNA 2810002N01 gene (2810002N01Rik), mRNA.	0.14	-0.16	0.15	0.21	0.14	0.04	0.14	-0.13	0	-0.31	0.08	0.08	0.12	-0.17	0.15	0.1936	0.1269	0.1638	0.1785	0.0482	0.6768	0.1823	0.2218	0.0041	0.9695	0.4381	0.4394	0.2433	0.1093	0.1708	2	0.0305	0	0	0	0	0	0	0	0	-1	0	0	0	0	0
scl066404.9_27-S	NM_025542.1	2410001C21Rik	Mus musculus RIKEN cDNA 2410001C21 gene (2410001C21Rik), mRNA.	0.19	-0.07	0.17	0.24	0.38	-0.06	0.01	-0.24	-0.15	-0.45	0.1	0.08	0.12	0.2	0.11	0.0553	0.4621	0.0785	0.0002	0.0163	0.5658	0.9589	0.0159	0	0.1308	0.2882	0.3991	0.2191	0.0405	0.2738	3.1	0.0007	0	0	0	1	0	0	0	0	-1	0	0	0	0	0
scl40969.4.1_13-S	NM_026154.1	Mrpl10	Mus musculus mitochondrial ribosomal protein L10 (Mrpl10), mRNA.	0.04	-0.02	0.17	-0.02	-0.36	0.02	0	-0.09	0.12	-0.22	-0.12	0.08	0.17	-0.13	0.01	0.7391	0.8661	0.1265	0.0019	0.8868	0.8277	0.9919	0.4297	0.047	0.272	0.2706	0.4853	0.1257	0.229	0.9223	2.8	0.0024	0	0	0	-1	0	0	0	0	0	0	0	0	0	0
scl35963.11.1_19-S	NM_178420.2	BC034204	Mus musculus cDNA sequence BC034204 (BC034204), mRNA.	-0.08	-0.09	0.18	0.26	-0.11	0.11	0.13	-0.2	-0.11	-0.1	0.06	0.08	0.31	0	0.23	0.4113	0.3942	0.071	0.2644	0.0105	0.2673	0.1812	0.0436	0.3002	0.292	0.5636	0.4133	0.0024	0.9885	0.0238	2.4	0.0085	0	0	0	0	0	0	0	0	0	0	0	0	1	0
scl33714.1_27-S	NM_010592.3	Jund1	Mus musculus Jun proto-oncogene related gene d1 (Jund1), mRNA.	0.12	0.11	0.18	0.08	0.5	0.13	-0.14	-0.38	-0.01	0	0.19	0.08	0.24	0.45	0.02	0.4406	0.4486	0.2224	0.0014	0.5993	0.3716	0.3652	0.0127	0.9796	0.9469	0.1988	0.5964	0.1097	0.0037	0.8739	2.1	0.0218	0	0	0	1	0	0	0	0	0	0	0	0	0	1
scl19992.9.223_1-S	NM_175419.3	Actr5		0.05	0.05	0.19	0.2	-0.05	-0.04	-0.05	-0.12	-0.18	0.14	0.07	0.08	0.26	0.08	0.14	0.4975	0.483	0.0114	0.4868	0.0077	0.5515	0.5225	0.1019	0.0594	0.0179	0.3535	0.3039	0.0006	0.2572	0.0547	2.3	0.012	0	0	0	0	0	0	0	0	0	0	0	0	1	0
scl0017979.2_290-S	NM_008679.1	Ncoa3	Mus musculus nuclear receptor coactivator 3 (Ncoa3), mRNA.	-0.03	0.18	0.19	0.16	-0.23	0.05	-0.08	-0.22	-0.12	0.33	0	0.08	0.08	-0.05	0	0.7823	0.0948	0.073	0.0301	0.1228	0.618	0.4428	0.0406	0.0024	0.2557	0.9985	0.4282	0.4159	0.6351	0.998	1.5	0.1375	0	0	0	0	0	0	0	0	1	0	0	0	0	0
scl26219.29_122-S	NM_009469.3	Ulk1	Mus musculus Unc-51 like kinase 1 (C. elegans) (Ulk1), mRNA.	0.02	0.25	0.2	0.15	0.02	0.1	-0.28	-0.31	-0.48	-0.05	0.06	0.08	0.28	0.59	-0.1	0.8271	0.024	0.0763	0.8736	0.1718	0.3483	0.0125	0.007	0.6736	0	0.6079	0.4646	0.0136	0	0.3908	5.9	0	0	0	0	0	0	0	0	0	0	-1	0	0	0	1
scl0050496.2_2-S	NM_033270.1	E2f6	Mus musculus E2F transcription factor 6 (E2f6), mRNA.	-0.11	-0.14	0.2	0.03	-0.42	0.13	0.11	-0.14	0.24	0.17	-0.08	0.08	0.23	-0.01	0.25	0.3459	0.2534	0.1036	0.0007	0.7969	0.289	0.3548	0.2441	0.1478	0.051	0.519	0.5288	0.0598	0.9117	0.0385	2.4	0.008	0	0	0	-1	0	0	0	0	0	0	0	0	0	0
scl075180.1_11-S	XM_131607.2	4930538K18Rik	Mus musculus RIKEN cDNA 4930538K18 gene (4930538K18Rik), mRNA.	0.11	0.02	0.21	0.18	0.18	0.03	0.03	-0.26	0	-0.3	0.04	0.08	0.05	0.08	0.27	0.2195	0.8319	0.0236	0.0486	0.0559	0.7544	0.7774	0.0057	0.0017	0.9644	0.6991	0.379	0.6119	0.4053	0.0043	2.3	0.0122	0	0	0	0	0	0	0	0	-1	0	0	0	0	0
scl54446.7.1_267-S	NM_018832.1	Pdzx	Mus musculus PDZ domain containing, X chromosome (Pdzx), mRNA.	-0.04	0.04	0.21	-0.01	0.32	0.04	-0.01	-0.16	-0.27	-0.43	0.08	0.08	0.38	0.26	-0.13	0.7222	0.7174	0.0844	0.0099	0.9379	0.7148	0.9528	0.1906	0.0008	0.0317	0.5069	0.5382	0.0028	0.0355	0.2773	2.5	0.006	0	0	0	0	0	0	0	0	-1	0	0	0	1	0
scl20642.5.1_21-S	NM_011355.1	Sfpi1	Mus musculus SFFV proviral integration 1 (Sfpi1), mRNA.	-0.09	0.06	0.21	-0.08	0.11	0.14	-0.07	-0.33	-0.06	0.43	0.04	0.08	0.14	-0.04	0.06	0.4918	0.6666	0.1217	0.4106	0.5534	0.3039	0.6263	0.0179	0.0019	0.6669	0.7538	0.5768	0.2973	0.7752	0.6578	2.4	0.0088	0	0	0	0	0	0	0	0	1	0	0	0	0	0
scl39150.5.1_11-S	NM_010146.1	Epm2a	Mus musculus epilepsy, progressive myoclonic epilepsy, type 2 gene alpha (Epm2a), mRNA.	0.03	0.13	0.22	0.16	0.04	0	-0.22	-0.13	0	-0.01	0.11	0.08	0.42	0.04	0.21	0.727	0.1283	0.0118	0.6297	0.0585	0.9731	0.0113	0.1244	0.9082	0.9738	0.2095	0.3702	0	0.6793	0.0165	2.9	0.0013	0	0	0	0	0	0	0	0	0	0	0	0	1	0
scl27972.10.1_31-S	NM_008439.2	Khk	Mus musculus ketohexokinase (Khk), mRNA.	0.11	0.14	0.22	0.14	0.08	-0.01	-0.17	-0.09	0	-0.25	0.01	0.08	0.38	-0.06	0.03	0.3076	0.2235	0.0551	0.4578	0.1953	0.904	0.1184	0.4193	0.0248	0.9721	0.8956	0.4532	0.001	0.5905	0.7977	1.7	0.0659	0	0	0	0	0	0	0	0	0	0	0	0	1	0
scl0066398.2_63-S	NM_025536.1	Commd5	Mus musculus COMM domain containing 5 (Commd5), mRNA.	0.09	0.07	0.23	0.23	0.32	0.1	-0.06	-0.27	-0.05	-0.2	0.12	0.08	0.2	-0.01	-0.01	0.3879	0.4899	0.0369	0.004	0.0365	0.3603	0.569	0.0132	0.0722	0.6209	0.2703	0.4559	0.0715	0.9566	0.9563	2.3	0.0126	0	0	0	1	0	0	0	0	0	0	0	0	0	0
scl066526.1_1-S	NM_025617.1	2210012G02Rik	Mus musculus RIKEN cDNA 2210012G02 gene (2210012G02Rik), mRNA.	0.14	0.05	0.27	0.43	0.25	-0.04	-0.02	-0.37	-0.41	-0.24	0.1	0.08	0.25	0.08	0.08	0.2519	0.6966	0.0317	0.0443	0.0006	0.753	0.8963	0.0034	0.0554	0.0012	0.3932	0.5177	0.0454	0.5053	0.4981	2.5	0.0054	0	0	0	0	1	0	0	-1	0	-1	0	0	0	0
scl39696.12_14-S	NM_133667.1	Pdk2	Mus musculus pyruvate dehydrogenase kinase, isoenzyme 2 (Pdk2), mRNA.	0.13	0.19	0.28	0.24	0.06	-0.03	-0.21	-0.1	-0.07	-0.34	0.1	0.08	0.37	0.03	0.11	0.2967	0.1234	0.0229	0.6097	0.0493	0.8013	0.0788	0.4258	0.0058	0.5435	0.3838	0.5105	0.0025	0.8197	0.3741	2	0.0254	0	0	0	0	0	0	0	0	0	0	0	0	1	0
scl32026.9.1_5-S	XM_133769.4	Phkg2	Mus musculus 5phosphorylase kinase, gamma 2 (testis) (Phkg2), mRNA.	0.32	0.03	0.29	0.23	0.03	-0.07	-0.26	-0.28	-0.14	-0.44	0.15	0.08	0.12	-0.1	0.11	0.0076	0.8215	0.0149	0.8144	0.0497	0.558	0.0256	0.0156	0.0003	0.2341	0.1908	0.5106	0.2894	0.4004	0.3603	3.2	0.0005	0	0	0	0	0	0	0	0	-1	0	0	0	0	0
[truncated: 5,952 more rows]
[truncated: 79 more columns]
